# Supplementary material for: Predicting adverse drug reactions of combined medication from heterogeneous pharmacologic databases
Source: BMC Bioinformatics. 2018 Dec 31;19(Suppl 19):517. doi: 10.1186/s12859-018-2520-8 (PMC6311930; doi:10.1186/s12859-018-2520-8)
Supplement: Supplementary file 1 — ∙ Table S1: Drug pairs are sorted in a descending order of their interaction scores. ∙ Table S2: Drug pairs are sorted ascendingly according to their interaction scores. (XLSX 25,647 kb) [file 12859_2018_2520_MOESM1_ESM.xlsx]

## Sheet: Table S1
DB00328	DB01234	0.825815
DB00091	DB00316	0.77003
DB00515	DB00091	0.721929
DB00316	DB00783	0.715909
DB00515	DB00316	0.696829
DB00091	DB00783	0.696059
DB01435	DB04817	0.684478
DB00515	DB00783	0.683119
DB00755	DB00783	0.682492
DB00134	DB00122	0.681047
DB01154	DB00474	0.680092
DB00396	DB00783	0.678169
DB03347	DB03419	0.676956
DB03088	DB03229	0.676954
DB00498	DB03347	0.676195
DB00498	DB03419	0.675549
DB01137	DB01212	0.673642
DB00467	DB01117	0.672972
DB02279	DB03357	0.672551
DB00498	DB00336	0.671205
DB01618	DB00248	0.671128
DB00336	DB03419	0.670588
DB03347	DB00336	0.670458
DB01349	DB00932	0.669905
DB01420	DB04841	0.669365
DB00645	DB00405	0.668619
DB00483	DB01338	0.668394
DB00405	DB00748	0.668253
DB00195	DB00521	0.668235
DB00645	DB00748	0.66816
DB01400	DB01408	0.668117
DB00568	DB00475	0.667814
DB00190	DB04120	0.667472
DB01355	DB00546	0.667394
DB00344	DB00247	0.667326
DB00748	DB00450	0.667262
DB00327	DB00899	0.667239
DB00216	DB00690	0.667231
DB00405	DB00450	0.66712
DB00645	DB00450	0.667112
DB00204	DB00216	0.667062
DB00194	DB01598	0.667059
DB00475	DB01147	0.66699
DB00229	DB00535	0.666975
DB00846	DB00629	0.666968
DB00680	DB00865	0.666942
DB00567	DB00355	0.666933
DB00654	DB00475	0.666862
DB00568	DB01147	0.666854
DB04581	DB00629	0.666848
DB03229	DB00160	0.666839
DB00204	DB00690	0.666829
DB00846	DB04581	0.666822
DB00568	DB00654	0.666821
DB00654	DB01147	0.666816
DB00629	DB01191	0.666815
DB03088	DB00160	0.666803
DB00629	DB00547	0.666772
DB04813	DB00547	0.666766
DB01581	DB04820	0.666755
DB00846	DB04813	0.66674
DB01191	DB00547	0.666724
DB04581	DB00547	0.666722
DB04581	DB04813	0.666717
DB04581	DB01191	0.666716
DB00629	DB04813	0.666709
DB00846	DB01191	0.666696
DB01191	DB04813	0.666696
DB00846	DB00547	0.666694
DB04820	DB00211	0.666673
DB01581	DB00211	0.666673
DB01234	DB00783	0.65457
DB04216	DB00091	0.653817
DB00316	DB01234	0.648871
DB02709	DB00783	0.64792
DB00755	DB00316	0.64694
DB00091	DB01234	0.644745
DB00728	DB01339	0.642524
DB00728	DB01337	0.642272
DB00755	DB00091	0.639958
DB04216	DB00783	0.638864
DB00136	DB00624	0.637285
DB00755	DB00515	0.634298
DB00122	DB00158	0.632772
DB00515	DB01234	0.625325
DB01645	DB00783	0.620664
DB04216	DB00316	0.620541
DB00755	DB01234	0.619034
DB01339	DB01337	0.618979
DB00565	DB01226	0.613689
DB02709	DB00316	0.608899
DB00134	DB00158	0.608204
DB04216	DB00515	0.607863
DB00755	DB00396	0.605933
DB04216	DB02709	0.605542
DB02709	DB01645	0.603971
DB00755	DB02709	0.603208
DB01251	DB01067	0.602256
DB01019	DB00483	0.601161
DB01019	DB01338	0.600612
DB00396	DB02709	0.596436
DB04216	DB00755	0.594291
DB00396	DB01234	0.594005
DB00396	DB00316	0.592777
DB01099	DB01004	0.591821
DB00515	DB02709	0.591723
DB00091	DB02709	0.588756
DB02709	DB01234	0.588569
DB00526	DB01030	0.587554
DB00369	DB00720	0.587477
DB00420	DB00792	0.587036
DB00396	DB00091	0.586747
DB01366	DB00618	0.586293
DB04216	DB01234	0.586015
DB01169	DB00783	0.585902
DB00909	DB00311	0.583396
DB03750	DB03588	0.583339
DB01154	DB00418	0.582729
DB00418	DB00474	0.581934
DB00755	DB01169	0.580179
DB00091	DB04827	0.579826
DB00515	DB00396	0.578632
DB00860	DB00959	0.57858
DB01174	DB00091	0.577028
DB01174	DB00316	0.573178
DB04216	DB00396	0.572125
DB01074	DB04832	0.572016
DB00396	DB01645	0.571899
DB02709	DB01169	0.569548
DB01174	DB00783	0.565802
DB00515	DB01169	0.565436
DB01394	DB00173	0.564987
DB00091	DB00328	0.564419
DB00675	DB00783	0.56304
DB00755	DB01645	0.562797
DB00675	DB00481	0.562691
DB04827	DB00316	0.562174
DB01580	DB00960	0.561471
DB01400	DB00733	0.559771
DB00392	DB00792	0.559557
DB02534	DB01996	0.558983
DB00515	DB04827	0.558957
DB00985	DB00792	0.558071
DB01408	DB00733	0.557969
DB00392	DB00527	0.55787
DB00647	DB00454	0.55747
DB00195	DB01203	0.557362
DB01297	DB02105	0.557249
DB00195	DB01917	0.557173
DB04216	DB01645	0.55713
DB00521	DB01203	0.557054
DB00251	DB00405	0.556659
DB00316	DB01169	0.556649
DB00985	DB00733	0.556648
DB00645	DB00251	0.556613
DB00869	DB00311	0.556507
DB00251	DB00748	0.556496
DB00792	DB00450	0.556444
DB00615	DB01263	0.556432
DB00892	DB00405	0.556402
DB00645	DB00892	0.556374
DB00892	DB00748	0.556302
DB01917	DB00521	0.556214
DB00892	DB00450	0.5562
DB00934	DB00450	0.55612
DB00869	DB01144	0.556105
DB00645	DB00792	0.556036
DB00405	DB00406	0.556034
DB00645	DB00406	0.556026
DB00406	DB00748	0.556001
DB00405	DB00792	0.555965
DB00535	DB01415	0.555952
DB00748	DB00792	0.55594
DB00251	DB00450	0.555934
DB00897	DB00889	0.555895
DB00406	DB00450	0.555866
DB00229	DB01415	0.555858
DB00889	DB00600	0.555835
DB00229	DB01332	0.555824
DB00748	DB00934	0.555744
DB00229	DB03553	0.555725
DB00645	DB00934	0.55572
DB00535	DB01332	0.555718
DB00405	DB00934	0.555696
DB00535	DB03553	0.555691
DB02024	DB03750	0.555687
DB02130	DB03750	0.555681
DB01263	DB00976	0.555669
DB00211	DB01021	0.555576
DB04820	DB01021	0.555573
DB01581	DB01021	0.555572
DB00091	DB01169	0.555119
DB04216	DB01169	0.554755
DB00328	DB00783	0.55455
DB01645	DB01234	0.55398
DB00518	DB00602	0.553092
DB00515	DB01645	0.552363
DB00328	DB00316	0.552116
DB00515	DB00328	0.551201
DB00396	DB01169	0.551061
DB00997	DB02709	0.550908
DB01580	DB01193	0.549384
DB00720	DB01181	0.547908
DB00675	DB02709	0.547901
DB04827	DB00783	0.547818
DB00091	DB01645	0.547416
DB00270	DB01023	0.547151
DB00369	DB01181	0.546188
DB03843	DB00091	0.544862
DB00755	DB00675	0.544227
DB01234	DB01169	0.544051
DB00197	DB00412	0.543348
DB00595	DB04209	0.543317
DB00675	DB01645	0.543248
DB04216	DB04827	0.543049
DB00675	DB00396	0.542437
DB01174	DB01234	0.542234
DB01645	DB00316	0.542225
DB01127	DB00239	0.542124
DB00136	DB00783	0.542088
DB01242	DB00321	0.541816
DB01174	DB02709	0.540647
DB00466	DB00949	0.54047
DB00863	DB00927	0.540048
DB04832	DB01195	0.539582
DB00755	DB00328	0.539109
DB03843	DB00316	0.53863
DB00406	DB00557	0.537754
DB00515	DB03843	0.537491
DB00197	DB02709	0.537271
DB00755	DB00136	0.537098
DB01242	DB00458	0.537077
DB00997	DB00783	0.536629
DB02534	DB00968	0.536318
DB00321	DB00458	0.53607
DB01174	DB00515	0.53591
DB02606	DB03175	0.535771
DB00755	DB02546	0.535615
DB04821	DB00579	0.535353
DB01645	DB01169	0.534968
DB00245	DB00835	0.534775
DB01251	DB01215	0.534313
DB00997	DB01645	0.534067
DB01174	DB00755	0.533992
DB03167	DB02417	0.533794
DB04216	DB00997	0.533333
DB04216	DB00328	0.53317
DB01174	DB04216	0.532993
DB02709	DB00624	0.532632
DB03843	DB00783	0.5326
DB01174	DB00396	0.532536
DB00515	DB01262	0.530238
DB00675	DB01234	0.529584
DB00675	DB00316	0.52935
DB00563	DB00783	0.529205
DB04216	DB03843	0.528805
DB00624	DB00783	0.528751
DB01357	DB00882	0.527516
DB00675	DB00091	0.52746
DB00396	DB00136	0.527271
DB02709	DB00136	0.527226
DB00598	DB00960	0.526527
DB00515	DB00675	0.525539
DB00396	DB00624	0.524552
DB00960	DB01193	0.524427
DB00755	DB04827	0.524188
DB00351	DB00703	0.524183
DB00228	DB03226	0.524115
DB04216	DB00675	0.52317
DB00550	DB00783	0.522694
DB00997	DB00675	0.52267
DB00328	DB02709	0.522648
DB00997	DB01234	0.522415
DB00755	DB03843	0.522037
DB04827	DB01234	0.52163
DB00997	DB00755	0.521531
DB00197	DB00783	0.521342
DB00396	DB00328	0.520668
DB00755	DB01262	0.520482
DB01174	DB01645	0.520108
DB00997	DB00396	0.52003
DB00515	DB00136	0.519619
DB00997	DB01169	0.519112
DB04216	DB00197	0.519056
DB01427	DB00929	0.518894
DB00563	DB02709	0.518514
DB00158	DB00783	0.517989
DB00679	DB01074	0.517589
DB00197	DB00396	0.516999
DB02546	DB00783	0.516829
DB00091	DB00136	0.516802
DB03843	DB01234	0.516658
DB01174	DB00197	0.516616
DB00563	DB00396	0.516085
DB00363	DB00502	0.515975
DB00997	DB00515	0.515812
DB00489	DB04832	0.515731
DB01174	DB01169	0.515687
DB00755	DB00158	0.515574
DB01262	DB00783	0.514572
DB00563	DB01234	0.514249
DB04077	DB01839	0.514032
DB00675	DB01169	0.513619
DB00564	DB00755	0.513304
DB00755	DB00624	0.513165
DB01267	DB01224	0.513069
DB00136	DB01234	0.512919
DB00997	DB00091	0.512853
DB00588	DB01222	0.512788
DB00636	DB00316	0.512584
DB01074	DB01195	0.512472
DB01009	DB00788	0.512254
DB00197	DB01645	0.512092
DB01174	DB00675	0.511792
DB00898	DB02709	0.51166
DB03843	DB02709	0.511252
DB00563	DB00755	0.511216
DB00563	DB00091	0.511122
DB04743	DB00482	0.5111
DB04216	DB00624	0.510978
DB00563	DB00316	0.510847
DB02709	DB01262	0.510736
DB00328	DB01169	0.510648
DB00481	DB00947	0.510603
DB04216	DB00136	0.510471
DB00328	DB01645	0.510332
DB01645	DB00624	0.510097
DB00997	DB00316	0.509932
DB04216	DB00412	0.509865
DB00564	DB00783	0.509797
DB00136	DB00316	0.50964
DB00091	DB02546	0.509555
DB02534	DB04132	0.509453
DB00197	DB01234	0.509283
DB04216	DB02546	0.509259
DB04216	DB00564	0.509041
DB00197	DB00675	0.508679
DB00197	DB00091	0.508595
DB00197	DB00624	0.508313
DB00564	DB00091	0.508307
DB02709	DB00158	0.508052
DB01601	DB00224	0.507675
DB00515	DB02546	0.507449
DB01297	DB01193	0.507169
DB00563	DB00515	0.507036
DB03843	DB04827	0.506624
DB00396	DB04827	0.506375
DB00228	DB00466	0.506039
DB04216	DB01262	0.505943
DB01645	DB01262	0.505876
DB00412	DB02709	0.505848
DB00316	DB00550	0.505843
DB03843	DB01169	0.505821
DB01618	DB00543	0.505729
DB04120	DB01702	0.505458
DB01645	DB00136	0.50517
DB00379	DB00618	0.505135
DB00197	DB00755	0.505106
DB00683	DB01361	0.505019
DB00158	DB01234	0.504838
DB00755	DB00550	0.504699
DB00248	DB00543	0.504688
DB04216	DB00563	0.504663
DB00396	DB00898	0.504611
DB00396	DB01262	0.504531
DB00624	DB01234	0.504522
DB00564	DB00316	0.504505
DB00158	DB00316	0.504468
DB00898	DB02379	0.504396
DB02709	DB04827	0.504368
DB00679	DB00321	0.504259
DB00753	DB01236	0.504206
DB00197	DB00316	0.504192
DB00136	DB01169	0.50416
DB00997	DB00544	0.503904
DB00420	DB00392	0.503863
DB01618	DB00844	0.503656
DB00898	DB00783	0.503459
DB00476	DB01239	0.503407
DB00396	DB03843	0.503361
DB00563	DB01169	0.503332
DB00622	DB01023	0.503198
DB00309	DB01223	0.502998
DB00091	DB00624	0.502925
DB00248	DB00844	0.502824
DB00359	DB00214	0.502745
DB00467	DB04841	0.502697
DB00565	DB00728	0.502666
DB00527	DB00792	0.502513
DB00844	DB00589	0.502495
DB01117	DB04841	0.502333
DB00197	DB01169	0.502302
DB00245	DB00387	0.502298
DB00564	DB00396	0.502257
DB00396	DB00550	0.502173
DB00728	DB00483	0.502091
DB01351	DB00842	0.502082
DB00985	DB00420	0.502005
DB00190	DB00745	0.50192
DB01214	DB02855	0.501896
DB00197	DB00997	0.501892
DB01917	DB01203	0.501891
DB00467	DB01420	0.501831
DB01043	DB01214	0.50183
DB00624	DB00316	0.501806
DB01262	DB01169	0.501788
DB01205	DB00425	0.501781
DB00196	DB00582	0.501777
DB00641	DB02379	0.501735
DB00705	DB00582	0.501702
DB00792	DB00733	0.501621
DB00873	DB01410	0.501602
DB01174	DB00328	0.501568
DB00315	DB01412	0.501515
DB01112	DB00500	0.501508
DB00315	DB01117	0.501494
DB00515	DB00624	0.501492
DB01170	DB00247	0.501398
DB00245	DB00557	0.501387
DB00315	DB00467	0.501385
DB04120	DB00745	0.501371
DB00195	DB00816	0.501341
DB04832	DB01142	0.501336
DB00245	DB00450	0.501269
DB00234	DB00310	0.501248
DB00198	DB00873	0.501246
DB00187	DB00310	0.501213
DB00867	DB00310	0.501205
DB01366	DB00560	0.501196
DB02709	DB02546	0.501194
DB01420	DB01117	0.501174
DB00728	DB01338	0.50116
DB00519	DB00310	0.501115
DB00835	DB00557	0.501105
DB00892	DB00527	0.501088
DB00255	DB01645	0.501086
DB04839	DB00906	0.501064
DB01131	DB00904	0.501057
DB00190	DB01702	0.501038
DB00344	DB00706	0.501038
DB01349	DB00344	0.501017
DB00344	DB00387	0.500985
DB00994	DB02105	0.500983
DB00387	DB00835	0.500979
DB01137	DB01157	0.500958
DB03435	DB02105	0.500955
DB00344	DB00932	0.500944
DB01595	DB01215	0.500938
DB02105	DB04005	0.500917
DB00187	DB00247	0.500886
DB04179	DB04839	0.500881
DB01426	DB00835	0.50084
DB00420	DB00450	0.500828
DB01067	DB01215	0.500816
DB02130	DB02024	0.500801
DB01582	DB00600	0.500796
DB00892	DB00600	0.500765
DB00483	DB00809	0.500764
DB00346	DB01162	0.500754
DB01170	DB00344	0.500752
DB00315	DB04179	0.500743
DB00690	DB00450	0.500699
DB01173	DB01412	0.50069
DB00706	DB00247	0.500688
DB01144	DB00311	0.500649
DB00202	DB01245	0.50063
DB01212	DB01157	0.500628
DB00892	DB00251	0.500619
DB00405	DB00835	0.500619
DB04827	DB01169	0.500619
DB00833	DB01263	0.500617
DB00645	DB00835	0.500604
DB00387	DB00247	0.500603
DB00521	DB00816	0.500599
DB00934	DB00792	0.500595
DB01598	DB01077	0.500583
DB00748	DB00835	0.500564
DB00251	DB00406	0.500557
DB01598	DB01068	0.50052
DB00892	DB00792	0.500515
DB00204	DB00243	0.500513
DB00892	DB00406	0.500501
DB00251	DB00792	0.500487
DB00835	DB00450	0.500484
DB00406	DB00934	0.500483
DB00216	DB00450	0.500478
DB00690	DB00392	0.500478
DB00582	DB00546	0.500467
DB00492	DB02458	0.500459
DB01355	DB00582	0.500455
DB00629	DB00484	0.500446
DB00420	DB00645	0.500432
DB00420	DB00748	0.500414
DB01349	DB00247	0.500397
DB00809	DB01338	0.500394
DB00187	DB00344	0.500389
DB00932	DB00247	0.500385
DB00420	DB00405	0.500368
DB00567	DB01331	0.500368
DB00216	DB00243	0.500355
DB00216	DB00392	0.500343
DB00406	DB00792	0.500342
DB02546	DB00316	0.50034
DB00711	DB00546	0.500317
DB00216	DB00405	0.500317
DB00216	DB00645	0.50031
DB00654	DB00963	0.500305
DB00645	DB00245	0.500301
DB00690	DB00748	0.500294
DB00245	DB00748	0.500292
DB00216	DB00748	0.500291
DB00844	DB01191	0.500281
DB00535	DB00833	0.50028
DB00897	DB00600	0.500263
DB00690	DB00243	0.500262
DB00711	DB00705	0.500259
DB00405	DB00245	0.500256
DB01349	DB01147	0.500255
DB00690	DB00405	0.50025
DB01349	DB00654	0.500247
DB00690	DB00645	0.500246
DB00690	DB01426	0.500242
DB00985	DB01191	0.500242
DB01332	DB03553	0.500242
DB00932	DB01147	0.500242
DB00963	DB01147	0.500242
DB01263	DB01147	0.500238
DB00892	DB00934	0.500231
DB01355	DB00711	0.500229
DB01171	DB00711	0.500229
DB00654	DB00932	0.500227
DB00654	DB01263	0.500221
DB00204	DB00392	0.500211
DB01415	DB01332	0.500205
DB00475	DB00243	0.500203
DB00568	DB01349	0.500198
DB00204	DB00405	0.500196
DB01349	DB00475	0.500196
DB00204	DB00645	0.500194
DB00207	DB00889	0.500193
DB00204	DB00450	0.500192
DB01191	DB00450	0.500192
DB00568	DB00932	0.50019
DB00568	DB00963	0.50019
DB00475	DB00932	0.500188
DB00475	DB00963	0.500188
DB00204	DB00748	0.500187
DB00216	DB01426	0.500183
DB00387	DB01191	0.500178
DB00204	DB01426	0.500175
DB00568	DB00243	0.500168
DB00889	DB04581	0.500166
DB01191	DB00484	0.500166
DB04581	DB00484	0.500164
DB01415	DB03553	0.500163
DB00251	DB00934	0.500156
DB00615	DB00976	0.500154
DB00194	DB01077	0.500153
DB00229	DB00833	0.500149
DB00568	DB01263	0.500146
DB00194	DB01068	0.500146
DB00475	DB01263	0.500145
DB00844	DB00629	0.500144
DB00889	DB00629	0.500143
DB00889	DB01191	0.500129
DB00654	DB00243	0.500125
DB00985	DB00629	0.500108
DB00355	DB01331	0.500107
DB00405	DB00547	0.500099
DB01147	DB00243	0.500094
DB00645	DB00547	0.500093
DB00869	DB00909	0.500093
DB00889	DB00547	0.500091
DB00846	DB00484	0.500088
DB00889	DB00846	0.500085
DB00691	DB01348	0.500081
DB00629	DB00450	0.50008
DB00748	DB00547	0.500079
DB00450	DB00547	0.500076
DB00405	DB04813	0.500076
DB00844	DB00846	0.500073
DB00645	DB04813	0.500072
DB00387	DB00846	0.50007
DB00387	DB00629	0.500066
DB04581	DB00450	0.500065
DB00748	DB04813	0.500063
DB00387	DB04581	0.500051
DB00405	DB04581	0.50005
DB00645	DB04581	0.500049
DB00748	DB01191	0.500049
DB00748	DB04581	0.500047
DB03247	DB03147	0.500046
DB00405	DB00846	0.500046
DB00645	DB00846	0.500045
DB00985	DB00846	0.500044
DB00846	DB00748	0.500043
DB00889	DB04813	0.500043
DB00844	DB04581	0.500038
DB00844	DB00547	0.500037
DB00484	DB00547	0.500036
DB00484	DB04813	0.500035
DB00844	DB04813	0.500035
DB00387	DB00547	0.500034
DB01262	DB01234	0.500033
DB00387	DB04813	0.500031
DB02546	DB01169	0.50003
DB00985	DB04581	0.500029
DB00405	DB01191	0.500029
DB00645	DB01191	0.500028
DB00985	DB00547	0.500028
DB00846	DB00450	0.500027
DB00985	DB04813	0.500026
DB04813	DB00450	0.500024
DB03750	DB00494	0.500024
DB00405	DB00629	0.500023
DB00211	DB03227	0.500023
DB00645	DB00629	0.500023
DB00748	DB00629	0.500022
DB00691	DB00519	0.500016
DB04820	DB03227	0.500002
DB01581	DB03227	0.500002
DB00396	DB00158	0.499772
DB01174	DB00997	0.499542
DB00563	DB01645	0.498925
DB00270	DB00622	0.498719
DB00564	DB00586	0.498605
DB00412	DB00783	0.498469
DB00328	DB04827	0.49822
DB00641	DB02656	0.498166
DB00394	DB01222	0.498128
DB00564	DB02709	0.498057
DB00412	DB01234	0.497531
DB00515	DB00550	0.49748
DB02709	DB02379	0.497413
DB04216	DB00898	0.497302
DB00197	DB00515	0.497156
DB01169	DB00544	0.497148
DB00898	DB01234	0.497016
DB02546	DB01234	0.496905
DB00091	DB00158	0.496863
DB00091	DB00550	0.496774
DB00515	DB00158	0.49652
DB01262	DB00316	0.496375
DB00997	DB00898	0.496312
DB00997	DB00563	0.496247
DB01074	DB01142	0.496219
DB00755	DB00898	0.49611
DB00091	DB00636	0.496003
DB00499	DB00316	0.495955
DB00675	DB00624	0.495832
DB00636	DB00783	0.495796
DB00564	DB00515	0.495586
DB00396	DB00412	0.49556
DB00396	DB02546	0.49528
DB01645	DB00544	0.495258
DB00564	DB01234	0.495129
DB02709	DB00544	0.494953
DB03843	DB00328	0.494927
DB00550	DB01234	0.494877
DB00412	DB01645	0.494455
DB00412	DB02379	0.494215
DB00997	DB00412	0.493901
DB01580	DB00598	0.493823
DB02656	DB00143	0.493813
DB00675	DB00898	0.493296
DB00755	DB00122	0.493106
DB00997	DB01229	0.493056
DB00898	DB01645	0.49283
DB00563	DB00136	0.492795
DB00773	DB00305	0.492439
DB00197	DB00563	0.492383
DB01366	DB00235	0.492213
DB00656	DB00490	0.492207
DB01074	DB00321	0.49213
DB00997	DB00328	0.491596
DB00499	DB00091	0.491572
DB00122	DB00783	0.491508
DB01580	DB01288	0.491505
DB00560	DB01427	0.491445
DB00563	DB00675	0.491429
DB04216	DB00544	0.490992
DB01645	DB04827	0.490843
DB00675	DB00412	0.490355
DB01645	DB00158	0.490011
DB00675	DB00136	0.489851
DB00489	DB01074	0.489808
DB03843	DB01645	0.489754
DB01174	DB00412	0.489676
DB00363	DB00472	0.489602
DB00197	DB00158	0.489436
DB00091	DB01262	0.489208
DB01174	DB00563	0.489144
DB00564	DB01645	0.488994
DB00675	DB00328	0.488802
DB00197	DB00136	0.488448
DB00197	DB00328	0.488386
DB00483	DB01337	0.488247
DB04216	DB00158	0.488206
DB02709	DB00636	0.48815
DB00197	DB00898	0.487876
DB00675	DB00947	0.487871
DB00412	DB00898	0.487806
DB00728	DB01226	0.487762
DB01174	DB04827	0.487703
DB00997	DB00158	0.487605
DB00783	DB00544	0.487458
DB00472	DB00321	0.487442
DB00091	DB00412	0.487384
DB00763	DB00550	0.487277
DB00565	DB01339	0.487179
DB00565	DB01337	0.486848
DB00898	DB01169	0.486588
DB00997	DB02379	0.486519
DB02709	DB00550	0.486403
DB00483	DB01339	0.486388
DB02656	DB02379	0.486309
DB00499	DB00783	0.486302
DB00997	DB01262	0.48626
DB00683	DB00701	0.486103
DB00373	DB01193	0.485997
DB00563	DB00328	0.485974
DB01114	DB00557	0.485961
DB00571	DB01136	0.485835
DB00675	DB00158	0.485824
DB01645	DB02546	0.485796
DB00122	DB00316	0.485709
DB01338	DB01339	0.485658
DB01338	DB01337	0.485589
DB00238	DB00625	0.485525
DB01174	DB00636	0.485296
DB04216	DB00636	0.485255
DB00468	DB00908	0.485248
DB00489	DB01195	0.485135
DB00091	DB01097	0.485082
DB00636	DB01234	0.485011
DB01195	DB00458	0.485006
DB00122	DB01234	0.484948
DB01645	DB02379	0.484831
DB00967	DB01114	0.484826
DB01174	DB00564	0.484508
DB00755	DB00544	0.48449
DB00755	DB00134	0.484422
DB01580	DB01297	0.484369
DB01174	DB00624	0.484361
DB00396	DB00544	0.484267
DB00679	DB00458	0.484234
DB00158	DB01169	0.484008
DB00564	DB02546	0.483641
DB00675	DB01262	0.483501
DB00898	DB00316	0.483406
DB00134	DB00783	0.483285
DB01174	DB00158	0.483196
DB01428	DB01410	0.483154
DB01262	DB02546	0.483064
DB00228	DB01028	0.482851
DB00563	DB00624	0.482692
DB00091	DB00122	0.482678
DB02656	DB00947	0.482623
DB00675	DB02379	0.482603
DB00412	DB00636	0.482602
DB01288	DB00960	0.482599
DB02709	DB00122	0.482471
DB04216	DB02379	0.482426
DB01065	DB00482	0.482418
DB00641	DB00898	0.482412
DB00239	DB00406	0.482379
DB01174	DB00499	0.482317
DB00675	DB00544	0.482123
DB00641	DB00126	0.48208
DB00701	DB01072	0.482041
DB00328	DB00136	0.481734
DB00396	DB00122	0.481687
DB00641	DB03518	0.481609
DB00861	DB03750	0.481558
DB02379	DB00126	0.481527
DB00564	DB01169	0.481478
DB00641	DB02709	0.481453
DB01065	DB00331	0.481327
DB00624	DB01169	0.481195
DB00563	DB00158	0.481146
DB00890	DB04824	0.48102
DB01628	DB00485	0.480963
DB00641	DB01076	0.480806
DB00184	DB00898	0.480791
DB00898	DB00126	0.480769
DB03843	DB00136	0.480672
DB04224	DB01393	0.480654
DB00134	DB00316	0.480548
DB00434	DB00589	0.480537
DB00489	DB01142	0.480516
DB00202	DB01226	0.480396
DB00564	DB00328	0.480393
DB01852	DB00143	0.480194
DB00197	DB02379	0.480181
DB01645	DB00947	0.480162
DB03467	DB01852	0.480058
DB00843	DB00733	0.479877
DB00657	DB01199	0.479672
DB00471	DB00744	0.479672
DB00898	DB00158	0.479554
DB00412	DB00316	0.479542
DB01242	DB01195	0.479526
DB01174	DB03843	0.479475
DB00925	DB00557	0.479428
DB00373	DB01297	0.479364
DB00989	DB00202	0.479345
DB02379	DB00947	0.479328
DB00143	DB00166	0.47922
DB00091	DB00898	0.479173
DB00564	DB04827	0.479129
DB00368	DB00668	0.478967
DB00679	DB01242	0.478925
DB00412	DB01169	0.478906
DB01097	DB04827	0.478804
DB04827	DB00136	0.478697
DB01361	DB01013	0.47869
DB03843	DB02546	0.478656
DB01174	DB00898	0.478583
DB00970	DB00143	0.478532
DB00679	DB04832	0.478491
DB00184	DB00641	0.478389
DB00136	DB01262	0.478246
DB00755	DB00412	0.478235
DB02656	DB00482	0.478082
DB04216	DB00550	0.478076
DB00641	DB00945	0.477982
DB00641	DB00412	0.477956
DB00515	DB00122	0.477938
DB00855	DB00302	0.477848
DB00712	DB00788	0.477828
DB03518	DB01076	0.477763
DB04216	DB01097	0.477687
DB00563	DB00544	0.477645
DB01149	DB04743	0.477635
DB00197	DB00641	0.477575
DB01074	DB00458	0.477541
DB00239	DB00600	0.477502
DB00892	DB00280	0.477502
DB00515	DB00544	0.477447
DB00239	DB00892	0.477371
DB04827	DB00624	0.477352
DB00136	DB02546	0.477351
DB00213	DB00582	0.477312
DB01262	DB00544	0.477307
DB00499	DB02709	0.477238
DB00997	DB00136	0.477129
DB00604	DB00835	0.477096
DB00515	DB00898	0.477086
DB01064	DB02379	0.47705
DB00184	DB02709	0.477015
DB00332	DB00925	0.477005
DB01645	DB00399	0.477005
DB00600	DB00280	0.476987
DB00412	DB00328	0.476931
DB00134	DB01234	0.476882
DB00435	DB01064	0.476675
DB00678	DB00584	0.476658
DB01076	DB00227	0.476642
DB00679	DB01195	0.476529
DB03193	DB04224	0.476342
DB00997	DB00624	0.476315
DB01059	DB00779	0.476294
DB00641	DB00675	0.476266
DB00396	DB02379	0.476074
DB00456	DB00493	0.475771
DB01337	DB01226	0.475749
DB01174	DB00136	0.475618
DB00515	DB00499	0.475597
DB00564	DB03843	0.475579
DB01189	DB00920	0.475357
DB00997	DB00641	0.475295
DB00255	DB00947	0.475284
DB00843	DB00545	0.475224
DB00970	DB02656	0.475135
DB01074	DB00455	0.475102
DB00855	DB00459	0.475027
DB00399	DB00783	0.475024
DB01339	DB01226	0.475007
DB00270	DB00730	0.474978
DB00563	DB00412	0.47492
DB02379	DB00428	0.4748
DB00328	DB00624	0.474693
DB00515	DB00412	0.474614
DB00091	DB00134	0.474369
DB02656	DB00126	0.47428
DB04743	DB00143	0.474131
DB00396	DB00636	0.474101
DB00328	DB02546	0.474006
DB01174	DB01262	0.473967
DB00184	DB00412	0.473861
DB00641	DB01645	0.473845
DB00564	DB00563	0.473687
DB00328	DB01262	0.473686
DB00675	DB00255	0.473618
DB00949	DB00425	0.473504
DB00255	DB00783	0.47345
DB00499	DB04743	0.47336
DB02709	DB00399	0.473279
DB00997	DB00564	0.473213
DB00571	DB01064	0.473149
DB01645	DB00636	0.473145
DB00641	DB00947	0.473124
DB02709	DB00586	0.473106
DB00482	DB00143	0.47307
DB00861	DB00494	0.472971
DB01366	DB01427	0.472926
DB00515	DB00636	0.472846
DB01097	DB00316	0.47282
DB02709	DB00134	0.472705
DB00502	DB00321	0.472615
DB01097	DB00783	0.472581
DB00197	DB00636	0.472577
DB00197	DB00586	0.472288
DB00997	DB02546	0.472274
DB00564	DB00544	0.472252
DB02024	DB03588	0.472224
DB02130	DB03588	0.472224
DB00997	DB00586	0.472159
DB01039	DB01050	0.472139
DB00755	DB00636	0.472123
DB00675	DB04827	0.472054
DB01100	DB01239	0.471973
DB00184	DB00675	0.471964
DB01645	DB00481	0.47196
DB00564	DB00675	0.471915
DB04827	DB02546	0.471897
DB00255	DB02709	0.471897
DB00563	DB03843	0.471875
DB02379	DB01234	0.471837
DB00560	DB00618	0.471712
DB00641	DB00396	0.4717
DB00197	DB00544	0.471664
DB00396	DB00134	0.471636
DB01195	DB01142	0.471627
DB00435	DB02656	0.471594
DB00184	DB02379	0.471525
DB00396	DB00399	0.471493
DB01074	DB01242	0.471459
DB00443	DB00620	0.471392
DB00997	DB01064	0.471381
DB00738	DB01074	0.471368
DB00738	DB00679	0.471321
DB00997	DB00499	0.471122
DB01248	DB00482	0.471116
DB00908	DB00458	0.471114
DB01645	DB00550	0.471043
DB00598	DB01193	0.471027
DB00373	DB01580	0.471025
DB00328	DB00158	0.470989
DB00499	DB00675	0.470979
DB02709	DB00126	0.470951
DB00197	DB01262	0.470938
DB00412	DB01039	0.470913
DB00898	DB01064	0.470895
DB01234	DB00544	0.470791
DB00255	DB00396	0.470701
DB01698	DB01852	0.470632
DB00898	DB00328	0.470582
DB00641	DB00435	0.470488
DB01100	DB00476	0.470463
DB00499	DB01234	0.470459
DB04832	DB00455	0.470445
DB00235	DB00618	0.470405
DB02379	DB00331	0.470405
DB02379	DB00783	0.470402
DB00997	DB03843	0.470394
DB00641	DB00834	0.470356
DB00515	DB00134	0.470285
DB00675	DB00636	0.470182
DB02656	DB00898	0.470128
DB04216	DB00499	0.470082
DB00898	DB00636	0.470057
DB00302	DB00309	0.470038
DB00091	DB00544	0.469972
DB00408	DB00514	0.469749
DB03843	DB01097	0.469697
DB00435	DB02379	0.469639
DB04216	DB00122	0.469596
DB02656	DB00441	0.469582
DB00184	DB00396	0.469552
DB04216	DB00399	0.469496
DB00898	DB00428	0.46946
DB00420	DB00527	0.469448
DB00184	DB02656	0.46942
DB00466	DB00292	0.469411
DB02712	DB00700	0.469407
DB00136	DB00399	0.469306
DB00624	DB00158	0.469291
DB00563	DB02546	0.46929
DB00641	DB00143	0.469242
DB01242	DB04832	0.469232
DB01062	DB01036	0.469231
DB00435	DB00917	0.469179
DB00412	DB00126	0.469108
DB00126	DB00143	0.469103
DB00997	DB00636	0.469078
DB00396	DB00481	0.469068
DB00180	DB01077	0.468973
DB01136	DB00264	0.468916
DB00455	DB01195	0.468869
DB00331	DB00143	0.468834
DB00916	DB01190	0.468811
DB00565	DB01245	0.468799
DB00459	DB00302	0.468661
DB00641	DB01064	0.468617
DB00675	DB00586	0.468617
DB00997	DB02656	0.46859
DB01029	DB00542	0.468563
DB01327	DB01332	0.468426
DB00997	DB01030	0.468409
DB01174	DB00544	0.468324
DB00482	DB01852	0.468309
DB00898	DB00624	0.468302
DB00207	DB00897	0.468291
DB01297	DB04005	0.468263
DB00997	DB04827	0.468225
DB03435	DB01297	0.468225
DB00420	DB00733	0.468218
DB00524	DB01140	0.468195
DB00499	DB01645	0.468186
DB03843	DB01262	0.468181
DB00994	DB01297	0.46817
DB00484	DB00808	0.468151
DB01154	DB02105	0.468078
DB02105	DB00474	0.468066
DB00435	DB00864	0.467997
DB00245	DB00934	0.467973
DB03843	DB00624	0.46797
DB00369	DB00718	0.467962
DB00316	DB00544	0.467957
DB01085	DB01019	0.467927
DB02656	DB00331	0.467907
DB00122	DB01169	0.46787
DB00239	DB00280	0.467843
DB00363	DB00477	0.467822
DB02656	DB01065	0.467802
DB00392	DB03895	0.467735
DB00728	DB01019	0.467725
DB00235	DB02178	0.467709
DB01288	DB01193	0.467642
DB00968	DB01996	0.467622
DB01582	DB00524	0.467602
DB02709	DB00947	0.467546
DB00182	DB01454	0.467513
DB00515	DB01097	0.467484
DB01064	DB00428	0.46743
DB01355	DB01131	0.467429
DB00524	DB00600	0.467399
DB03619	DB01586	0.467398
DB02379	DB00586	0.467392
DB04832	DB00321	0.467388
DB00869	DB01194	0.467353
DB00333	DB00813	0.467337
DB00615	DB00833	0.467318
DB00387	DB00557	0.467308
DB00387	DB00925	0.467287
DB02105	DB00700	0.467276
DB00472	DB01242	0.467261
DB00420	DB00251	0.46726
DB01131	DB00546	0.467259
DB00251	DB00835	0.467251
DB00420	DB00934	0.467243
DB02656	DB00945	0.467241
DB00245	DB00792	0.467222
DB00997	DB00945	0.467222
DB00420	DB00892	0.46721
DB00675	DB02546	0.467188
DB00358	DB02458	0.467185
DB00406	DB00835	0.467169
DB00675	DB00122	0.467151
DB00833	DB01332	0.467147
DB00406	DB00245	0.467145
DB00835	DB00792	0.467117
DB00546	DB01058	0.467117
DB00833	DB00976	0.467108
DB00892	DB00835	0.467097
DB00557	DB00450	0.467094
DB00420	DB00406	0.467092
DB00365	DB00494	0.467084
DB00435	DB00143	0.467064
DB01019	DB00496	0.467059
DB00502	DB00472	0.467055
DB00835	DB00934	0.467053
DB00563	DB04827	0.467047
DB00220	DB01232	0.467044
DB00251	DB00245	0.467037
DB00892	DB00245	0.467015
DB04827	DB01262	0.467006
DB03226	DB01028	0.467006
DB00526	DB00158	0.466996
DB00889	DB01058	0.466979
DB00755	DB02379	0.466955
DB00211	DB01018	0.466924
DB00184	DB01645	0.466917
DB00207	DB00600	0.466912
DB02130	DB00494	0.466907
DB01005	DB01394	0.466894
DB00405	DB00557	0.466893
DB00645	DB00557	0.466891
DB01355	DB01058	0.466888
DB00748	DB00557	0.466885
DB02024	DB00494	0.466883
DB01628	DB01263	0.46688
DB00582	DB04794	0.466874
DB00833	DB03553	0.46686
DB01415	DB00833	0.466859
DB01263	DB00485	0.466857
DB00889	DB00425	0.466855
DB00515	DB00399	0.466825
DB00738	DB00321	0.466821
DB01252	DB00672	0.466814
DB00909	DB01144	0.466793
DB00563	DB01262	0.466792
DB00897	DB00833	0.466758
DB00536	DB00211	0.466726
DB01131	DB00211	0.466708
DB03227	DB01021	0.466673
DB04820	DB01131	0.46667
DB01581	DB01131	0.46667
DB00564	DB01262	0.46667
DB04820	DB01018	0.466669
DB01581	DB01018	0.466669
DB04820	DB00536	0.466668
DB01581	DB00536	0.466668
DB00499	DB00396	0.466575
DB01595	DB01544	0.466549
DB00938	DB00588	0.466386
DB04557	DB00143	0.466277
DB00541	DB03843	0.466266
DB01136	DB00668	0.466256
DB01077	DB01427	0.466211
DB00412	DB00624	0.466116
DB00197	DB00126	0.466068
DB01262	DB00158	0.466031
DB01242	DB01142	0.465895
DB00197	DB00947	0.465862
DB00753	DB00228	0.465856
DB00331	DB01852	0.465827
DB00641	DB00482	0.465805
DB00091	DB00399	0.465743
DB00571	DB00264	0.465718
DB04216	DB00184	0.465695
DB00563	DB00898	0.465687
DB00501	DB00863	0.465676
DB00641	DB00586	0.465553
DB04216	DB00641	0.465472
DB00675	DB03843	0.465354
DB01700	DB03796	0.46523
DB02379	DB00636	0.465115
DB00197	DB02656	0.465057
DB01645	DB00122	0.464944
DB01154	DB02857	0.464784
DB01064	DB00917	0.464624
DB00197	DB00564	0.464541
DB01005	DB00173	0.464442
DB00197	DB00184	0.464413
DB00474	DB02857	0.464409
DB01174	DB02546	0.464353
DB01361	DB00701	0.464248
DB00641	DB00227	0.464194
DB02656	DB00586	0.464083
DB01366	DB01077	0.464046
DB02379	DB01169	0.463983
DB00636	DB00428	0.463972
DB00197	DB02546	0.463968
DB00675	DB02656	0.46388
DB00399	DB01169	0.463817
DB01043	DB02855	0.463813
DB02379	DB00158	0.463813
DB00584	DB00966	0.463811
DB00655	DB01357	0.463797
DB02546	DB00544	0.463754
DB01645	DB00126	0.463737
DB00755	DB00399	0.46371
DB01097	DB01234	0.463639
DB00197	DB04827	0.463571
DB04216	DB00126	0.463532
DB00917	DB04743	0.463511
DB00481	DB00783	0.463374
DB01645	DB00586	0.463317
DB00624	DB00544	0.463312
DB00997	DB00531	0.463297
DB02656	DB00834	0.463283
DB00472	DB00458	0.463282
DB04224	DB03796	0.463281
DB00435	DB00482	0.463231
DB00641	DB01229	0.463149
DB00563	DB00586	0.463133
DB01136	DB01064	0.463111
DB00675	DB00550	0.463099
DB00408	DB00904	0.463078
DB00482	DB00227	0.463062
DB03843	DB00544	0.463062
DB00126	DB00947	0.462997
DB00773	DB02656	0.462987
DB00412	DB00945	0.46296
DB01239	DB01238	0.462956
DB02379	DB00834	0.462952
DB00898	DB00122	0.462903
DB03518	DB01296	0.462882
DB00746	DB02656	0.462848
DB00997	DB00126	0.462799
DB01297	DB00960	0.46274
DB00608	DB00482	0.462701
DB00136	DB00544	0.462691
DB00197	DB00122	0.462604
DB00624	DB01262	0.462593
DB00564	DB00136	0.462544
DB01645	DB01030	0.462518
DB00197	DB00399	0.462501
DB00997	DB00947	0.462482
DB00184	DB01169	0.462401
DB00967	DB00341	0.462353
DB00412	DB00586	0.462233
DB00701	DB00485	0.462163
DB02375	DB01852	0.462145
DB00526	DB01645	0.462093
DB02709	DB00945	0.461966
DB00499	DB00636	0.461941
DB00917	DB00143	0.461937
DB01428	DB02187	0.461921
DB00184	DB00126	0.461878
DB00544	DB01229	0.461863
DB00997	DB00184	0.461852
DB01008	DB00631	0.461826
DB00641	DB01169	0.461793
DB00158	DB02546	0.461768
DB04216	DB00134	0.461687
DB00158	DB00544	0.461643
DB04216	DB00586	0.461624
DB02656	DB01852	0.46156
DB00417	DB01053	0.461524
DB01041	DB00482	0.461517
DB00755	DB01030	0.461504
DB00368	DB01136	0.461481
DB01179	DB00302	0.46147
DB00318	DB00408	0.461417
DB00746	DB00482	0.461393
DB00564	DB00624	0.461383
DB00184	DB00586	0.461381
DB00898	DB00143	0.461349
DB00679	DB00472	0.461271
DB01076	DB00482	0.461232
DB00746	DB00143	0.461204
DB00295	DB01183	0.461197
DB00502	DB00458	0.461172
DB01094	DB01698	0.461162
DB00396	DB01030	0.461049
DB02656	DB00412	0.460973
DB00184	DB00945	0.460901
DB00917	DB00834	0.460899
DB00970	DB00435	0.460873
DB01174	DB00550	0.460791
DB00197	DB01229	0.460641
DB00656	DB00514	0.460574
DB02379	DB00945	0.460527
DB01129	DB01058	0.460498
DB02587	DB00917	0.460494
DB01091	DB01167	0.46048
DB02656	DB02709	0.46046
DB01174	DB00122	0.460444
DB00328	DB00544	0.460424
DB01645	DB01064	0.460399
DB00412	DB01064	0.460389
DB01114	DB00792	0.460216
DB01076	DB00331	0.460176
DB01645	DB00945	0.460115
DB02709	DB01097	0.460092
DB00394	DB00588	0.460087
DB01019	DB00809	0.460084
DB00755	DB00526	0.460072
DB00836	DB00813	0.460054
DB00641	DB00544	0.460048
DB00898	DB00586	0.46
DB01577	DB00898	0.459953
DB00586	DB00945	0.45989
DB00641	DB00158	0.459889
DB00917	DB00482	0.459876
DB00502	DB00734	0.459865
DB00970	DB02379	0.459863
DB00947	DB01229	0.459849
DB00636	DB01169	0.459757
DB01065	DB01852	0.459756
DB03496	DB00806	0.459726
DB00184	DB00834	0.459674
DB01023	DB00730	0.459591
DB00363	DB00321	0.459587
DB00675	DB00526	0.459562
DB00997	DB00481	0.459553
DB00050	DB00304	0.459515
DB00755	DB00184	0.459465
DB00675	DB00945	0.459447
DB00412	DB00544	0.459443
DB01065	DB00166	0.459428
DB00514	DB01058	0.45942
DB04827	DB00158	0.459406
DB02709	DB01030	0.459391
DB04827	DB00544	0.459342
DB00412	DB00136	0.459299
DB00134	DB01169	0.459247
DB00184	DB00435	0.459237
DB00491	DB00560	0.459112
DB02701	DB01700	0.459081
DB01115	DB00331	0.459064
DB01065	DB00143	0.459019
DB00435	DB00898	0.458929
DB00571	DB01115	0.458883
DB00184	DB00783	0.458836
DB01400	DB00545	0.458774
DB00346	DB00935	0.458765
DB00373	DB00960	0.45875
DB01744	DB00395	0.458748
DB01698	DB00331	0.458741
DB00136	DB00158	0.458684
DB01296	DB01852	0.45868
DB00331	DB01039	0.458661
DB02379	DB00143	0.458635
DB01114	DB00251	0.458624
DB00320	DB00730	0.458622
DB00395	DB00466	0.45862
DB00898	DB01262	0.458568
DB02656	DB01229	0.458568
DB00914	DB01018	0.458554
DB03435	DB04005	0.45855
DB00526	DB02709	0.45852
DB00997	DB00122	0.458502
DB01076	DB01393	0.458494
DB00435	DB00126	0.458489
DB00526	DB00783	0.458485
DB00703	DB00311	0.458478
DB00399	DB01234	0.458419
DB00641	DB00917	0.458403
DB00184	DB00947	0.458373
DB01065	DB00947	0.458311
DB00675	DB00134	0.45831
DB01065	DB04743	0.458265
DB00970	DB00331	0.458259
DB02709	DB01064	0.458254
DB02701	DB00608	0.458175
DB01296	DB00917	0.458098
DB00898	DB00834	0.457954
DB00681	DB00798	0.457892
DB00624	DB02546	0.457874
DB01076	DB00143	0.457848
DB00641	DB01296	0.457838
DB00898	DB00907	0.457838
DB00435	DB04743	0.457831
DB03518	DB00482	0.457821
DB01127	DB01110	0.457785
DB00295	DB01065	0.457777
DB00368	DB01064	0.457744
DB00586	DB00143	0.457742
DB00675	DB00399	0.45774
DB00412	DB00834	0.457728
DB01762	DB00235	0.457663
DB02709	DB00481	0.457615
DB02709	DB00428	0.4575
DB01064	DB00834	0.45748
DB00328	DB02379	0.457463
DB00970	DB00531	0.457459
DB00158	DB01030	0.457417
DB00499	DB01169	0.457411
DB01174	DB02379	0.457385
DB01580	DB00866	0.457358
DB00197	DB03843	0.457345
DB01028	DB01236	0.457341
DB00184	DB01064	0.457296
DB01115	DB00661	0.457248
DB00678	DB00966	0.457243
DB00421	DB01222	0.457182
DB00675	DB01229	0.457065
DB00563	DB00641	0.457063
DB00675	DB00126	0.457062
DB00970	DB00641	0.457053
DB00396	DB01097	0.457048
DB01030	DB00783	0.457048
DB00412	DB00158	0.457007
DB01698	DB00966	0.456988
DB00412	DB01262	0.456982
DB01195	DB00321	0.456955
DB01064	DB04743	0.456942
DB01174	DB01097	0.456937
DB00328	DB00122	0.456923
DB00435	DB00428	0.456921
DB01174	DB00586	0.45688
DB00435	DB01065	0.456875
DB01184	DB00540	0.456827
DB00549	DB00468	0.456825
DB00482	DB00331	0.456824
DB00396	DB00526	0.456806
DB01030	DB01234	0.456798
DB00502	DB01242	0.456769
DB00184	DB00328	0.45676
DB00351	DB00737	0.456753
DB00861	DB02024	0.456708
DB02656	DB01041	0.456706
DB02709	DB01229	0.45665
DB04216	DB00255	0.456647
DB00396	DB00586	0.456642
DB00605	DB00945	0.456609
DB01174	DB00134	0.456589
DB00563	DB00184	0.456544
DB01039	DB01393	0.456481
DB00197	DB00499	0.456464
DB00586	DB01169	0.45646
DB00184	DB01234	0.456425
DB04468	DB00947	0.456401
DB00328	DB00550	0.456332
DB03843	DB00158	0.456299
DB00158	DB00550	0.456298
DB02130	DB00861	0.456274
DB00857	DB01167	0.456257
DB00755	DB01097	0.456223
DB02486	DB03419	0.456178
DB00898	DB00945	0.456166
DB00997	DB00773	0.456125
DB01136	DB00421	0.456118
DB00328	DB01097	0.456096
DB00755	DB00499	0.45605
DB00489	DB00679	0.456045
DB00675	DB00834	0.456008
DB00499	DB00412	0.456003
DB00091	DB01030	0.455991
DB01019	DB01337	0.455965
DB00541	DB00997	0.455954
DB02379	DB01262	0.455932
DB00997	DB00255	0.455921
DB01645	DB00834	0.4559
DB01296	DB01076	0.45586
DB00255	DB01234	0.455857
DB02486	DB03347	0.455839
DB00997	DB00526	0.455831
DB01645	DB01229	0.45581
DB00412	DB00428	0.455801
DB00675	DB01030	0.455795
DB03843	DB00399	0.455794
DB00197	DB01039	0.455707
DB00921	DB00813	0.455669
DB00864	DB01065	0.455654
DB00396	DB00947	0.455628
DB01595	DB04824	0.455616
DB00636	DB04743	0.455576
DB01019	DB01339	0.45556
DB02656	DB00917	0.45556
DB00755	DB00641	0.455534
DB00564	DB00898	0.45546
DB00755	DB00255	0.455402
DB00997	DB00428	0.455388
DB00379	DB01366	0.455387
DB00997	DB00399	0.455353
DB00396	DB01064	0.455313
DB00624	DB00399	0.45531
DB00328	DB00636	0.455281
DB00255	DB01169	0.455253
DB01030	DB00316	0.455242
DB00502	DB00334	0.455203
DB00624	DB00947	0.455202
DB03496	DB01073	0.455199
DB00738	DB00458	0.455187
DB00515	DB02379	0.45516
DB04216	DB01064	0.45515
DB00738	DB04832	0.455052
DB01064	DB00143	0.455036
DB03843	DB00898	0.455009
DB01114	DB01069	0.454994
DB00641	DB00331	0.454992
DB00399	DB00544	0.454973
DB02010	DB00143	0.45497
DB01132	DB00412	0.454966
DB03518	DB01698	0.454941
DB00970	DB01852	0.454935
DB02379	DB00316	0.45493
DB00898	DB00134	0.454887
DB01085	DB00483	0.454881
DB00564	DB00158	0.454846
DB01174	DB00255	0.45483
DB01065	DB00428	0.454816
DB00328	DB00399	0.454748
DB00312	DB00418	0.454729
DB00143	DB00947	0.454634
DB01085	DB01338	0.454626
DB00970	DB00482	0.454591
DB01645	DB00134	0.45459
DB00526	DB01234	0.454576
DB00563	DB00945	0.454525
DB00143	DB00171	0.454489
DB02379	DB00122	0.454483
DB00624	DB00636	0.454441
DB00898	DB04827	0.454406
DB00482	DB00179	0.454348
DB00526	DB00316	0.45431
DB00368	DB00988	0.454298
DB00970	DB01064	0.454268
DB00396	DB00834	0.454222
DB00431	DB00531	0.454205
DB00184	DB00907	0.454195
DB00197	DB00526	0.454182
DB00295	DB00482	0.454177
DB00641	DB04743	0.454144
DB00412	DB00399	0.454103
DB01094	DB01166	0.454092
DB04216	DB00945	0.454028
DB01136	DB00388	0.454013
DB00898	DB00947	0.453989
DB00412	DB00143	0.453837
DB00331	DB00428	0.453817
DB00563	DB00399	0.45381
DB00498	DB02486	0.453776
DB00197	DB00481	0.453766
DB00526	DB00091	0.453758
DB01698	DB00143	0.453712
DB00564	DB01097	0.453658
DB00396	DB00126	0.453599
DB01296	DB00143	0.453589
DB02701	DB03796	0.453567
DB01142	DB00321	0.453555
DB02712	DB02021	0.453554
DB04743	DB01852	0.45354
DB00544	DB00945	0.453529
DB00641	DB01234	0.453429
DB01296	DB00331	0.453402
DB01076	DB00966	0.453372
DB00514	DB00490	0.453358
DB00363	DB00334	0.453302
DB00746	DB01852	0.45323
DB01108	DB02789	0.453202
DB00499	DB00898	0.453197
DB02656	DB02010	0.453188
DB00184	DB00624	0.453181
DB03518	DB00917	0.453166
DB00871	DB00612	0.453165
DB00435	DB00331	0.453134
DB01645	DB01097	0.45309
DB04832	DB00458	0.453046
DB00136	DB00481	0.453031
DB00268	DB01022	0.45301
DB00515	DB01030	0.453008
DB00641	DB00783	0.452983
DB00724	DB00268	0.452981
DB00936	DB00788	0.452942
DB00368	DB00388	0.452891
DB00997	DB00550	0.452825
DB01065	DB00126	0.452809
DB00126	DB00834	0.45275
DB01099	DB03347	0.452679
DB00636	DB00550	0.452673
DB00834	DB00482	0.452652
DB00834	DB00947	0.452634
DB00641	DB00428	0.452632
DB00398	DB00619	0.452624
DB00197	DB01097	0.452591
DB00970	DB00586	0.452577
DB00255	DB00624	0.452575
DB00515	DB00526	0.452537
DB00412	DB02546	0.452491
DB02587	DB02656	0.452462
DB00122	DB02546	0.452405
DB00412	DB04827	0.452381
DB01099	DB03419	0.452353
DB02656	DB01645	0.452309
DB00091	DB02379	0.452269
DB02010	DB01065	0.45224
DB00197	DB00834	0.452172
DB01104	DB00472	0.45217
DB00627	DB00966	0.45214
DB00641	DB00526	0.452076
DB00997	DB00834	0.452065
DB00586	DB00834	0.452033
DB01097	DB00624	0.452014
DB00898	DB00544	0.451983
DB00917	DB01852	0.451926
DB00412	DB00331	0.451912
DB00595	DB00443	0.451895
DB00641	DB01039	0.451889
DB00197	DB00945	0.451887
DB03518	DB04743	0.451876
DB00498	DB01099	0.451862
DB00184	DB00544	0.451831
DB02379	DB00544	0.451826
DB00560	DB00929	0.451768
DB01424	DB04817	0.451758
DB01174	DB01030	0.451755
DB00499	DB02379	0.451753
DB00499	DB00328	0.451733
DB04827	DB00122	0.451718
DB00675	DB01064	0.451695
DB00790	DB00542	0.451693
DB01030	DB01229	0.451688
DB00201	DB00482	0.45167
DB00685	DB01094	0.451666
DB00679	DB00455	0.451612
DB01065	DB02379	0.451577
DB00755	DB00481	0.451557
DB01064	DB00331	0.451536
DB00412	DB00947	0.45151
DB00498	DB00456	0.451491
DB02656	DB01064	0.451477
DB00526	DB00898	0.451382
DB00605	DB00482	0.451373
DB01076	DB04743	0.451367
DB00571	DB00368	0.451362
DB00762	DB00544	0.451357
DB00531	DB00126	0.451348
DB00668	DB00871	0.45134
DB01169	DB00945	0.451321
DB00485	DB00976	0.451282
DB02709	DB00798	0.451281
DB01427	DB00779	0.451269
DB00435	DB00945	0.451246
DB00399	DB00316	0.451151
DB00456	DB03347	0.451135
DB00866	DB00960	0.451112
DB00134	DB00550	0.451095
DB04216	DB00428	0.451076
DB02656	DB02169	0.451047
DB02656	DB00171	0.451013
DB00401	DB01410	0.45099
DB02709	DB00907	0.450966
DB00970	DB02010	0.45096
DB00328	DB00134	0.450959
DB00197	DB00134	0.450922
DB01618	DB01239	0.450921
DB00917	DB00331	0.45092
DB00563	DB02379	0.450914
DB00624	DB02379	0.450892
DB00143	DB00428	0.450886
DB01127	DB00406	0.450874
DB00898	DB00136	0.450862
DB00197	DB00255	0.450812
DB01917	DB00816	0.450775
DB01262	DB00399	0.450774
DB03467	DB00143	0.450768
DB00564	DB00412	0.450765
DB01064	DB00636	0.450758
DB00255	DB01262	0.450738
DB01097	DB01169	0.450737
DB02379	DB04743	0.450707
DB03518	DB02701	0.450692
DB00122	DB00550	0.450656
DB02010	DB01852	0.450615
DB00126	DB00331	0.450549
DB02656	DB04743	0.450532
DB00563	DB00636	0.450512
DB01628	DB00176	0.450507
DB00608	DB00958	0.450492
DB04216	DB00170	0.450446
DB00519	DB00867	0.45044
DB01097	DB00136	0.4504
DB00468	DB00540	0.450397
DB00126	DB01169	0.450366
DB03518	DB01852	0.450364
DB00549	DB00471	0.450361
DB00456	DB03419	0.450338
DB00970	DB00126	0.450316
DB02656	DB01076	0.450306
DB00898	DB00331	0.45028
DB00694	DB02656	0.45028
DB02656	DB00605	0.450272
DB00970	DB00947	0.450224
DB00608	DB04743	0.450207
DB00435	DB00947	0.450181
DB04115	DB01852	0.450155
DB00605	DB00143	0.450133
DB00740	DB00685	0.450118
DB03128	DB01337	0.450118
DB01094	DB01065	0.450116
DB01009	DB00712	0.450092
DB00526	DB00544	0.450074
DB00531	DB00898	0.450057
DB00550	DB01169	0.450049
DB00970	DB00441	0.450049
DB00970	DB02587	0.450047
DB02379	DB00482	0.450039
DB00184	DB00531	0.450029
DB00586	DB00783	0.449972
DB00224	DB00649	0.449933
DB00641	DB00481	0.449929
DB00459	DB01022	0.449918
DB00970	DB00773	0.449901
DB01576	DB01454	0.449895
DB01142	DB00458	0.449889
DB00720	DB00718	0.449881
DB00295	DB01064	0.449879
DB00898	DB02546	0.449874
DB01262	DB00481	0.449826
DB00564	DB00184	0.449814
DB00526	DB01169	0.449797
DB00466	DB00425	0.449771
DB00396	DB01229	0.449767
DB00997	DB00134	0.449743
DB00519	DB00234	0.449742
DB03619	DB02659	0.449721
DB02656	DB00544	0.449719
DB01174	DB00641	0.449708
DB01174	DB00526	0.449686
DB00126	DB00428	0.449683
DB01099	DB00336	0.449672
DB00122	DB01262	0.449665
DB00448	DB00338	0.449622
DB02709	DB00834	0.449581
DB00586	DB00544	0.449577
DB00773	DB01229	0.449561
DB01030	DB01169	0.449558
DB00255	DB02379	0.449554
DB00295	DB00435	0.449533
DB00199	DB00321	0.449531
DB00270	DB00320	0.449521
DB00641	DB00531	0.449514
DB00970	DB04743	0.449469
DB00456	DB00336	0.44945
DB02546	DB00399	0.449408
DB04115	DB00482	0.449408
DB00560	DB01601	0.449404
DB00641	DB00864	0.449394
DB02379	DB01039	0.449363
DB00412	DB00122	0.449357
DB00401	DB00528	0.449321
DB00197	DB01030	0.449304
DB01700	DB00331	0.449291
DB02701	DB04115	0.449263
DB00563	DB00122	0.44925
DB00435	DB02010	0.449238
DB00396	DB00907	0.449189
DB00316	DB00798	0.449145
DB00994	DB04005	0.44914
DB00435	DB00531	0.449124
DB00970	DB00834	0.449106
DB00917	DB00947	0.449102
DB00184	DB00158	0.449071
DB01076	DB01852	0.449046
DB00184	DB00295	0.449042
DB00641	DB01041	0.449015
DB00641	DB01262	0.449003
DB00898	DB00550	0.448991
DB01118	DB00675	0.448987
DB00248	DB01239	0.448985
DB00539	DB01428	0.448979
DB01413	DB01212	0.448966
DB00543	DB01224	0.448963
DB03518	DB00594	0.44891
DB00613	DB00918	0.448885
DB00481	DB01169	0.448857
DB01586	DB00227	0.448822
DB01435	DB01424	0.448775
DB00331	DB00947	0.448772
DB01129	DB00514	0.448726
DB00655	DB00882	0.44869
DB00972	DB00967	0.448661
DB03467	DB01065	0.448656
DB01174	DB00399	0.448647
DB00897	DB00425	0.448634
DB03843	DB00122	0.448633
DB01001	DB00871	0.448624
DB02587	DB02527	0.448608
DB00636	DB00798	0.448589
DB00531	DB01645	0.448574
DB01262	DB01030	0.448504
DB00564	DB02379	0.448487
DB01601	DB00220	0.44844
DB00432	DB00404	0.448428
DB01162	DB00309	0.448405
DB00834	DB00331	0.448396
DB01577	DB00907	0.448381
DB01628	DB00976	0.448368
DB01586	DB00143	0.448362
DB00184	DB00470	0.44835
DB00239	DB00557	0.448336
DB04827	DB00550	0.448305
DB00432	DB00302	0.4483
DB00864	DB00331	0.44826
DB00586	DB00126	0.448207
DB00514	DB00540	0.448196
DB00435	DB00834	0.448183
DB01041	DB00143	0.448179
DB00696	DB01420	0.448148
DB01064	DB01065	0.448092
DB00836	DB00333	0.448049
DB02486	DB00336	0.448039
DB00994	DB03435	0.44803
DB00489	DB01242	0.448006
DB02701	DB00331	0.447999
DB01064	DB00482	0.447972
DB00563	DB01229	0.447964
DB04132	DB00968	0.447957
DB00388	DB01064	0.447921
DB00908	DB00321	0.447906
DB01064	DB01234	0.447893
DB00997	DB01118	0.447893
DB00197	DB00428	0.447891
DB00398	DB03496	0.447882
DB01076	DB01039	0.447863
DB04827	DB00134	0.447851
DB00435	DB04557	0.447838
DB02010	DB00227	0.447833
DB00220	DB00439	0.447827
DB00981	DB00545	0.447813
DB00472	DB00477	0.447804
DB00755	DB01064	0.447797
DB00489	DB00321	0.447763
DB00295	DB00898	0.447763
DB04216	DB00947	0.447763
DB00696	DB04841	0.447754
DB00741	DB00917	0.447735
DB01076	DB01041	0.447716
DB01065	DB00917	0.447707
DB00989	DB01226	0.447696
DB00126	DB00945	0.447693
DB00633	DB01043	0.447686
DB03800	DB03761	0.447667
DB00134	DB02379	0.447614
DB00798	DB01234	0.447571
DB01698	DB01222	0.447562
DB00187	DB00519	0.447562
DB01064	DB00586	0.447553
DB01296	DB00966	0.447545
DB00197	DB00170	0.447536
DB00844	DB00543	0.447489
DB00898	DB01065	0.447473
DB00197	DB01064	0.447456
DB00481	DB00544	0.447433
DB00184	DB00143	0.447429
DB00636	DB01393	0.447421
DB01262	DB01229	0.447421
DB04216	DB01030	0.447387
DB00392	DB01408	0.447365
DB01057	DB00545	0.447364
DB01076	DB04224	0.447347
DB00945	DB01229	0.447345
DB04216	DB02656	0.447334
DB00850	DB00844	0.447308
DB01645	DB00798	0.447303
DB00528	DB01410	0.4473
DB04216	DB00481	0.447292
DB00201	DB01065	0.447255
DB00255	DB00834	0.447255
DB00678	DB01136	0.447246
DB00746	DB01065	0.44724
DB01408	DB01057	0.44722
DB00683	DB00485	0.447187
DB00368	DB00841	0.447167
DB00641	DB00136	0.447154
DB00898	DB04743	0.447154
DB00455	DB01142	0.447151
DB00929	DB00764	0.447128
DB00595	DB01017	0.447109
DB00527	DB03895	0.4471
DB04132	DB04841	0.447098
DB00310	DB00436	0.447066
DB00490	DB01392	0.447048
DB01169	DB01229	0.447047
DB00248	DB00476	0.447039
DB00783	DB00947	0.447033
DB01099	DB01223	0.447024
DB01400	DB01057	0.447012
DB00675	DB00531	0.447004
DB02656	DB04115	0.447003
DB01149	DB00499	0.447001
DB00245	DB04821	0.446972
DB03518	DB00143	0.446964
DB00406	DB04841	0.446953
DB01077	DB01068	0.446952
DB01248	DB00227	0.44695
DB00834	DB00945	0.446941
DB01064	DB01852	0.446927
DB00292	DB00949	0.446912
DB02417	DB01202	0.446908
DB02379	DB01229	0.446904
DB00482	DB00947	0.446897
DB02375	DB01698	0.446893
DB00187	DB00867	0.446884
DB01030	DB00544	0.446867
DB00292	DB00425	0.446855
DB00255	DB00412	0.446843
DB00679	DB01142	0.446843
DB00456	DB00302	0.446831
DB03843	DB02379	0.446829
DB00573	DB01009	0.44682
DB01618	DB00476	0.446818
DB00985	DB00392	0.446812
DB00741	DB00834	0.446781
DB02534	DB04841	0.446781
DB00485	DB00320	0.446781
DB00985	DB01408	0.446777
DB00970	DB00605	0.446774
DB00499	DB01454	0.446772
DB02587	DB00947	0.446754
DB01242	DB00455	0.446753
DB00531	DB00947	0.446746
DB01248	DB04743	0.446728
DB00091	DB00798	0.446722
DB00544	DB00947	0.446719
DB00411	DB01337	0.446707
DB00234	DB00867	0.446696
DB01394	DB00305	0.446681
DB01064	DB00126	0.446662
DB04557	DB00482	0.44664
DB02010	DB00317	0.44664
DB03467	DB01698	0.446639
DB01110	DB00239	0.446633
DB04743	DB00331	0.446616
DB02656	DB01039	0.446588
DB00187	DB00234	0.446582
DB00563	DB00126	0.446581
DB00491	DB01366	0.446579
DB00904	DB01058	0.44656
DB01174	DB00184	0.446558
DB00531	DB00544	0.446555
DB01296	DB00482	0.446536
DB00435	DB01076	0.446532
DB04743	DB00166	0.446519
DB01137	DB01413	0.446508
DB01039	DB00143	0.446504
DB00406	DB00925	0.446494
DB00434	DB00844	0.446492
DB00195	DB01193	0.446483
DB01001	DB01698	0.446469
DB00563	DB00499	0.446455
DB00456	DB01214	0.446447
DB00255	DB00136	0.446438
DB00310	DB00350	0.446422
DB00898	DB00798	0.44641
DB01297	DB00700	0.446383
DB00608	DB04104	0.446367
DB01412	DB01117	0.446347
DB01698	DB00179	0.44632
DB00398	DB00482	0.446316
DB00571	DB00661	0.446305
DB00349	DB00278	0.446299
DB00260	DB02740	0.446295
DB00184	DB02546	0.446275
DB00126	DB01234	0.446242
DB00972	DB00557	0.446225
DB00917	DB02379	0.446195
DB02379	DB01852	0.44619
DB00396	DB00428	0.446181
DB00864	DB04743	0.446179
DB01170	DB00187	0.446176
DB00134	DB02546	0.446172
DB00970	DB00184	0.446168
DB00134	DB01262	0.446163
DB00181	DB00235	0.44616
DB00198	DB01410	0.446151
DB01136	DB01076	0.446145
DB01392	DB01224	0.446109
DB04179	DB01117	0.446107
DB00201	DB02379	0.446103
DB02656	DB00523	0.44609
DB01702	DB00745	0.446087
DB02105	DB01273	0.446086
DB01094	DB01852	0.446084
DB02279	DB01412	0.446082
DB00467	DB01412	0.44607
DB03496	DB00619	0.446039
DB00641	DB00399	0.446034
DB01154	DB01297	0.446031
DB04132	DB01420	0.44603
DB01297	DB00474	0.446021
DB00864	DB01076	0.446007
DB00467	DB04179	0.446004
DB00197	DB00550	0.445998
DB00997	DB00798	0.445988
DB04179	DB00906	0.445984
DB01412	DB03357	0.445983
DB00331	DB00166	0.445976
DB04839	DB04794	0.445968
DB00184	DB01262	0.445965
DB01064	DB00783	0.445961
DB04179	DB01412	0.44595
DB00696	DB01214	0.445948
DB00541	DB00563	0.445936
DB00641	DB01065	0.445931
DB01114	DB00420	0.445929
DB00204	DB00934	0.445886
DB00363	DB01026	0.445874
DB01064	DB01698	0.445868
DB01586	DB00482	0.445866
DB00531	DB02379	0.445865
DB01114	DB00245	0.445848
DB02105	DB01193	0.445846
DB00515	DB00255	0.445842
DB01267	DB00734	0.445837
DB00392	DB01057	0.445833
DB00985	DB01057	0.445833
DB02594	DB01214	0.445826
DB00489	DB00458	0.445825
DB00136	DB00947	0.44582
DB01267	DB01238	0.44582
DB01426	DB00604	0.445799
DB00675	DB00798	0.445789
DB01127	DB00892	0.445788
DB00690	DB01239	0.445766
DB00985	DB00780	0.445763
DB01297	DB00816	0.445761
DB00816	DB01203	0.445758
DB01245	DB01226	0.445737
DB00970	DB00917	0.44573
DB00521	DB01193	0.445689
DB01127	DB00600	0.445685
DB00363	DB00458	0.445683
DB01127	DB00280	0.445646
[truncated: 546,628+ more rows]

## Sheet: Table S2
DB00405	DB02999	0
DB04835	DB00327	0
DB00912	DB01785	0
DB00705	DB03588	0
DB03704	DB02024	0
DB01581	DB02458	0
DB00395	DB00147	0
DB03704	DB00119	0
DB03704	DB00114	0
DB04214	DB01131	0
DB00535	DB00160	0
DB00748	DB01692	0
DB00567	DB03226	0
DB01600	DB00327	0
DB01627	DB00786	0
DB03515	DB02534	0
DB00870	DB00160	0
DB00706	DB04794	0
DB02263	DB01618	0
DB02999	DB00932	0
DB00645	DB04835	0
DB00645	DB04839	0
DB00738	DB00147	0
DB01252	DB04794	0
DB00952	DB03588	0
DB04820	DB00408	0
DB04820	DB03175	0
DB01170	DB03588	0
DB00147	DB01168	0
DB01627	DB02300	0
DB01126	DB01338	0
DB00952	DB01426	0
DB04820	DB00973	0
DB01349	DB00147	0
DB00209	DB03704	0
DB01819	DB01140	0
DB04832	DB01021	0
DB01581	DB00615	0
DB01581	DB00618	0
DB00233	DB00147	0
DB00216	DB00229	0
DB03581	DB00496	0
DB02663	DB03588	0
DB00748	DB03167	0
DB00873	DB00748	0
DB00204	DB03704	0
DB01127	DB03588	0
DB03704	DB00887	0
DB03704	DB02424	0
DB03704	DB02426	0
DB02105	DB00211	0
DB01627	DB02606	0
DB02594	DB00892	0
DB02594	DB00899	0
DB01620	DB00211	0
DB04794	DB00147	0
DB01581	DB01355	0
DB03588	DB00835	0
DB03704	DB00527	0
DB03704	DB00529	0
DB04820	DB01692	0
DB01321	DB01021	0
DB01581	DB00760	0
DB02606	DB01021	0
DB01996	DB00547	0
DB01126	DB00760	0
DB00691	DB01067	0
DB01408	DB01021	0
DB01627	DB03247	0
DB01692	DB01215	0
DB03704	DB04794	0
DB01415	DB00474	0
DB01692	DB00160	0
DB00405	DB03167	0
DB03704	DB00178	0
DB00535	DB00899	0
DB04820	DB00268	0
DB00952	DB00532	0
DB00952	DB00535	0
DB00153	DB04844	0
DB00395	DB02282	0
DB01581	DB01752	0
DB01692	DB04325	0
DB01620	DB00873	0
DB03704	DB00417	0
DB03704	DB00415	0
DB03704	DB00412	0
DB03704	DB00413	0
DB01618	DB01415	0
DB04820	DB00654	0
DB03704	DB02855	0
DB00611	DB04813	0
DB00387	DB04794	0
DB01367	DB00760	0
DB03704	DB01244	0
DB03704	DB01240	0
DB03704	DB01241	0
DB03704	DB01248	0
DB00210	DB03588	0
DB00869	DB00243	0
DB03704	DB03203	0
DB03625	DB00211	0
DB03800	DB01021	0
DB00760	DB04844	0
DB01627	DB00494	0
DB01627	DB00496	0
DB01355	DB00311	0
DB00654	DB00525	0
DB01263	DB00961	0
DB00932	DB01321	0
DB04835	DB01147	0
DB03704	DB00709	0
DB03704	DB00700	0
DB03704	DB00701	0
DB03704	DB00706	0
DB01194	DB00147	0
DB00685	DB03704	0
DB04820	DB04832	0
DB04820	DB04835	0
DB03704	DB00733	0
DB03800	DB01191	0
DB00746	DB03704	0
DB03704	DB00730	0
DB03704	DB00276	0
DB03704	DB00275	0
DB03704	DB00278	0
DB03704	DB00279	0
DB01581	DB00145	0
DB01581	DB00147	0
DB00194	DB00745	0
DB00613	DB00147	0
DB03704	DB02740	0
DB03704	DB02745	0
DB03704	DB02746	0
DB03247	DB01692	0
DB00952	DB03581	0
DB01426	DB00160	0
DB00649	DB03704	0
DB00565	DB04813	0
DB00892	DB01627	0
DB03588	DB01638	0
DB01331	DB03750	0
DB01627	DB00387	0
DB01170	DB03581	0
DB00691	DB00833	0
DB04820	DB02999	0
DB01581	DB01004	0
DB03704	DB00677	0
DB03704	DB00672	0
DB03704	DB00673	0
DB03704	DB00679	0
DB01044	DB01321	0
DB00218	DB01581	0
DB03704	DB00244	0
DB01692	DB00494	0
DB01692	DB00496	0
DB04557	DB03704	0
DB00358	DB03704	0
DB04335	DB03588	0
DB03704	DB00451	0
DB03704	DB02345	0
DB03704	DB02342	0
DB03704	DB01068	0
DB03704	DB01069	0
DB03704	DB01064	0
DB03704	DB01067	0
DB03704	DB01060	0
DB03588	DB02740	0
DB00985	DB04835	0
DB00239	DB03704	0
DB01627	DB02999	0
DB00691	DB00202	0
DB00691	DB00209	0
DB00760	DB03419	0
DB01600	DB04820	0
DB01171	DB00311	0
DB04813	DB00427	0
DB01701	DB00327	0
DB00405	DB02097	0
DB01252	DB03357	0
DB00239	DB01321	0
DB01127	DB01252	0
DB02105	DB01147	0
DB03800	DB00547	0
DB00659	DB00535	0
DB00395	DB00131	0
DB01618	DB01349	0
DB02594	DB00962	0
DB00535	DB00153	0
DB00211	DB01996	0
DB03704	DB01410	0
DB03704	DB01413	0
DB04832	DB03588	0
DB03704	DB01202	0
DB04820	DB00976	0
DB01349	DB03588	0
DB03127	DB00760	0
DB03704	DB01033	0
DB03704	DB00557	0
DB00731	DB04820	0
DB00568	DB01692	0
DB00147	DB01157	0
DB03704	DB00865	0
DB01252	DB00239	0
DB00698	DB03588	0
DB03704	DB01015	0
DB00690	DB01692	0
DB04820	DB00119	0
DB00572	DB03704	0
DB03535	DB01581	0
DB01581	DB04335	0
DB00315	DB01692	0
DB02594	DB00327	0
DB00535	DB00792	0
DB00659	DB01692	0
DB00997	DB03704	0
DB01348	DB03588	0
DB00654	DB01415	0
DB03693	DB00547	0
DB00229	DB03127	0
DB00680	DB03704	0
DB01112	DB03704	0
DB01581	DB00496	0
DB03588	DB01338	0
DB03588	DB01339	0
DB01252	DB01194	0
DB01581	DB01321	0
DB03704	DB00531	0
DB03704	DB00530	0
DB03704	DB00539	0
DB01018	DB00147	0
DB01252	DB01600	0
DB01140	DB01205	0
DB03704	DB03419	0
DB01217	DB00147	0
DB00560	DB03704	0
DB03994	DB00654	0
DB01701	DB01692	0
DB02300	DB01338	0
DB00748	DB04839	0
DB00748	DB04835	0
DB02594	DB00567	0
DB02263	DB03750	0
DB00981	DB03704	0
DB01581	DB00595	0
DB01692	DB01168	0
DB02746	DB00147	0
DB00952	DB00547	0
DB00184	DB03704	0
DB01009	DB03704	0
DB00645	DB00952	0
DB00952	DB00869	0
DB00952	DB00865	0
DB01581	DB01215	0
DB00564	DB03704	0
DB03704	DB00401	0
DB03704	DB00400	0
DB03704	DB00403	0
DB03704	DB00408	0
DB03704	DB00168	0
DB00535	DB00211	0
DB03515	DB00147	0
DB02606	DB01147	0
DB03088	DB04820	0
DB02594	DB00475	0
DB02116	DB00147	0
DB04335	DB00547	0
DB00239	DB00147	0
DB01627	DB00483	0
DB00990	DB03588	0
DB00691	DB00952	0
DB04214	DB02263	0
DB01582	DB03588	0
DB01582	DB03581	0
DB00567	DB00405	0
DB00705	DB00311	0
DB03704	DB00718	0
DB03704	DB00714	0
DB03704	DB00717	0
DB03704	DB00711	0
DB03704	DB00710	0
DB03704	DB00712	0
DB01349	DB00521	0
DB01600	DB00899	0
DB04820	DB04829	0
DB04820	DB04821	0
DB00870	DB00611	0
DB01581	DB01620	0
DB00535	DB00327	0
DB03704	DB00264	0
DB03704	DB00261	0
DB03704	DB00260	0
DB03704	DB00263	0
DB03704	DB00262	0
DB03704	DB00268	0
DB04820	DB04014	0
DB03357	DB01021	0
DB01692	DB00808	0
DB03704	DB00533	0
DB01137	DB00147	0
DB00680	DB01021	0
DB03704	DB02757	0
DB00216	DB03588	0
DB01129	DB03588	0
DB00756	DB00147	0
DB01415	DB00243	0
DB01154	DB03704	0
DB00392	DB01147	0
DB00359	DB03704	0
DB00705	DB02282	0
DB00229	DB00962	0
DB00035	DB01785	0
DB03704	DB01254	0
DB01627	DB00392	0
DB02534	DB03588	0
DB00844	DB01415	0
DB00513	DB01692	0
DB01581	DB02606	0
DB01581	DB03696	0
DB01581	DB03693	0
DB04820	DB02458	0
DB02282	DB01140	0
DB03704	DB00669	0
DB03704	DB00661	0
DB00548	DB03588	0
DB02261	DB03704	0
DB01692	DB00483	0
DB01428	DB00147	0
DB03704	DB01079	0
DB03704	DB01077	0
DB03704	DB01076	0
DB03704	DB01075	0
DB03704	DB01074	0
DB03704	DB01073	0
DB03704	DB01072	0
DB00567	DB03515	0
DB01627	DB03750	0
DB00654	DB02999	0
DB02180	DB00327	0
DB00892	DB01692	0
DB01252	DB00311	0
DB02594	DB02606	0
DB00680	DB03515	0
DB00194	DB01321	0
DB00565	DB03704	0
DB00918	DB03588	0
DB01415	DB01239	0
DB01819	DB00654	0
DB00153	DB03357	0
DB01917	DB03588	0
DB02606	DB01263	0
DB00211	DB01157	0
DB01263	DB03175	0
DB00535	DB00147	0
DB00507	DB00405	0
DB04214	DB03247	0
DB00190	DB01692	0
DB03704	DB02458	0
DB01349	DB01021	0
DB03704	DB00291	0
DB00251	DB01627	0
DB00194	DB02282	0
DB01582	DB01321	0
DB00297	DB03588	0
DB01252	DB04844	0
DB01252	DB00229	0
DB01331	DB00846	0
DB03435	DB04820	0
DB04820	DB00952	0
DB00691	DB01190	0
DB00691	DB01194	0
DB01131	DB00311	0
DB01582	DB00147	0
DB04820	DB00165	0
DB04820	DB00160	0
DB02097	DB01021	0
DB00952	DB03761	0
DB01581	DB01426	0
DB01581	DB01429	0
DB01581	DB01428	0
DB01581	DB02300	0
DB02486	DB00147	0
DB01581	DB04325	0
DB00406	DB01321	0
DB00536	DB03588	0
DB00218	DB03704	0
DB04820	DB01194	0
DB04820	DB01195	0
DB04839	DB03588	0
DB03515	DB01147	0
DB03347	DB00327	0
DB00535	DB00665	0
DB00251	DB00327	0
DB01018	DB03588	0
DB01321	DB00147	0
DB00535	DB02300	0
DB03704	DB00906	0
DB03704	DB00900	0
DB01349	DB01191	0
DB00344	DB03226	0
DB00865	DB03581	0
DB03704	DB00523	0
DB03704	DB00521	0
DB03704	DB00526	0
DB03704	DB00524	0
DB03704	DB00525	0
DB03704	DB00528	0
DB03761	DB01785	0
DB03704	DB00949	0
DB00691	DB00251	0
DB03704	DB00947	0
DB01692	DB01028	0
DB01252	DB00138	0
DB00615	DB00952	0
DB03704	DB04224	0
DB01581	DB01331	0
DB01581	DB01332	0
DB01581	DB01337	0
DB01581	DB01338	0
DB01171	DB01252	0
DB04820	DB00745	0
DB03704	DB04365	0
DB01488	DB01692	0
DB00251	DB00963	0
DB00211	DB01332	0
DB02606	DB04794	0
DB01957	DB03704	0
DB01627	DB03226	0
DB00680	DB01581	0
DB00565	DB01021	0
DB04132	DB00147	0
DB00251	DB01245	0
DB00691	DB02279	0
DB02263	DB00405	0
DB01581	DB00585	0
DB00131	DB03588	0
DB01692	DB01117	0
DB04820	DB00705	0
DB00567	DB04820	0
DB02282	DB01263	0
DB01581	DB01203	0
DB01349	DB01627	0
DB03704	DB00436	0
DB03704	DB00437	0
DB03704	DB00439	0
DB03704	DB04066	0
DB04820	DB00633	0
DB00680	DB01321	0
DB00351	DB03704	0
DB00434	DB03704	0
DB03704	DB00589	0
DB00568	DB04820	0
DB03704	DB03229	0
DB03704	DB03226	0
DB03704	DB03227	0
DB00567	DB00344	0
DB00491	DB03704	0
DB03588	DB00436	0
DB00405	DB01692	0
DB01692	DB01205	0
DB01054	DB03588	0
DB00194	DB03588	0
DB00194	DB03581	0
DB00691	DB00962	0
DB00691	DB00963	0
DB00190	DB01581	0
DB02594	DB00387	0
DB00705	DB00327	0
DB01581	DB01113	0
DB01124	DB03704	0
DB00147	DB00786	0
DB00748	DB00963	0
DB00567	DB00547	0
DB03704	DB00250	0
DB03704	DB00251	0
DB03704	DB00254	0
DB03704	DB00255	0
DB03704	DB00257	0
DB01581	DB00165	0
DB04820	DB04005	0
DB03704	DB01396	0
DB03704	DB01394	0
DB03704	DB01395	0
DB03704	DB01392	0
DB03704	DB01393	0
DB03704	DB01390	0
DB00365	DB00327	0
DB03588	DB00153	0
DB02263	DB01408	0
DB01177	DB03704	0
DB03704	DB01408	0
DB03704	DB01406	0
DB03704	DB01400	0
DB01131	DB01692	0
DB03704	DB03357	0
DB01692	DB00745	0
DB00889	DB01321	0
DB00229	DB00952	0
DB01297	DB03588	0
DB00985	DB03704	0
DB02262	DB03704	0
DB04214	DB03696	0
DB00675	DB03704	0
DB00406	DB00147	0
DB03588	DB01263	0
DB03704	DB01065	0
DB03704	DB01062	0
DB00405	DB00932	0
DB01108	DB03588	0
DB03704	DB00912	0
DB00869	DB03581	0
DB00869	DB03588	0
DB01581	DB02855	0
DB01581	DB02857	0
DB00195	DB04820	0
DB04820	DB03696	0
DB04820	DB03693	0
DB00261	DB00147	0
DB04820	DB01412	0
DB03704	DB01188	0
DB03704	DB01183	0
DB03704	DB01186	0
DB01692	DB03175	0
DB00645	DB03247	0
DB03704	DB00637	0
DB00691	DB00792	0
DB00691	DB00794	0
DB00740	DB04820	0
DB02279	DB02999	0
DB00568	DB01785	0
DB00691	DB00229	0
DB01581	DB00825	0
DB00204	DB01581	0
DB04014	DB00760	0
DB00251	DB01147	0
DB03535	DB00645	0
DB04335	DB04813	0
DB04839	DB00147	0
DB00654	DB00131	0
DB03704	DB04077	0
DB01415	DB01223	0
DB03588	DB01390	0
DB02123	DB03588	0
DB00654	DB00952	0
DB01355	DB00869	0
DB04820	DB00579	0
DB01950	DB03704	0
DB04304	DB03704	0
DB03588	DB00802	0
DB00211	DB01144	0
DB03127	DB01338	0
DB00147	DB00014	0
DB01415	DB01099	0
DB01819	DB03581	0
DB01819	DB03588	0
DB00474	DB03588	0
DB01421	DB00963	0
DB01581	DB04821	0
DB00835	DB00147	0
DB03619	DB03704	0
DB01950	DB00654	0
DB03704	DB01028	0
DB03704	DB01029	0
DB01627	DB01338	0
DB00691	DB00131	0
DB03704	DB00776	0
DB00358	DB04820	0
DB01252	DB00547	0
DB00654	DB01321	0
DB01752	DB00147	0
DB00680	DB00869	0
DB01581	DB01418	0
DB01581	DB01410	0
DB01581	DB01412	0
DB01581	DB01413	0
DB01581	DB01415	0
DB00892	DB00131	0
DB00700	DB03588	0
DB00483	DB01021	0
DB04820	DB01188	0
DB04820	DB01182	0
DB00705	DB04813	0
DB01408	DB01692	0
DB01618	DB04820	0
DB01263	DB01321	0
DB00952	DB00870	0
DB01114	DB03704	0
DB03704	DB00835	0
DB03704	DB00836	0
DB00990	DB01627	0
DB00513	DB03515	0
DB00413	DB01692	0
DB03704	DB00418	0
DB00611	DB00311	0
DB03704	DB00419	0
DB03704	DB00411	0
DB04820	DB00659	0
DB03625	DB00547	0
DB03247	DB03553	0
DB03704	DB03945	0
DB04820	DB00891	0
DB00870	DB00760	0
DB00181	DB04820	0
DB01060	DB03588	0
DB01171	DB00869	0
DB03704	DB00514	0
DB01252	DB01627	0
DB03750	DB04335	0
DB04820	DB04619	0
DB00536	DB00147	0
DB00892	DB03704	0
DB00691	DB01058	0
DB01144	DB00243	0
DB03515	DB00525	0
DB01412	DB00147	0
DB00600	DB00147	0
DB01582	DB01581	0
DB00432	DB00952	0
DB01581	DB03127	0
DB00615	DB00899	0
DB00654	DB00406	0
DB00654	DB00405	0
DB03704	DB01242	0
DB03704	DB00599	0
DB03704	DB00598	0
DB00567	DB04813	0
DB01581	DB01239	0
DB00952	DB00846	0
DB03704	DB00427	0
DB03704	DB00425	0
DB03704	DB00421	0
DB03704	DB00428	0
DB00365	DB00952	0
DB01600	DB02999	0
DB00211	DB04335	0
DB01581	DB03588	0
DB04214	DB03535	0
DB03704	DB02021	0
DB02594	DB00454	0
DB03704	DB01700	0
DB03704	DB01702	0
DB00611	DB00631	0
DB00645	DB01627	0
DB02594	DB01194	0
DB00565	DB01147	0
DB00565	DB01140	0
DB03588	DB04813	0
DB02594	DB01600	0
DB00952	DB03704	0
DB01110	DB03704	0
DB01581	DB01408	0
DB01581	DB01400	0
DB04820	DB01263	0
DB04835	DB00962	0
DB00521	DB03588	0
DB02263	DB01627	0
DB01171	DB00160	0
DB03704	DB03581	0
DB03625	DB03052	0
DB01692	DB01217	0
DB04214	DB00496	0
DB04835	DB01191	0
DB01581	DB01126	0
DB03704	DB00737	0
DB03704	DB00734	0
DB01581	DB04304	0
DB00678	DB03704	0
DB03588	DB04794	0
DB04820	DB04844	0
DB00567	DB02606	0
DB03704	DB00248	0
DB03704	DB00243	0
DB03704	DB00242	0
DB03704	DB00247	0
DB03704	DB00246	0
DB03704	DB00245	0
DB00535	DB03419	0
DB00962	DB00547	0
DB03704	DB01388	0
DB03515	DB00705	0
DB03704	DB01412	0
DB03704	DB01415	0
DB03704	DB01418	0
DB00645	DB02282	0
DB03750	DB00760	0
DB00201	DB03704	0
DB02115	DB03704	0
DB02263	DB03515	0
DB03704	DB03347	0
DB03704	DB03345	0
DB04829	DB01785	0
DB00582	DB03588	0
DB04820	DB01239	0
DB01692	DB00153	0
DB00500	DB03704	0
DB01408	DB00932	0
DB00406	DB00153	0
DB01415	DB03588	0
DB01415	DB03581	0
DB01581	DB04166	0
DB00565	DB00869	0
DB03704	DB00118	0
DB03535	DB00760	0
DB01079	DB00147	0
DB04820	DB04325	0
DB01355	DB00547	0
DB02999	DB01203	0
DB03704	DB02606	0
DB01349	DB03704	0
DB03247	DB01332	0
DB03704	DB00122	0
DB01331	DB00405	0
DB01349	DB04813	0
DB02187	DB00147	0
DB01627	DB01251	0
DB02263	DB00392	0
DB00691	DB01327	0
DB01367	DB03704	0
DB00182	DB03704	0
DB01415	DB04813	0
DB00131	DB00327	0
DB04820	DB00543	0
DB04820	DB00546	0
DB00691	DB00496	0
DB04820	DB01086	0
DB03704	DB00932	0
DB01762	DB04820	0
DB03588	DB03693	0
DB02105	DB01021	0
DB01331	DB01251	0
DB00548	DB04820	0
DB00365	DB00147	0
DB02663	DB04820	0
DB03588	DB01144	0
DB03588	DB01147	0
DB03588	DB01140	0
DB03588	DB01142	0
DB03704	DB02513	0
DB00565	DB01263	0
DB00229	DB00153	0
DB00216	DB00535	0
DB01426	DB02999	0
DB00567	DB00659	0
DB03704	DB03568	0
DB03704	DB03566	0
DB00846	DB00760	0
DB00742	DB03704	0
DB04820	DB00144	0
DB04820	DB00145	0
DB01581	DB01407	0
DB00989	DB03704	0
DB00565	DB00615	0
DB01131	DB01785	0
DB00355	DB03704	0
DB01331	DB04820	0
DB01263	DB00760	0
DB00216	DB01144	0
DB00131	DB00547	0
DB01581	DB00654	0
DB01581	DB00659	0
DB02594	DB00311	0
DB00147	DB00311	0
DB01627	DB00670	0
DB01144	DB00147	0
DB02345	DB03588	0
DB01378	DB03704	0
DB01581	DB00493	0
DB00420	DB01349	0
DB01415	DB00748	0
DB01581	DB00494	0
DB03800	DB02999	0
DB00728	DB01021	0
DB01426	DB00153	0
DB03704	DB00704	0
DB03704	DB00705	0
DB01131	DB03588	0
DB04820	DB00884	0
DB00547	DB00160	0
DB03704	DB04209	0
DB03625	DB04820	0
DB01421	DB01044	0
DB04820	DB00760	0
DB00711	DB00147	0
DB00952	DB01140	0
DB00952	DB01144	0
DB00889	DB03588	0
DB01957	DB01581	0
DB00568	DB00311	0
DB00691	DB01028	0
DB01426	DB04844	0
DB03581	DB00153	0
DB04214	DB01627	0
DB03750	DB00963	0
DB02263	DB03704	0
DB02703	DB03588	0
DB03704	DB01251	0
DB02263	DB00420	0
DB00645	DB00395	0
DB02534	DB00147	0
DB00654	DB01245	0
DB01597	DB03588	0
DB01819	DB01355	0
DB00370	DB03704	0
DB01100	DB01581	0
DB01581	DB01223	0
DB01581	DB01226	0
DB00645	DB00962	0
DB00952	DB00835	0
DB04619	DB00147	0
DB01168	DB00760	0
DB00535	DB00243	0
DB01263	DB00547	0
DB03704	DB00342	0
DB03704	DB00343	0
DB02426	DB00160	0
DB03704	DB01283	0
DB03704	DB01288	0
DB00985	DB01415	0
DB01627	DB00294	0
DB00654	DB03588	0
DB01171	DB02594	0
DB03704	DB02010	0
DB00535	DB04844	0
DB02056	DB03704	0
DB01091	DB00147	0
DB01144	DB00899	0
DB03704	DB03247	0
DB01692	DB00035	0
DB02594	DB00932	0
DB01194	DB01021	0
DB00659	DB01321	0
DB00395	DB01321	0
DB04820	DB00906	0
DB00519	DB03704	0
DB03588	DB00836	0
DB00395	DB00311	0
DB00222	DB03588	0
DB00600	DB03588	0
DB03704	DB00747	0
DB03704	DB00744	0
DB03704	DB00745	0
DB03704	DB00741	0
DB03704	DB00748	0
DB03704	DB00282	0
DB02594	DB01251	0
DB00659	DB03704	0
DB00211	DB00760	0
DB03750	DB01321	0
DB01252	DB03588	0
DB03588	DB04257	0
DB00654	DB02300	0
DB03704	DB02703	0
DB04214	DB00395	0
DB03704	DB01426	0
DB03704	DB01420	0
DB03704	DB01421	0
DB03704	DB01428	0
DB03704	DB01429	0
DB02263	DB00547	0
DB01580	DB03704	0
DB03588	DB02300	0
DB01321	DB00922	0
DB01182	DB03588	0
DB00355	DB04813	0
DB00194	DB01245	0
DB03704	DB04120	0
DB00611	DB03800	0
DB02663	DB00567	0
DB01331	DB02999	0
DB01488	DB00211	0
DB01595	DB01692	0
DB01582	DB04325	0
DB02105	DB00760	0
DB01581	DB00976	0
DB01581	DB00973	0
DB00147	DB03553	0
DB01127	DB01692	0
DB01263	DB00311	0
DB04820	DB04335	0
DB00890	DB03588	0
DB02134	DB03704	0
DB01338	DB00311	0
DB01627	DB03761	0
DB03704	DB00890	0
DB03704	DB00891	0
DB01252	DB04835	0
DB00985	DB01349	0
DB01349	DB04820	0
DB01171	DB03704	0
DB00292	DB01692	0
DB00728	DB00405	0
DB00405	DB00327	0
DB01627	DB02458	0
DB01115	DB03704	0
DB00294	DB00147	0
DB03704	DB04014	0
DB00344	DB01140	0
DB00654	DB00496	0
DB00195	DB01581	0
DB00194	DB02097	0
DB00419	DB00147	0
DB04214	DB01140	0
DB01692	DB03167	0
DB04581	DB03588	0
DB00932	DB04813	0
DB03704	DB02527	0
DB03800	DB00327	0
DB00691	DB01131	0
DB00567	DB00645	0
DB00420	DB00932	0
DB00147	DB01117	0
DB00194	DB01627	0
DB01100	DB03704	0
DB00654	DB00600	0
DB01252	DB00567	0
DB04820	DB00153	0
DB03704	DB00554	0
DB00691	DB00395	0
DB00691	DB00392	0
DB01370	DB03704	0
DB01627	DB03588	0
DB03515	DB00211	0
DB01701	DB00691	0
DB00263	DB03588	0
DB00690	DB01321	0
DB03704	DB02998	0
DB01105	DB03704	0
DB01426	DB00147	0
DB01412	DB01021	0
DB03704	DB00670	0
DB00229	DB03419	0
DB00611	DB01785	0
DB00361	DB03704	0
DB03704	DB04272	0
DB00982	DB03704	0
DB03704	DB00570	0
DB03704	DB00579	0
DB00528	DB03588	0
DB01581	DB00794	0
DB01581	DB00799	0
DB00417	DB03588	0
DB01112	DB03588	0
DB00932	DB00450	0
DB00680	DB01245	0
DB02594	DB00547	0
DB02999	DB03227	0
DB00229	DB02486	0
DB01581	DB01182	0
DB00479	DB03588	0
DB02116	DB00611	0
DB03704	DB00834	0
DB01120	DB03704	0
DB04820	DB00327	0
DB03588	DB01195	0
DB00967	DB03704	0
DB00897	DB03704	0
DB01355	DB00760	0
DB01581	DB01251	0
DB03515	DB03247	0
DB00680	DB00706	0
DB04835	DB00496	0
DB03704	DB00356	0
DB03704	DB00350	0
DB03704	DB00352	0
DB01692	DB00935	0
DB03088	DB01581	0
DB03704	DB01351	0
DB03704	DB01726	0
DB00728	DB03581	0
DB01174	DB03704	0
DB00491	DB01581	0
DB01171	DB03515	0
DB03704	DB03255	0
DB03535	DB00405	0
DB02594	DB01627	0
DB02594	DB01620	0
DB00952	DB01067	0
DB00365	DB01321	0
DB02999	DB02187	0
DB02999	DB02180	0
DB04214	DB01338	0
DB04820	DB01244	0
DB04820	DB01245	0
DB01692	DB01239	0
DB00691	DB03226	0
DB02594	DB00844	0
DB01692	DB02857	0
DB01296	DB03704	0
DB00655	DB03704	0
DB00405	DB00873	0
DB02300	DB01785	0
DB03704	DB00871	0
DB04528	DB03588	0
DB01426	DB03247	0
DB02486	DB01627	0
DB03704	DB00227	0
DB04820	DB00618	0
DB00365	DB00311	0
DB01620	DB03800	0
DB00535	DB00474	0
DB03535	DB01021	0
DB03704	DB02712	0
DB00693	DB03588	0
DB03704	DB01435	0
DB01245	DB01021	0
DB01349	DB00405	0
DB00869	DB00870	0
DB00476	DB03588	0
DB03588	DB03761	0
DB00194	DB01252	0
DB00405	DB00248	0
DB04214	DB01263	0
DB03704	DB04137	0
DB03704	DB00951	0
DB03704	DB00950	0
DB00363	DB03704	0
DB04820	DB00235	0
DB03704	DB00349	0
DB00691	DB00582	0
DB01601	DB03704	0
DB02279	DB01021	0
DB01251	DB01021	0
DB00960	DB03588	0
DB01408	DB00496	0
DB02999	DB01263	0
DB01581	DB03419	0
DB03704	DB00884	0
DB03704	DB00881	0
DB03704	DB00882	0
DB03704	DB00889	0
DB00985	DB01331	0
DB01119	DB03704	0
DB02130	DB01581	0
DB00198	DB03704	0
DB04335	DB00760	0
DB02105	DB00748	0
DB01349	DB02999	0
DB00246	DB03581	0
DB00691	DB01226	0
DB03704	DB04005	0
DB00360	DB03704	0
DB03704	DB02015	0
DB04820	DB00524	0
DB04820	DB00521	0
DB01819	DB00327	0
DB03994	DB01692	0
DB00131	DB00450	0
DB02263	DB04820	0
DB00846	DB03588	0
DB03581	DB00760	0
DB00645	DB00153	0
DB00721	DB03588	0
DB00553	DB03704	0
DB00615	DB03515	0
DB01581	DB02362	0
DB03588	DB01162	0
DB03588	DB01168	0
DB02486	DB04813	0
DB03704	DB02534	0
DB03704	DB02533	0
DB01331	DB01408	0
DB01627	DB03175	0
DB01245	DB01140	0
DB01245	DB01147	0
DB00138	DB01321	0
DB04820	DB03167	0
DB03704	DB01200	0
DB01692	DB00121	0
DB02999	DB01194	0
DB01581	DB01996	0
DB00406	DB03588	0
DB00560	DB01581	0
DB01618	DB01692	0
DB01349	DB01408	0
DB04828	DB03704	0
DB04820	DB00418	0
DB01355	DB01321	0
DB04820	DB04714	0
DB01581	DB00676	0
DB01581	DB00673	0
DB01581	DB00672	0
DB01581	DB00670	0
DB00355	DB00251	0
DB01701	DB01021	0
DB00216	DB01415	0
DB01488	DB00147	0
DB02263	DB01367	0
DB00248	DB01415	0
DB03588	DB01785	0
DB01415	DB00760	0
DB00952	DB01692	0
DB00233	DB00327	0
DB03704	DB00633	0
DB00431	DB03704	0
DB01252	DB00405	0
DB00912	DB00147	0
DB01355	DB02282	0
DB01079	DB01692	0
DB00251	DB00147	0
DB03704	DB00545	0
DB03704	DB00546	0
DB03704	DB00547	0
DB03704	DB00540	0
DB03704	DB00542	0
DB03704	DB00543	0
DB04820	DB00701	0
DB02279	DB04820	0
DB01581	DB00786	0
DB01426	DB00962	0
DB00987	DB03704	0
DB00654	DB03247	0
DB00869	DB01147	0
DB03581	DB00160	0
DB00420	DB03704	0
DB01627	DB00846	0
DB02594	DB03588	0
DB00194	DB00243	0
DB00194	DB00247	0
DB00489	DB03588	0
DB00525	DB03588	0
DB00567	DB00413	0
DB01581	DB03945	0
DB00657	DB03704	0
DB00475	DB01321	0
DB03535	DB00547	0
DB00611	DB01194	0
DB00378	DB03704	0
DB00694	DB03704	0
DB01581	DB01245	0
DB00691	DB01692	0
DB04214	DB04820	0
DB03704	DB04844	0
DB03704	DB04841	0
DB01171	DB01321	0
DB00194	DB00670	0
DB02426	DB00147	0
DB02999	DB01035	0
DB02691	DB03704	0
DB03704	DB01996	0
DB03704	DB01752	0
DB02015	DB02999	0
DB01428	DB03588	0
DB00967	DB00691	0
DB01620	DB01692	0
DB00251	DB04335	0
DB03588	DB00833	0
DB00417	DB00147	0
DB03588	DB00148	0
DB03588	DB00147	0
DB03588	DB00145	0
DB02587	DB03704	0
DB03704	DB03693	0
DB01595	DB03704	0
DB00565	DB03553	0
DB03704	DB01199	0
DB03704	DB01190	0
DB03704	DB01193	0
DB03704	DB01194	0
DB03704	DB01195	0
DB00524	DB03588	0
DB00611	DB03347	0
DB02999	DB01996	0
DB00952	DB03800	0
DB00209	DB03247	0
DB04813	DB01332	0
DB03588	DB00816	0
DB01581	DB04005	0
DB03704	DB00764	0
DB03704	DB00760	0
DB03704	DB00761	0
DB01618	DB01581	0
DB00988	DB03704	0
DB00194	DB04835	0
DB00654	DB03750	0
DB00229	DB01692	0
DB03704	DB00214	0
DB03704	DB00210	0
DB00535	DB00392	0
DB02999	DB01321	0
DB00611	DB03588	0
DB00611	DB03581	0
DB00870	DB00311	0
DB03581	DB04844	0
DB01582	DB02999	0
DB01600	DB03704	0
DB03704	DB01933	0
DB00846	DB01338	0
DB01415	DB00211	0
DB00870	DB03588	0
DB01367	DB01620	0
DB03515	DB01626	0
DB00229	DB00202	0
DB03704	DB04104	0
DB00659	DB01415	0
DB01263	DB01785	0
DB00216	DB01581	0
DB03704	DB00443	0
DB01366	DB01581	0
DB03588	DB01021	0
DB00691	DB00705	0
DB03761	DB00147	0
DB02999	DB00835	0
DB02999	DB00833	0
DB00153	DB00932	0
DB03704	DB02659	0
DB03588	DB00309	0
DB01819	DB04820	0
DB00384	DB03588	0
DB00194	DB00160	0
DB03588	DB01206	0
DB00690	DB00131	0
DB01581	DB02282	0
DB04820	DB03419	0
DB01245	DB04813	0
DB01415	DB04844	0
DB01331	DB02282	0
DB00251	DB03588	0
DB00706	DB01426	0
DB04820	DB00532	0
DB04820	DB00535	0
DB00567	DB00131	0
DB00355	DB00748	0
DB03704	DB02709	0
DB00565	DB00405	0
DB03704	DB01424	0
DB03704	DB01427	0
DB03588	DB01117	0
DB01627	DB03419	0
DB01611	DB03704	0
DB02486	DB01321	0
DB03704	DB01214	0
DB00233	DB00952	0
DB02105	DB03704	0
DB00565	DB01251	0
DB03052	DB01627	0
DB01113	DB03704	0
DB03588	DB03566	0
DB00211	DB03167	0
DB04820	DB01752	0
DB00294	DB01021	0
DB00740	DB01581	0
DB00365	DB01627	0
DB00311	DB00899	0
DB00952	DB04835	0
DB01252	DB00294	0
DB03704	DB00820	0
DB00611	DB01692	0
DB03704	DB04325	0
DB01618	DB00405	0
DB01410	DB00147	0
DB03704	DB00847	0
DB01321	DB00925	0
DB02594	DB00344	0
DB00210	DB00147	0
DB00358	DB03588	0
DB00974	DB03704	0
DB01581	DB01692	0
DB00565	DB03581	0
DB01600	DB03588	0
DB02116	DB03704	0
DB00615	DB01627	0
DB01091	DB02999	0
DB02263	DB00748	0
DB00932	DB03175	0
DB01581	DB00144	0
DB04325	DB00311	0
DB00327	DB01021	0
DB00405	DB03247	0
DB01251	DB03588	0
DB03704	DB03904	0
DB04813	DB01147	0
DB04813	DB01140	0
DB03704	DB04257	0
DB00358	DB01785	0
DB00565	DB00654	0
DB03704	DB00551	0
DB03704	DB00550	0
DB03704	DB00559	0
DB03704	DB04829	0
DB00277	DB03704	0
DB02999	DB01117	0
DB03247	DB03750	0
DB00869	DB00496	0
DB00683	DB03704	0
DB01355	DB04813	0
DB02594	DB00568	0
DB03588	DB00450	0
DB00392	DB01021	0
DB00500	DB00147	0
DB01581	DB00579	0
DB00521	DB01415	0
DB00392	DB01415	0
DB01582	DB02282	0
DB01415	DB02300	0
DB00194	DB01421	0
DB00952	DB02300	0
DB01581	DB03167	0
DB04820	DB01067	0
DB01415	DB00899	0
DB01252	DB00406	0
DB01355	DB00706	0
DB01331	DB00311	0
DB00748	DB00932	0
DB00984	DB03704	0
DB00535	DB01421	0
DB00645	DB00932	0
DB03704	DB00176	0
DB01600	DB01692	0
DB01263	DB00579	0
DB00869	DB01021	0
DB00373	DB04820	0
DB00395	DB04813	0
DB03704	DB01744	0
DB04820	DB02855	0
DB04820	DB02857	0
DB00373	DB00147	0
DB00695	DB03704	0
DB01415	DB00579	0
DB00567	DB00311	0
DB00659	DB00748	0
DB04820	DB01226	0
DB04820	DB01224	0
DB04820	DB01223	0
DB04813	DB00794	0
DB04581	DB01692	0
DB03057	DB03704	0
DB02594	DB00835	0
DB01581	DB00395	0
DB01581	DB00391	0
DB01581	DB00392	0
DB03704	DB01189	0
DB03704	DB01182	0
DB03704	DB01181	0
DB03704	DB01184	0
DB01426	DB00899	0
DB03088	DB01692	0
DB04813	DB01327	0
DB04813	DB01321	0
DB03588	DB00808	0
DB01581	DB04014	0
DB03704	DB02417	0
DB03704	DB03553	0
DB01581	DB04829	0
DB03704	DB00779	0
DB03704	DB00772	0
DB00459	DB03588	0
DB01331	DB03800	0
DB01627	DB02857	0
DB00705	DB01205	0
DB00680	DB00654	0
DB00194	DB04820	0
DB00194	DB04829	0
DB01971	DB04820	0
DB03704	DB00206	0
DB03704	DB00202	0
DB00691	DB01426	0
DB01140	DB01021	0
DB02999	DB01332	0
DB01627	DB00962	0
DB01627	DB00963	0
DB00647	DB01692	0
DB01415	DB00160	0
DB01251	DB00147	0
DB03588	DB03581	0
DB02105	DB00147	0
DB00925	DB00147	0
DB03588	DB03783	0
DB01627	DB00748	0
DB03704	DB01692	0
DB03704	DB01698	0
DB00420	DB04335	0
DB01421	DB03588	0
DB03704	DB03147	0
DB01581	DB01147	0
DB03704	DB01085	0
DB01627	DB00816	0
DB03588	DB01035	0
DB03588	DB01034	0
DB00611	DB04014	0
DB00246	DB01692	0
DB03704	DB03496	0
DB00420	DB01415	0
DB04820	DB03462	0
DB01627	DB04619	0
DB00870	DB03247	0
DB01321	DB00547	0
DB00722	DB03588	0
DB03704	DB01785	0
DB03800	DB03588	0
DB00654	DB00160	0
DB00672	DB01692	0
DB00932	DB01021	0
DB04820	DB00507	0
DB01488	DB00691	0
DB03704	DB00899	0
DB00260	DB03588	0
DB00194	DB00147	0
DB00405	DB03696	0
DB01147	DB01785	0
DB00691	DB01600	0
DB03696	DB01321	0
DB00645	DB01147	0
DB00615	DB03581	0
DB00615	DB03588	0
DB00239	DB01692	0
DB01692	DB00327	0
DB01340	DB03588	0
DB03704	DB00285	0
DB03704	DB00284	0
DB03704	DB00280	0
DB01245	DB03553	0
DB03704	DB01327	0
DB04820	DB02097	0
DB00475	DB00311	0
DB00996	DB03704	0
DB00355	DB00405	0
DB02263	DB01245	0
DB03704	DB03800	0
DB04820	DB03247	0
DB03704	DB04335	0
DB03515	DB02282	0
DB02594	DB04820	0
DB00312	DB03704	0
DB00645	DB01349	0
DB01581	DB00728	0
DB01581	DB00691	0
DB01581	DB00690	0
DB01252	DB01582	0
DB01154	DB00535	0
DB00222	DB04820	0
DB01581	DB01327	0
DB00147	DB00350	0
DB03704	DB00916	0
DB01627	DB03553	0
DB00565	DB00251	0
DB01582	DB00691	0
DB00738	DB03704	0
DB03435	DB03704	0
DB03704	DB00309	0
DB03704	DB00302	0
DB00209	DB00962	0
DB00740	DB03704	0
DB00194	DB00350	0
DB03704	DB00535	0
DB03704	DB00536	0
DB02999	DB00311	0
DB00500	DB03588	0
DB01762	DB01581	0
DB03247	DB03581	0
DB03247	DB03588	0
DB03704	DB00829	0
DB02999	DB03581	0
DB00654	DB00748	0
DB00952	DB00131	0
DB03704	DB00966	0
DB04820	DB00728	0
DB01426	DB01692	0
DB00952	DB03127	0
DB03588	DB01844	0
DB03704	DB00014	0
DB00405	DB00585	0
DB00703	DB03588	0
DB02999	DB01168	0
DB00365	DB03247	0
DB01819	DB00760	0
DB01297	DB03704	0
DB01127	DB03704	0
DB00491	DB04820	0
DB03704	DB02123	0
DB00865	DB01692	0
DB00869	DB00153	0
DB01581	DB03229	0
DB03800	DB01785	0
DB00985	DB04335	0
DB01144	DB00962	0
DB01581	DB00922	0
DB00194	DB03761	0
DB01600	DB00952	0
DB02594	DB00211	0
DB03704	DB01083	0
DB03704	DB01080	0
DB03704	DB01086	0
DB03704	DB01087	0
DB03704	DB01088	0
DB01581	DB03175	0
DB01421	DB00147	0
DB03553	DB00760	0
DB00869	DB04325	0
DB01581	DB01263	0
DB00395	DB00748	0
DB03704	DB00496	0
DB03704	DB00497	0
DB03704	DB00494	0
DB03704	DB00495	0
DB03704	DB00492	0
DB03704	DB00493	0
DB03704	DB00490	0
DB03588	DB03357	0
DB00731	DB03704	0
DB03704	DB00307	0
DB03704	DB00304	0
DB03704	DB00305	0
DB03704	DB00300	0
DB03704	DB00301	0
DB02663	DB01581	0
DB01692	DB00962	0
DB03704	DB00631	0
DB04214	DB03588	0
DB03704	DB02052	0
DB01331	DB03704	0
DB02594	DB00405	0
DB01019	DB03588	0
DB01179	DB03704	0
DB00405	DB01338	0
DB03581	DB01338	0
DB00194	DB00565	0
DB01581	DB02486	0
DB00147	DB01206	0
DB00994	DB01581	0
DB00833	DB00147	0
DB00194	DB02594	0
DB03588	DB00160	0
DB04820	DB01238	0
DB04813	DB00760	0
DB00454	DB01692	0
DB01692	DB01263	0
DB00147	DB01203	0
DB00367	DB03704	0
DB02105	DB01321	0
DB01601	DB04820	0
DB00373	DB01581	0
DB00365	DB04813	0
DB01595	DB04820	0
DB01581	DB04839	0
DB01581	DB04835	0
DB01581	DB04832	0
DB00865	DB02999	0
DB01251	DB01692	0
DB04572	DB03588	0
DB01331	DB00547	0
DB01126	DB02999	0
DB01692	DB00899	0
DB04813	DB00496	0
DB04813	DB00493	0
DB03588	DB01214	0
DB04214	DB04794	0
DB03704	DB00962	0
DB03704	DB00963	0
DB03704	DB00968	0
DB01627	DB00147	0
DB00521	DB01321	0
DB00435	DB03704	0
DB00327	DB00311	0
DB03704	DB01919	0
DB03704	DB01917	0
DB01321	DB00962	0
DB00250	DB03588	0
DB00147	DB01332	0
DB00216	DB04813	0
DB02105	DB00153	0
DB00525	DB02999	0
DB03704	DB04166	0
DB00645	DB00344	0
DB00202	DB03588	0
DB03696	DB00147	0
DB04820	DB00202	0
DB01331	DB00147	0
DB01581	DB01034	0
DB00763	DB03704	0
DB03704	DB01041	0
DB01348	DB02999	0
DB04820	DB00293	0
DB03704	DB00380	0
DB00723	DB03588	0
DB01021	DB01332	0
DB00204	DB03588	0
DB03588	DB00786	0
DB03866	DB03588	0
DB00131	DB02999	0
DB00344	DB04794	0
DB01321	DB00579	0
DB00654	DB00153	0
DB00270	DB03588	0
DB03588	DB00547	0
DB01415	DB01245	0
DB03704	DB04743	0
DB02486	DB04820	0
DB03704	DB03796	0
DB03704	DB03793	0
DB00645	DB00160	0
DB00654	DB00395	0
DB03515	DB00327	0
DB03588	DB01138	0
DB01179	DB03588	0
DB02757	DB03588	0
DB01581	DB01785	0
DB00691	DB04813	0
DB00659	DB00251	0
DB00276	DB00147	0
DB03515	DB01426	0
DB02640	DB01627	0
DB03750	DB03696	0
DB00494	DB00147	0
DB01252	DB00525	0
DB00952	DB00251	0
DB01108	DB03704	0
DB00187	DB03588	0
DB00387	DB01426	0
DB04820	DB00427	0
DB00892	DB01321	0
DB00691	DB00355	0
DB01367	DB04820	0
DB00251	DB00153	0
DB01131	DB00147	0
DB02594	DB00611	0
DB00211	DB02857	0
DB04714	DB00147	0
DB01068	DB03588	0
DB00952	DB00496	0
DB01173	DB03704	0
DB03704	DB00825	0
DB00962	DB00436	0
DB00654	DB00138	0
DB03696	DB04813	0
DB02263	DB00760	0
DB03704	DB01355	0
DB00406	DB01692	0
DB01581	DB00427	0
DB00565	DB01415	0
DB00691	DB02606	0
DB03704	DB00404	0
DB03704	DB00406	0
DB01692	DB01057	0
DB00932	DB00547	0
DB00229	DB02105	0
DB03704	DB00454	0
DB00952	DB00912	0
DB00842	DB03588	0
DB00645	DB00585	0
DB01950	DB01692	0
DB00615	DB00147	0
DB00565	DB00645	0
DB01426	DB04813	0
DB03704	DB00960	0
DB00869	DB00147	0
DB03800	DB00147	0
DB01297	DB00147	0
DB00489	DB00147	0
DB02263	DB00611	0
DB01263	DB00899	0
DB00194	DB00216	0
DB00194	DB00211	0
DB01412	DB02999	0
DB00211	DB03761	0
DB00600	DB02999	0
DB01191	DB00147	0
DB01415	DB00153	0
DB01581	DB00284	0
DB03704	DB01093	0
DB03704	DB01092	0
DB01581	DB03147	0
DB01147	DB01226	0
DB03704	DB01259	0
DB01348	DB01355	0
DB01217	DB00760	0
DB00121	DB00327	0
DB01581	DB04714	0
DB03704	DB00481	0
DB03704	DB00480	0
DB03704	DB00483	0
DB03704	DB00485	0
DB03704	DB00484	0
DB03704	DB04817	0
DB01349	DB00450	0
DB00248	DB00748	0
DB04813	DB00327	0
DB03704	DB00311	0
DB03704	DB00310	0
DB03704	DB00317	0
DB03704	DB00319	0
DB00645	DB03588	0
DB00680	DB02606	0
DB03515	DB00475	0
DB04820	DB00320	0
DB03588	DB03226	0
DB03588	DB03227	0
DB01627	DB01019	0
DB00952	DB01021	0
DB02606	DB04844	0
DB01067	DB03588	0
DB04820	DB01203	0
DB03247	DB01191	0
DB03704	DB02282	0
DB01581	DB03880	0
DB01996	DB00450	0
DB00137	DB03588	0
DB04820	DB00301	0
DB04820	DB00304	0
DB01021	DB00962	0
DB00691	DB00654	0
DB00418	DB03588	0
DB00535	DB01223	0
DB01118	DB03704	0
DB00654	DB03704	0
DB03588	DB03696	0
DB00691	DB01408	0
DB00870	DB00327	0
DB03704	DB00976	0
DB03704	DB00973	0
DB01627	DB00153	0
DB00846	DB02999	0
DB00680	DB00899	0
DB01060	DB02999	0
DB00654	DB01620	0
DB01600	DB00760	0
DB03704	DB01099	0
DB03704	DB01098	0
DB00691	DB03357	0
DB01154	DB01415	0
DB03704	DB04179	0
DB00401	DB03588	0
DB00615	DB04820	0
DB03704	DB01677	0
DB00209	DB03588	0
DB01263	DB01191	0
DB03704	DB03167	0
DB03704	DB03166	0
DB01321	DB04794	0
DB03588	DB00247	0
DB03588	DB00243	0
DB00503	DB03704	0
DB02105	DB04813	0
DB02663	DB03704	0
DB00210	DB02999	0
DB00395	DB00160	0
DB03588	DB01015	0
DB00521	DB00147	0
DB03704	DB01586	0
DB00498	DB03704	0
DB03704	DB00131	0
DB00194	DB00153	0
DB01355	DB01785	0
DB03704	DB00134	0
DB03588	DB00799	0
DB01252	DB00395	0
DB00405	DB00395	0
DB00567	DB03750	0
DB00952	DB03347	0
DB00654	DB00147	0
DB00365	DB02999	0
DB00373	DB03704	0
DB03704	DB04751	0
DB01581	DB04257	0
DB01415	DB00450	0
DB03588	DB02180	0
DB04839	DB01692	0
DB01581	DB03800	0
DB02663	DB01627	0
DB03704	DB03783	0
DB00344	DB00705	0
DB02130	DB00760	0
DB00615	DB00579	0
DB00691	DB01620	0
DB00691	DB01627	0
DB01627	DB02180	0
DB01627	DB02187	0
DB04214	DB01426	0
DB00721	DB03704	0
DB00691	DB01355	0
DB03704	DB03175	0
DB04820	DB03945	0
DB01415	DB00611	0
DB04835	DB00547	0
DB01581	DB00521	0
DB00691	DB02703	0
DB03704	DB01144	0
DB01331	DB02606	0
DB02999	DB04794	0
DB03704	DB03866	0
DB00873	DB01415	0
DB03175	DB01147	0
DB03175	DB01140	0
DB02105	DB01415	0
DB03515	DB01140	0
DB00229	DB00521	0
DB02999	DB02426	0
DB01252	DB01581	0
DB00691	DB00327	0
DB00548	DB01581	0
DB01331	DB04813	0
DB02606	DB00211	0
DB00565	DB00748	0
DB00420	DB03588	0
DB01144	DB00327	0
DB00532	DB00327	0
DB00405	DB02282	0
DB00691	DB00420	0
DB00513	DB03588	0
DB02263	DB00792	0
DB00405	DB01147	0
DB03704	DB02999	0
DB00209	DB00147	0
DB00691	DB01251	0
DB03588	DB00551	0
DB03704	DB00715	0
DB02105	DB00963	0
DB00985	DB03588	0
DB00194	DB01021	0
DB01692	DB01044	0
DB00645	DB00873	0
DB01581	DB02097	0
DB03704	DB00582	0
DB03704	DB00583	0
DB03704	DB00584	0
DB03704	DB00585	0
DB03704	DB00586	0
DB03704	DB00588	0
DB03704	DB00703	0
DB00869	DB01692	0
DB00748	DB00131	0
DB00131	DB01147	0
DB00748	DB02999	0
DB00194	DB00899	0
DB03704	DB00035	0
DB01692	DB01018	0
DB02999	DB01140	0
DB00496	DB00760	0
DB03588	DB00356	0
DB00194	DB04844	0
DB02486	DB00535	0
DB00611	DB04335	0
DB00392	DB00211	0
DB01355	DB00147	0
DB01348	DB04835	0
DB01581	DB00507	0
DB03704	DB00266	0
DB01415	DB00147	0
DB01692	DB00450	0
DB01087	DB03588	0
DB01581	DB00293	0
DB01581	DB00294	0
DB00211	DB02999	0
DB00600	DB00760	0
DB03588	DB00922	0
DB01331	DB00344	0
DB04820	DB02015	0
DB00692	DB03704	0
DB01996	DB04813	0
DB03704	DB04115	0
DB03704	DB00327	0
DB03704	DB00320	0
DB03704	DB00321	0
DB03704	DB00322	0
DB00261	DB00327	0
DB00339	DB03588	0
DB01582	DB00952	0
DB03515	DB00467	0
DB00344	DB04813	0
DB00239	DB03588	0
DB00549	DB03704	0
DB00344	DB00405	0
DB03704	DB00292	0
DB01581	DB00365	0
DB03704	DB01708	0
DB03750	DB00932	0
DB03704	DB01223	0
DB04820	DB00311	0
DB01627	DB01034	0
DB01581	DB04817	0
DB00153	DB01321	0
DB00691	DB00645	0
DB00147	DB01028	0
DB00147	DB01021	0
DB02263	DB00251	0
DB00985	DB00535	0
DB04820	DB00147	0
DB03625	DB01627	0
DB00711	DB03588	0
DB01627	DB00914	0
DB01147	DB00962	0
DB00568	DB00405	0
DB03704	DB00943	0
DB03704	DB00945	0
DB01170	DB04820	0
DB00387	DB01140	0
DB01620	DB04839	0
DB03704	DB01852	0
DB03515	DB00870	0
DB04820	DB02282	0
DB04820	DB01168	0
DB04132	DB03588	0
DB00698	DB03704	0
DB00889	DB02999	0
DB02105	DB00405	0
DB00912	DB02999	0
DB03127	DB00327	0
DB03704	DB01645	0
DB00615	DB04813	0
DB00691	DB04794	0
DB01331	DB00160	0
DB01051	DB01021	0
DB00952	DB03227	0
DB01086	DB00147	0
DB00535	DB03127	0
DB01577	DB03704	0
DB01105	DB03588	0
DB01021	DB01226	0
DB00567	DB03588	0
DB00993	DB03704	0
DB00748	DB03247	0
DB00432	DB03704	0
DB02130	DB01627	0
DB04820	DB02606	0
DB01251	DB01338	0
DB04820	DB01620	0
DB04820	DB01626	0
DB04820	DB01627	0
DB00243	DB00311	0
DB00611	DB01332	0
DB00432	DB00327	0
DB00502	DB03704	0
DB04820	DB00248	0
DB02263	DB01226	0
DB00365	DB04820	0
DB01627	DB00395	0
DB04619	DB03588	0
DB03588	DB04844	0
DB03588	DB00496	0
DB03588	DB00492	0
DB02263	DB01021	0
DB00952	DB00582	0
DB00882	DB03588	0
DB01364	DB03704	0
DB01692	DB00311	0
DB01692	DB00310	0
DB01627	DB03127	0
DB01151	DB03704	0
DB00705	DB01785	0
DB02105	DB01426	0
DB00952	DB00278	0
DB02999	DB04813	0
DB01582	DB01627	0
DB00131	DB03581	0
DB01263	DB04813	0
DB03704	DB04619	0
DB00680	DB00547	0
DB00648	DB03704	0
DB00568	DB01321	0
DB00654	DB01355	0
DB00994	DB04820	0
DB01692	DB03693	0
DB00131	DB00899	0
DB01087	DB00147	0
DB01618	DB00229	0
DB01126	DB01692	0
DB03581	DB00961	0
DB03581	DB00963	0
DB03581	DB00962	0
DB01581	DB01656	0
DB00565	DB00229	0
DB01252	DB01331	0
DB00640	DB03704	0
DB00121	DB03588	0
DB00865	DB00327	0
DB01581	DB00408	0
DB00211	DB04794	0
DB01154	DB01321	0
DB04820	DB01408	0
DB04820	DB01400	0
DB04820	DB01407	0
DB00645	DB04335	0
DB00567	DB01581	0
DB03800	DB04813	0
DB03704	DB01136	0
DB03704	DB00668	0
DB03704	DB00665	0
DB00567	DB01217	0
DB00693	DB01692	0
DB00395	DB00547	0
DB00952	DB00932	0
DB03704	DB00593	0
DB03704	DB00590	0
DB03704	DB00594	0
DB02097	DB01785	0
DB00496	DB01321	0
DB02999	DB01157	0
DB03052	DB03704	0
DB00611	DB03750	0
DB02263	DB04325	0
DB01819	DB01581	0
DB00365	DB03704	0
DB00728	DB03704	0
DB00239	DB02999	0
DB04820	DB00035	0
DB01252	DB01426	0
DB01349	DB00962	0
DB01581	DB00535	0
DB01581	DB00532	0
DB00229	DB02999	0
DB01357	DB03588	0
[truncated: 546,628+ more rows]
