# Supplementary material for: Predicting adverse drug reactions of combined medication from heterogeneous pharmacologic databases
Source: BMC Bioinformatics. 2018 Dec 31;19(Suppl 19):517. doi: 10.1186/s12859-018-2520-8 (PMC6311930; doi:10.1186/s12859-018-2520-8)
Supplement: Supplementary file 2 — ∙ Table S3: List of 1048 drugs studied in this work. DrugBank ID, Mesh ID, drug names, drug SMILES strings, drug target proteins, substituents, enriched pathways, associated CTD diseases, and associated CTD genes are included as well. ∙ Table S4: List of 1276 adverse drug reaction terms studied in this work. UMLS ID, UMLS name and positive drug pair number are also included. (XLSX 2644 kb) [file 12859_2018_2520_MOESM2_ESM.xlsx]

## Sheet: Table S3
DrugBank ID	Mesh ID	SMILES (Chemical Structure)	Target Proteins	Substituents	Enriched Pathways	Drug-diseases	Drug-genes
DB02424	C001277	[H]/C1=C([H])/[C@]([H])(OC)[C@@]([H])(OC(O)=N)\C(C)=C([H])\[C@]([H])(C)[C@@]([H])(O)[C@]([H])(C[C@]([H])(C)CC2=C(OC)C(=O)C=C(N=C(O)\C(C)=C\1/[H])C2=O)OC	P07900;P08238;	Macrolactam;Ether;Organonitrogen compound;Enamine;Lactam;Azacycle;Alcohol;Aliphatic heteropolycyclic compound;Secondary carboxylic acid amide;Cyclic ketone;Dialkyl ether;Ketone;Vinylogous amide;Hydrocarbon derivative;Carboxylic acid derivative;Carboxylic acid amide;Carboxamide group;Organooxygen compound;Carbonyl group;Organoheterocyclic compound;Secondary alcohol;Vinylogous ester;	Cytochrome c-mediated apoptotic response;Intrinsic Pathway for Apoptosis;Degradation of the extracellular matrix;Signal Transduction;Signaling by ERBB2;Toxoplasmosis;IRS-related events triggered by IGF1R;MyD88 dependent cascade initiated on endosome;Cyclin D associated events in G1;Signaling by ERBB4;Small cell lung cancer;Sphingolipid signaling pathway;MicroRNAs in cancer;Osteoclast differentiat…	D013964;D015418;C567080;D009422;C567127;C564616;D010391;D003882;C535731;D012514;D012163;D012162;D042822;D055947;D002056;D003928;D002561;C566935;D002446;D002295;D010300;D010302;D001157;D007627;D005124;C567337;D006228;D005532;D008325;D007239;D010490;D000236;D000230;D009139;D000544;D006349;D009135;D009136;D009137;D005871;D008659;D002690;D000787;C548083;D000783;C563408;D000789;D010014;D011018;D004802…	55610;4026;7813;3998;11183;1495;7042;1499;7124;81539;6655;4739;286827;1660;595;6595;596;598;196;4325;55835;100381270;3672;284695;1019;27303;8732;4214;4217;4193;9849;8123;90799;147657;6275;79813;11009;157570;23064;3091;114134;113251;10146;54880;11228;11227;3297;7267;3899;7552;149986;57786;4771;7003;9749;6421;10097;4173;4297;29969;143686;7175;7174;55970;7171;3064;1756;157313;29766;29761;4312;142;50…
DB01892	C001654	CC(C)C(=O)C12C(O)=C(CC=C(C)C)C(=O)C(CC=C(C)C)(CC(CC=C(C)C)C1(C)CCC=C(C)C)C2=O	P09917;O75469;P23219;Q9Y6L6;Q92887;	Vinylogous acid;Bicyclic monoterpenoid;Hydrocarbon derivative;Cyclohexanone;Enol;Aliphatic homopolycyclic compound;Organooxygen compound;Carbonyl group;Ketone;	TNF signaling pathway;Regulation of actin dynamics for phagocytic cup formation;Bladder cancer;Oxytocin signaling pathway;Toll Like Receptor 7/8 (TLR7/8) Cascade;Signaling by Interleukins;Metabolism of xenobiotics by cytochrome P450;Renal cell carcinoma;Influenza A;Th17 cell differentiation;Synthesis of (16-20)-hydroxyeicosatetraenoic acids (HETE);HIF-1 signaling pathway;Immune System;MAP kinase …	D013964;D007634;D017449;D020262;C567080;D015658;D014277;D010391;D009325;D013375;D008569;D014178;D013274;D016773;D002289;D012164;D009401;D018268;D008133;D006967;D006689;D018496;D007680;D024821;D017674;D016535;D010300;D010302;D002277;D002189;D015179;D002100;D006222;D003110;D000022;D002294;D001651;D005878;D002292;D002545;D003877;D003875;D051437;D016171;D009202;D008288;D014581;D000789;D011018;D009784…	5594;1581;1555;1543;211;1559;110357;3576;5447;54658;5243;8856;5595;1591;6580;3725;1577;1576;3383;
DB02663	C003121	C[P@@](O)(=O)CC[C@@H](N)C(O)=O	P0A1P6;	Organonitrogen compound;D-alpha-amino acid;Aliphatic acyclic compound;Monocarboxylic acid or derivatives;Amino fatty acid;Organophosphorus compound;Hydrocarbon derivative;Amine;Carboxylic acid;Fatty acid;Primary aliphatic amine;Organooxygen compound;Carbonyl group;Primary amine;Fatty acyl;	Amyotrophic lateral sclerosis (ALS);Pathways in cancer;Fc epsilon receptor (FCERI) signaling;	D000015;D006948;D014277;D013375;D065886;D008133;D012751;C565342;D010300;D002277;D006223;D001008;D000230;D006501;D002292;D007333;C538339;C564751;D012871;D007938;D018281;D006984;D001321;D001249;D008114;D005234;D015858;D008545;D011470;D011471;D009422;C537443;D019048;D001930;D011618;D003528;D013226;D008106;D006930;D006528;D008109;D019957;D018450;D004195;D008067;D008068;D004827;D020739;D010051;C537948…	354;
DB00209	C003330	[H][C@]12CC[C@]([H])(C[C@@H](C1)OC(=O)C(O)(C1=CC=CC=C1)C1=CC=CC=C1)[N+]21CCCC1	P08912;P11229;P20309;P10635;P08172;	Organic nitrogen compound;Diphenylmethane;Organic cation;Aromatic alcohol;Organonitrogen compound;Azacycle;Alcohol;Tetraalkylammonium salt;Monocarboxylic acid or derivatives;Carboxylic acid ester;Hydrocarbon derivative;Organic oxide;Quaternary ammonium salt;Amine;Carboxylic acid derivative;Tertiary alcohol;Organic oxygen compound;Organooxygen compound;N-alkylpyrrolidine;Carbonyl group;Organoheter…	Transmembrane transport of small molecules;Norepinephrine Neurotransmitter Release Cycle;Choline metabolism in cancer;Metabolism of lipids and lipoproteins;Neurotransmitter Release Cycle;Recycling of bile acids and salts;Abacavir transmembrane transport;Transport of vitamins, nucleosides, and related molecules;Organic cation/anion/zwitterion transport;Transport of organic anions;Abacavir transpor…	D006528;D010523;D064420;D009325;D007674;D009135;D001172;D006330;D014178;D002289;D007024;D007680;D008175;D009362;D018450;D018268;D001523;D009422;D009447;D054198;D003110;D016403;D029424;D002189;D010300;D010302;D002277;D004938;D015179;D014839;D011041;D010149;D001169;D008106;D014549;D009765;D013262;D056486;D009503;D020258;D020022;C535575;D001943;D019337;D009369;D004927;D004827;C567384;D053201;	28234;6582;6580;6579;5243;10599;
DB00360	C003402	CC(O)C(O)C1CNC2=C(N1)C(=O)N=C(N)N2	P00439;P29475;P07101;P35354;P17752;	1,3-aminoalcohol;Organonitrogen compound;1,2-aminoalcohol;Imidolactam;Secondary aliphatic/aromatic amine;Lactam;Azacycle;Alcohol;Primary aromatic amine;Pyrimidone;Vinylogous amide;Pyrimidine;Hydrocarbon derivative;Amine;Heteroaromatic compound;Organooxygen compound;Biopterin;Secondary alcohol;Primary amine;Aromatic heteropolycyclic compound;Secondary amine;1,2-diol;	Interleukin-4 and 13 signaling;Transcriptional activation of cell cycle inhibitor p21;ROS, RNS production in phagocytes;Arginine biosynthesis;Hemostasis;eNOS activation and regulation;PI3K-Akt signaling pathway;Transcriptional activation of p53 responsive genes;Nitric oxide stimulates guanylate cyclase;HIF-1 signaling pathway;Tetrahydrobiopterin (BH4) synthesis, recycling, salvage and regulation;…	D013964;D002114;D028361;D060825;D014571;D015658;D002971;D023903;D002972;D012513;D012516;C538045;D002280;D009127;D008569;D005317;D013274;D002289;D012164;D002056;C566025;D018268;D012751;D015451;D018262;C565972;C537944;D024821;D020288;D003092;D013921;D010300;D010302;D002277;D015179;D058225;C562730;D003110;D010412;D065630;D003920;D002294;D002295;D000236;D000230;D002292;D002545;D006345;D018376;D017086…	6343;1026;2056;7157;2643;351;4846;6622;
DB02426	C003853	CC(C)CC(=O)O[C@H]1[C@@H](O[C@@H]2C[C@]3(C)[C@H]4CC[C@@H]5C[C@@]4(CC[C@H]3C(C2)(C(O)=O)C(O)=O)[C@@H](O)C5=C)O[C@@H](COO)[C@H](OS(O)(=O)=O)[C@@H]1OS(O)(=O)=O	P12235;	Peroxol;Kaurane diterpenoid;Alcohol;Aliphatic heteropolycyclic compound;Fatty acyl glycoside of mono- or disaccharide;Hydroperoxide;Acetal;Hydrocarbon derivative;Alkyl sulfate;Cyclic alcohol;Carboxylic acid;Fatty acid ester;Carbonyl group;Fatty acyl glycoside;Organoheterocyclic compound;Secondary alcohol;Fatty acyl;Sulfuric acid monoester;Glycosyl compound;Sulfuric acid ester;Organic sulfuric aci…	HTLV-I infection;Huntington's disease;Regulation of insulin secretion;Calcium signaling pathway;HIV Infection;cGMP-PKG signaling pathway;Interactions of Vpr with host cellular proteins;Host Interactions of HIV factors;Integration of energy metabolism;Vpr-mediated induction of apoptosis by mitochondrial outer membrane permeabilization;Parkinson's disease;	D014511;D009062;D001987;D016535;D010523;D003921;D002779;D001249;D009203;D012771;D020521;D018921;D009103;D012164;D010998;D011471;D001528;D009401;D020244;D003093;D003924;D002545;D002318;D015427;D003110;D003930;D015428;D007249;D017202;D006548;D006937;D008106;D018357;D009765;D015212;C563750;D006973;D008288;D014581;D058065;D050197;D014947;D055371;	292;3383;
DB02533	C004479	NNC(N)=N	O15244;	Hydrocarbon derivative;Aliphatic acyclic compound;Imine;Carboximidamide;Guanidine;	Intrinsic Pathway for Apoptosis;Degradation of the extracellular matrix;Signal Transduction;Toxoplasmosis;Chemical carcinogenesis;EGFR tyrosine kinase inhibitor resistance;Sphingolipid signaling pathway;Endocrine resistance;Response to elevated platelet cytosolic Ca2+;Salmonella infection;Huntington's disease;Colorectal cancer;Proteoglycans in cancer;Th1 and Th2 cell differentiation;Apoptosis;Int…	D013964;C564616;C567080;D001008;C565637;D003882;D018798;D012516;D012514;D017563;D012163;D012162;D042822;D003966;D003384;D002561;C537262;D010300;D010302;C562864;D007627;D007625;D015663;D008325;D000542;D010490;D000236;D000230;D000544;D006349;D009135;D009137;D007235;D009133;D000784;D012608;D010014;D011018;D010013;D007938;D011015;D005334;D001982;D001987;D001989;D001327;D001321;D047928;D011605;D001249…	6647;213;596;5663;5664;5054;26;857;3553;2208;3458;1080;7364;4843;581;5327;6648;23621;847;4018;1555;842;947;6772;351;4288;
DB02417	C004554	OC1=C(Br)C=C(Br)C=C1Br	P02766;	Hydrocarbon derivative;Aryl halide;4-bromophenol;Aryl bromide;Organohalogen compound;Aromatic homomonocyclic compound;Bromobenzene;Organobromide;Organooxygen compound;Halobenzene;2-bromophenol;	Phase 1 - Functionalization of compounds;C21-Steroid hormone biosynthesis, progesterone => cortisol/cortisone;Metabolism of lipids and lipoproteins;C21-Steroid hormone biosynthesis, progesterone => corticosterone/aldosterone;Metabolism of steroid hormones;Biological oxidations;Endogenous sterols;Estrogen biosynthesis;Pregnenolone biosynthesis;Steroid hormone biosynthesis;Androgen biosynthesis;Ald…	D013964;C566131;D051437;D000309;D013274;D005355;C567719;D003924;D015179;D018921;D006994;D003110;D008325;D000230;D000544;D003875;D008659;C537027;D009437;D050035;D007333;D016638;C538237;C538236;D010259;D064420;D001321;C537806;D058490;D008113;D006333;D005234;D008545;D011471;D007021;D020018;D010003;D001471;D000686;D008106;D006528;D016640;D011565;D008064;D007018;D016399;D028227;D028226;D003456;D016736…	1588;1589;7276;1583;1586;1585;7031;6770;5468;3284;
DB00748	C004649	CN(C)CCOC(C1=CC=C(Cl)C=C1)C1=CC=CC=N1	P05181;P20813;P33261;P35367;P10632;	Chlorobenzene;Organochloride;Ether;Organonitrogen compound;Tertiary aliphatic amine;Aryl chloride;Azacycle;Aromatic heteromonocyclic compound;Dialkyl ether;Benzylether;Hydrocarbon derivative;Amine;Pyridine;Heteroaromatic compound;Aryl halide;Organohalogen compound;Tertiary amine;Organooxygen compound;Halobenzene;Organoheterocyclic compound;	Neuronal System;	D001145;D002471;D053609;D014839;D008133;D003110;C566506;C563614;D009369;D010554;D007674;D009765;D011041;D016171;D014202;D009133;	6582;3757;
DB01701	C004765	C[C@@H](Cl)CCl	P51698;	Hydrocarbon derivative;Organochloride;Aliphatic acyclic compound;Alkyl halide;Alkyl chloride;	Recruitment and ATM-mediated phosphorylation of repair and signaling proteins at DNA double strand breaks;G2/M DNA damage checkpoint;Processing of DNA double-strand break ends;Homology Directed Repair;Nonhomologous End-Joining (NHEJ);HDR through Homologous Recombination (HR) or Single Strand Annealing (SSA);Biosynthesis of amino acids;Arginine biosynthesis;DNA Double Strand Break Response;	D018281;D005134;D006528;D064420;D065626;D011123;D006932;D051437;D008114;D006486;D019457;D008113;D006332;D005235;D005234;D056486;D002289;D009361;D011471;D008175;D008106;D009364;D003877;D000437;D005909;D022124;D006461;D010300;D000743;D015427;D003072;D048629;D004211;D006505;D019446;D009336;D008107;D008104;D008228;D009765;D009669;D003875;D008064;D008103;D009410;D003643;D020163;D001943;D009845;D001927…	1571;3014;7158;
DB04714	C004809	CC(=C)CCO[P@](O)(=O)OP(O)(O)=O	O95749;P14324;P62623;P60479;	Hydrocarbon derivative;Monoalkyl phosphate;Alkyl phosphate;Isoprenoid phosphate;Phosphoric acid ester;Organic phosphoric acid derivative;Organic phosphate;Organooxygen compound;Aliphatic acyclic compound;Organic pyrophosphate;	TRP channels;Cytokine Signaling in Immune system;Cytokine-cytokine receptor interaction;	D015658;D002971;D014901;D002972;D009325;D016773;D002289;D003371;C565232;D006967;D053201;D016535;D010538;D003110;D002295;D008654;D009336;D018357;D003876;D051437;D006509;D002690;D009436;C566602;D001927;D011014;D014511;D005334;D000326;D012140;D001989;D001327;D001321;D001249;D012279;D007896;D006333;D007898;D009103;D015473;D011471;D007022;D008232;D004749;D014839;D008106;D006930;D006086;D006526;D006323…	1234;2224;3559;7421;162514;2254;3458;
DB03895	C005095	CN(C)C1=CC=C(C=C1)C(C1=CC=CC=C1)=C1C=CC(C=C1)=[N+](C)C	P0A0N5;	Diphenylmethane;Organic cation;Organonitrogen compound;Azomethine;Aromatic homomonocyclic compound;Substituted aniline;Secondary ketimine;Hydrocarbon derivative;Amine;Aniline;Phenylpropene;Tertiary amine;Dialkylarylamine;	G1/S-Specific Transcription;Intrinsic Pathway for Apoptosis;Signal Transduction;Toxoplasmosis;Golgi Cisternae Pericentriolar Stack Reorganization;M Phase;Sphingolipid signaling pathway;MicroRNAs in cancer;G2/M Transition;Cell Cycle;Ubiquitin Mediated Degradation of Phosphorylated Cdc25A;Shigellosis;MAP kinase activation in TLR cascade;Salmonella infection;Colorectal cancer;Proteoglycans in cancer…	D013964;D013584;D000544;D014571;D015658;D006948;D008881;C564616;C536450;D046150;D013375;D002280;D012163;D008569;D013274;D002289;C562704;D054058;D018268;D005393;D008133;D012751;D006965;D018262;D006961;C565972;D020288;D012878;C564683;D002277;D015179;D003110;D010412;C565779;D008325;D002294;D002295;D000236;C562839;D009336;D002292;D003877;D003876;D009136;D001254;D009133;C562730;D018567;D018211;D007333…	590;23351;57484;3757;3738;
DB03467	C005273	[H][C@]1(CC(=O)C2=C(O1)C=C(O)C=C2O)C1=CC=C(O)C=C1	P33527;Q9AIU0;Q9UNQ0;O94956;	Vinylogous acid;Chromane;1-benzopyran;Flavanone;Aryl ketone;Resorcinol;Hydrocarbon derivative;Chromone;Alkyl aryl ether;Carbonyl group;Organoheterocyclic compound;Aryl alkyl ketone;Benzopyran;Ether;5-hydroxyflavonoid;Benzenoid;Hydroxyflavonoid;Ketone;Phenol;Monocyclic benzene moiety;Oxacycle;7-hydroxyflavonoid;4'-hydroxyflavonoid;Organooxygen compound;Aromatic heteropolycyclic compound;	Cytochrome c-mediated apoptotic response;Intrinsic Pathway for Apoptosis;Signaling by ERBB4;Signal Transduction;Toxoplasmosis;Pentose and glucuronate interconversions;Chemical carcinogenesis;TP53 Regulates Metabolic Genes;EGFR tyrosine kinase inhibitor resistance;Sphingolipid signaling pathway;MicroRNAs in cancer;Osteoclast differentiation;Long-term potentiation;Response to elevated platelet cyto…	D013964;C567085;C564616;C567080;D003929;D001008;D010391;D003882;D018798;D012516;D012514;D017563;D012163;D012162;D042822;D003966;D010003;D056784;C563840;D010300;D010302;D003409;D018921;D007627;D018923;D005124;C567337;D065630;D015663;D008325;D000542;D010490;D000236;D000230;D005878;D000544;D006349;D009135;D009136;D007232;D005871;D008659;D002690;D012608;D050035;D000789;D010014;D011018;D007938;D011015…	6513;54600;57521;5742;4025;2099;4780;1544;1545;5582;1543;6476;405;10057;54205;1956;7124;5595;5594;6657;6566;1559;10599;590;596;598;196;317;5601;396;2877;28234;836;3576;7366;4217;2936;2880;54658;5599;249;1645;842;5579;840;6774;79758;5241;5243;578;3757;5664;3162;10257;2882;1588;7157;1509;6523;2954;9021;1728;4830;5578;5226;2100;6818;4363;6817;5052;79923;2539;80313;8842;1576;142;207;4318;2878;4795;64…
DB01428	C005290	COC1=CC(O)=C(C=C1)C(=O)C1=CC=CC=C1	P15304;	Vinylogous acid;Diphenylmethane;Ether;Methoxybenzene;Aromatic homomonocyclic compound;Aryl ketone;Benzoyl;Methoxyphenol;Ketone;Benzophenone;Hydrocarbon derivative;Phenol;Phenol ether;Anisole;Alkyl aryl ether;Acetophenone;Organooxygen compound;	Signal Transduction;BMAL1:CLOCK,NPAS2 activates circadian gene expression;Transcriptional activation of mitochondrial biogenesis;Metabolism;Phase 1 - Functionalization of compounds;Circadian rhythm;Circadian Clock;Metabolism of steroid hormones;PPARA activates gene expression;Metabolism of lipids and lipoproteins;Mineralocorticoid biosynthesis;Gene Expression;Fatty acid, triacylglycerol, and keto…	C535836;D008881;C000600608;D002972;D009325;C567482;D012516;D014178;D009123;D008232;D009404;D050171;D018268;D008133;D006967;D002289;D018496;D007680;D024821;D052776;D003924;D010300;D010302;D002277;D002189;D015179;D006222;D000022;D002295;D008654;D000230;D000544;D003877;D003875;D015464;D001254;D008659;D018567;C565789;D007333;D001919;C538231;D009784;D013375;D007938;D001145;D005832;D006984;D006985;D014…	5241;7031;9970;367;2100;2099;
DB00892	C005298	CCCCOC1=C(N)C=CC(=C1)C(=O)OCCN(CC)CC	Q9Y5Y9;Q9NY46;P06276;P35498;Q99250;	Ether;Organonitrogen compound;Aminobenzoic acid or derivatives;Tertiary aliphatic amine;Aromatic homomonocyclic compound;Benzoyl;Substituted aniline;Primary aromatic amine;Monocarboxylic acid or derivatives;Benzylether;Benzoate ester;Carboxylic acid ester;Hydrocarbon derivative;Amine;Aniline;Carboxylic acid derivative;Phenol ether;Alkyl aryl ether;Tertiary amine;Organooxygen compound;Carbonyl gro…	Neuronal System;	D007634;D007247;D003920;D012516;D007674;D005234;D007567;D008133;C566506;D001919;D003110;D024821;D017674;D004938;D001145;D010146;D011041;D001471;D012640;D000230;D006529;D009765;D056486;D000707;D001049;D016171;D009133;D002471;C563614;D009369;	6582;8856;3757;
DB01062	C005419	CCN(CC)CC#CCOC(=O)C(O)(C1CCCCC1)C1=CC=CC=C1	P08912;P11229;P70580;P10980;Q99720;P41595;P20309;P08482;P35462;P08483;P08172;P33261;P08173;P23975;Q01959;	Phenylacetate;Aromatic alcohol;Organonitrogen compound;Tertiary aliphatic amine;Aromatic homomonocyclic compound;Alcohol;Monocarboxylic acid or derivatives;Carboxylic acid ester;Hydrocarbon derivative;Amine;Carboxylic acid derivative;Tertiary alcohol;Tertiary amine;Organooxygen compound;Carbonyl group;	Cocaine addiction;cAMP signaling pathway;ABC transporters;Amine ligand-binding receptors;Muscarinic acetylcholine receptors;Neuroactive ligand-receptor interaction;Metabolism;Class A/1 (Rhodopsin-like receptors);	D014549;D058625;D012516;D008569;C535935;C535934;C535933;C535932;D006966;D054198;D053201;D002375;D010300;D015179;D003110;D002658;D041781;D012206;D001008;D001651;D002545;D001930;D013375;D064420;D065626;D011605;D015209;D008113;D006212;D002761;D001480;D007022;D013274;D009422;D003693;D011041;D007417;D013226;D008106;D006528;D008105;D004195;D008103;D020734;D004827;D003456;D003929;D007249;D003921;D003922…	1129;6582;1558;1131;8824;5244;8647;
DB00551	C006358	CC(=O)NO	P07374;Q03282;Q03283;P39900;P00918;Q03284;P18314;	Hydrocarbon derivative;Organonitrogen compound;Acetohydroxamic acid;Organooxygen compound;Aliphatic acyclic compound;Acetamide;Carbonyl group;	Interleukin-4 and 13 signaling;Degradation of the extracellular matrix;Extracellular matrix organization;Rheumatoid arthritis;Collagen degradation;IL-17 signaling pathway;Activation of Matrix Metalloproteinases;	D015430;D001145;D012140;D007248;D010523;D020521;D001321;D003645;D023903;D051437;D009203;D001281;D007674;D007676;D006333;D001172;D013274;D052878;D002289;D003928;D009361;D003371;D008175;D009362;D007022;D001607;D000419;C537048;D017379;D029424;D008589;D002545;D009914;D009798;D045169;D002543;D015179;D002318;D011656;D011471;D003110;D065626;D011024;D011225;D005922;D000022;D054990;D001169;D000230;D011605…	4321;
DB00600	C006429	OC1=CC=C(OCC2=CC=CC=C2)C=C1	P23219;P23975;P14679;P35354;P12530;	Hydrocarbon derivative;Phenol;Ether;Phenol ether;Alkyl aryl ether;Aromatic homomonocyclic compound;Organooxygen compound;	Nuclear Receptor transcription pathway;	D000505;D007247;D007248;D001254;D001321;D003920;D008114;C567482;D012516;D007674;D005234;D013274;D007567;D011471;D009364;C537017;D064129;D006526;D016171;D024821;D017674;D017496;D019048;C566300;D004938;D011041;D014820;D005832;D001471;D018567;D008325;D000230;D008107;D006528;D006529;D009765;D056486;D013734;D016640;D006973;D007333;D001943;D012871;D008106;D007938;	6582;1576;8856;
DB01852	C006552	OC1=CC=C(C=C1)C1=C(O)C(=O)C2=C(O1)C=C(O)C=C2O	Q6NUS8;	3-hydroxyflavone;Vinylogous acid;3-hydroxyflavonoid;Benzopyran;1-benzopyran;5-hydroxyflavonoid;Benzenoid;Hydroxyflavonoid;Resorcinol;Hydrocarbon derivative;Phenol;Pyranone;Heteroaromatic compound;Monocyclic benzene moiety;Oxacycle;Chromone;Pyran;7-hydroxyflavonoid;4'-hydroxyflavonoid;Organooxygen compound;Polyol;Organoheterocyclic compound;Aromatic heteropolycyclic compound;	Cytochrome c-mediated apoptotic response;Intrinsic Pathway for Apoptosis;Signal Transduction;Toxoplasmosis;IRS-related events triggered by IGF1R;Chemical carcinogenesis;EGFR tyrosine kinase inhibitor resistance;Golgi Cisternae Pericentriolar Stack Reorganization;Sphingolipid signaling pathway;MicroRNAs in cancer;Osteoclast differentiation;Cell Cycle;Regulation of TP53 Activity through Methylation…	D013964;C567085;C564616;C567080;D003929;D009422;C567089;D010391;D003882;D018798;D012516;D012514;D017563;D012163;D012162;D003967;D012164;D003928;D010003;C536572;C537262;C565344;D056784;C563840;D010300;D010302;D018921;D007627;D006222;C567337;D006228;D005532;D008325;D000542;D010490;D000236;D000230;D005878;D000544;D006349;D009135;D009137;D005871;C563586;D008659;D002690;D017086;D017085;D010009;D012608…	6513;1147;8626;5743;3725;3043;2099;4780;1544;1545;3553;1543;10891;6647;37618;54600;9687;85480;54205;5243;6401;7128;6352;7124;4233;5594;5595;3567;3565;1559;3569;929;10599;6566;595;597;596;983;196;7031;6119;142;28234;836;3383;834;3576;367;1401;9540;2938;581;54659;8202;54658;240;1437;842;1728;4297;5241;3014;6773;405;7422;7421;50507;5970;7019;3162;2203;7157;3458;1080;1734;7412;598;1031;3082;110357;28…
DB01169	C006632	O=[As][As](=O)=O	P05412;P04798;P24385;Q16678;P28482;P31749;P27361;O14920;Q12809;Q92887;Q16881;	Inorganic metalloid salt;Inorganic oxide;Inorganic arsenic compound;Metalloid oxide;	Resolution of Abasic Sites (AP sites);Chemical carcinogenesis;EGFR tyrosine kinase inhibitor resistance;Interactions of neurexins and neuroligins at synapses;RMTs methylate histone arginines;Glycosaminoglycan metabolism;Eukaryotic Translation Initiation;G2/M Transition;VLDLR internalisation and degradation;Long-term potentiation;Metabolism of vitamins and cofactors;Dual incision in TC-NER;Regulat…	D015418;D015419;C564640;C565637;C567127;D015417;D010391;D000309;C536512;D009771;D000307;C537919;D007835;D000542;D007238;D000236;D000230;D000544;D007232;D005871;C536209;C565707;D000784;D061325;D000787;D000782;D000783;D000789;C537989;C537067;D011605;C566057;C563660;D034062;C564945;D016491;D016142;C537139;D053627;C562729;D000437;D009959;D012868;C566618;D009798;D016543;D012468;D008268;C535860;C562627…	55344;55612;55342;4023;23446;2030;55294;115817;5982;26577;51263;5987;7517;7511;348;8801;440482;51283;3689;871;6154;6156;55902;4682;57728;6795;4736;10962;6790;4735;2317;84869;84868;286097;6799;6720;7534;55582;290;27179;944;378938;3776;65083;4835;3778;253959;4650;3684;4646;57616;6584;2268;7621;2263;2260;2267;81624;80329;2444;9524;9254;9521;406979;57188;442892;442890;103;22903;57181;378807;79818;582…
DB00676	C006723	O=C(OCC1=CC=CC=C1)C1=CC=CC=C1	P00811;P15304;	Benzoate ester;Carboxylic acid ester;Hydrocarbon derivative;Carboxylic acid derivative;Aromatic homomonocyclic compound;Benzoyl;Organooxygen compound;Monocarboxylic acid or derivatives;Carbonyl group;Benzyloxycarbonyl;Benzylether;	Drug metabolism - cytochrome P450;Biogenic amines are oxidatively deaminated to aldehydes by MAOA and MAOB;Glycine, serine and threonine metabolism;Amphetamine addiction;Cocaine addiction;Phenylalanine metabolism;Arginine and proline metabolism;GABA biosynthesis, eukaryotes, putrescine => GABA;Nuclear Receptor transcription pathway;PERK regulates gene expression;Unfolded Protein Response (UPR);AT…	D013964;D007634;D058625;D008881;C563156;D010391;D013274;D016773;D002289;D015818;D003924;D010300;D002277;D015179;D058225;D002100;D003110;D048070;D008325;D002294;D002295;D008654;D000230;D006501;D000544;D003877;D009135;D001254;D038901;D000789;D011018;D007938;D005334;D001321;D015674;D020347;D008113;D007898;D005234;D011471;D001528;D007021;D007022;D001523;D009422;D006519;D019048;D052776;D007251;D001471…	4129;4128;467;3576;7031;2100;2099;
DB03800	C007267	O[C@H]1C[C@@H](O[C@@H]1COP(O)(O)=O)N1C=CC(=O)NC1=O	P13100;Q9WYT0;P06968;P16088;P0A884;P0A552;P00469;P04818;	Monoalkyl phosphate;Organonitrogen compound;Pyrimidine deoxyribonucleotide;Organic phosphoric acid derivative;Lactam;Azacycle;Alcohol;Pyrimidone;Aromatic heteromonocyclic compound;Hydropyrimidine;Vinylogous amide;Pyrimidine;Hydrocarbon derivative;Urea;Oxolane;Alkyl phosphate;Heteroaromatic compound;Oxacycle;Phosphoric acid ester;Organic phosphate;Organooxygen compound;Organoheterocyclic compound;…	Antifolate resistance;	D010051;D000740;D004067;D064420;D002971;D002972;D001172;D012004;D011471;D008175;D009364;D006258;D009422;D022124;D015179;D003110;D002294;D008106;D006528;D008228;D018358;D008224;D010190;D004195;D014062;D001943;C538231;D001927;D013274;	10057;
DB00180	C007734	[H][C@@]12C[C@@]3([H])[C@]4([H])C[C@H](F)C5=CC(=O)C=C[C@]5(C)[C@@]4([H])[C@@H](O)C[C@]3(C)[C@@]1(OC(C)(C)O2)C(=O)CO	Q690N0;P08185;P08684;P04150;	Organofluoride;Alcohol;Aliphatic heteropolycyclic compound;Cyclic ketone;Alkyl halide;20-oxosteroid;Alkyl fluoride;11-beta-hydroxysteroid;Acetal;Hydrocarbon derivative;Cyclic alcohol;21-hydroxysteroid;Organohalogen compound;Pregnane-skeleton;Carbonyl group;Organoheterocyclic compound;Secondary alcohol;3-oxo-delta-1,4-steroid;6-halo-steroid;Progestogin-skeleton;Alpha-hydroxy ketone;Delta-1,4-stero…	Synthesis of bile acids and bile salts;Synthesis of bile acids and bile salts via 27-hydroxycholesterol;Metabolism of lipids and lipoproteins;Synthesis of bile acids and bile salts via 24-hydroxycholesterol;Signal Transduction;Toll-like receptor signaling pathway;Metabolism of xenobiotics by cytochrome P450;Bile acid biosynthesis, cholesterol => cholate/chenodeoxycholate;Steroid hormone biosynthe…	D013964;D017449;D002114;D000544;D014277;D023903;D003882;D012516;D003093;D017240;D003092;D013274;D020138;D002289;D012164;D054058;D015212;D006967;D002446;D000419;D024821;D056784;D017674;D003924;D010300;D011249;D002277;D015179;D001714;D002100;D003110;D015663;D008325;D001008;D002295;D008654;D009336;D006501;D002292;D006349;D003877;D003876;D003922;D009133;D002690;D009325;D007035;D011085;D009437;D008288…	6352;5241;29785;7124;1577;8856;
DB01436	C008088	CC(C)CCC[C@@H](C)[C@@]1([H])CC[C@@]2([H])\C(CCC[C@]12C)=C\C=C1\C[C@@H](O)C[C@H](O)C1=C	P23975;P02774;P11473;	Steroid;Hydrocarbon derivative;Cyclic alcohol;Triterpenoid;Aliphatic homopolycyclic compound;Alcohol;Organooxygen compound;Cyclohexanol;Secondary alcohol;Polycyclic triterpenoid;	Synthesis of bile acids and bile salts;Fatty acid, triacylglycerol, and ketone body metabolism;BMAL1:CLOCK,NPAS2 activates circadian gene expression;NF-kappa B signaling pathway;Transcriptional activation of mitochondrial biogenesis;Synthesis of bile acids and bile salts via 27-hydroxycholesterol;Metabolism;Regulation of cholesterol biosynthesis by SREBP (SREBF);Phase 1 - Functionalization of com…	D013964;D003882;D000309;D012516;D003967;D003966;D010300;D006996;D015663;D008325;D007239;D010490;D000230;D000544;D009135;D007232;D009133;D001714;D010014;D004802;D011014;D005334;D001987;D001321;D047928;D001249;D005234;D014605;D009182;C562729;D012164;D001930;D020426;D001022;D008103;D008106;D008107;D008104;D008105;D007011;D006934;D020149;D000753;D003929;D003384;D000755;D013920;D003924;D000690;D057772…	7097;7421;213;7252;6256;929;1591;7040;8648;5469;7133;1576;
DB03750	C008216	CC(C)CC(O)=O	P00509;P42790;	Hydrocarbon derivative;Carboxylic acid;Carboxylic acid derivative;Methyl-branched fatty acid;Organooxygen compound;Aliphatic acyclic compound;Monocarboxylic acid or derivatives;Carbonyl group;	Drug metabolism - cytochrome P450;Pentose and glucuronate interconversions;Glucuronidation;Glucuronate pathway (uronate pathway);Chemical carcinogenesis;Retinol metabolism;Biological oxidations;Metabolism of xenobiotics by cytochrome P450;Steroid hormone biosynthesis;Phase II conjugation;Drug metabolism - other enzymes;Porphyrin and chlorophyll metabolism;Metabolic pathways;Ascorbate and aldarate…	D007153;D003929;D005355;D007246;D007247;D003924;D003921;D003920;D000419;D007674;D012141;D005234;D010182;D006946;D012559;D007006;D006949;D008661;D050177;D006106;D010900;D006529;D009765;D009767;D050171;D006943;D016640;D006973;D018149;D007333;D006963;D001943;D011628;	54575;54576;54577;54659;
DB02282	C008500	CSC[C@@H]1O[C@H]([C@H](O)[C@H]1O)N1C=NC2=C1N=CN=C2N	Q13126;P14751;	Thioether;Dialkylthioether;Alcohol;Pyrimidine;Sulfenyl compound;Hydrocarbon derivative;Oxolane;Amine;Heteroaromatic compound;Imidazole;N-glycosyl compound;Organoheterocyclic compound;Secondary alcohol;1,2-diol;Azole;Organonitrogen compound;Imidazopyrimidine;Imidolactam;Azacycle;Primary aromatic amine;N-substituted imidazole;6-aminopurine;Aminopyrimidine;Monosaccharide;Oxacycle;Organosulfur compou…	Collagen formation;Extracellular matrix organization;ECM-receptor interaction;Scavenging by Class A Receptors;Amoebiasis;PI3K-Akt signaling pathway;AGE-RAGE signaling pathway in diabetic complications;Focal adhesion;Collagen biosynthesis and modifying enzymes;Binding and Uptake of Ligands by Scavenger Receptors;Collagen chain trimerization;Platelet activation;Protein digestion and absorption;Asse…	D018281;D002114;D005355;C536042;D001327;D002493;C536044;C536045;D002812;D006332;D015470;D015473;D009404;D006869;D009364;C535306;D010003;D054989;D001022;D000784;D007627;D017379;D002312;D010024;D009837;D000022;D008103;D012640;D008106;D004687;D006349;D051437;D012595;D009914;C562625;C536194;D006973;D004195;D018487;D007119;D019465;D006958;D001651;D016411;D010013;C536200;D002761;D006391;D006130;	1278;1277;
DB04214	C008644	OP(O)(=O)OC1=CC=C(C=C1)[N+]([O-])=O	Q9BVJ7;P24666;	Organic zwitterion;Nitrobenzene;Organonitrogen compound;Organic phosphoric acid derivative;Allyl-type 1,3-dipolar organic compound;Organic nitro compound;Aromatic homomonocyclic compound;Organic 1,3-dipolar compound;Hydrocarbon derivative;C-nitro compound;Phosphoric acid ester;Organic salt;Organic phosphate;Organooxygen compound;Propargyl-type 1,3-dipolar organic compound;Organic nitrite;Organic …	Negative regulation of MET activity;Regulation of IFNG signaling;Interferon gamma signaling;Folate biosynthesis;Signaling by MET;Metabolic pathways;Adherens junction;Thiamine metabolism;	D006946;D054218;D016393;D003424;D003924;D007333;D007249;D006973;D006689;D008479;D008106;D015458;D003093;D009765;D001172;D015518;	5770;54935;250;5771;52;
DB00991	C008729	OC(=O)CCC1=NC(=C(O1)C1=CC=CC=C1)C1=CC=CC=C1	P23219;P21462;P35354;	Organonitrogen compound;Azacycle;Benzenoid;Monocarboxylic acid or derivatives;Aromatic heteromonocyclic compound;Hydrocarbon derivative;Heteroaromatic compound;Monocyclic benzene moiety;Oxacycle;Carboxylic acid;Carboxylic acid derivative;2,4,5-trisubstituted 1,3-oxazole;Organooxygen compound;Carbonyl group;	Intrinsic Pathway for Apoptosis;HTLV-I infection;Asthma;Toxoplasmosis;Ras signaling pathway;NADE modulates death signalling;Influenza A;Regulated proteolysis of p75NTR;Immune System;Osteoclast differentiation;Signalling by NGF;Autoimmune thyroid disease;Pathways in cancer;Apoptosis;p75 NTR receptor-mediated signalling;Neurotrophin signaling pathway;Allograft rejection;p75NTR signals via NF-kB;Tub…	D013964;D002114;D000544;D051437;D019457;D012163;D016736;D013274;D003928;D006967;D006965;D000799;D003924;D009133;D015179;D018921;D003110;C567337;D002294;D006505;D000230;D002292;D006349;D003875;D012595;D008659;D014581;D007333;D012878;D011014;D007511;D001327;D011605;D001249;D008113;D006333;D006332;D009103;D016715;D015473;D011471;D009959;D009422;D010003;D002189;D001932;D009290;D013226;D008106;D008104…	5468;4804;3119;
DB04257	C008757	CCCCCC\C=C\CCCCCCCC(O)=O	O31440;P14779;O67648;	Hydrocarbon derivative;Long-chain fatty acid;Carboxylic acid;Carboxylic acid derivative;Organooxygen compound;Straight chain fatty acid;Unsaturated fatty acid;Aliphatic acyclic compound;Monocarboxylic acid or derivatives;Carbonyl group;	Lipoprotein metabolism;Metabolism of lipids and lipoproteins;HDL-mediated lipid transport;Lipid digestion, mobilization, and transport;PPARA activates gene expression;PPAR signaling pathway;AMPK signaling pathway;Insulin resistance;Fat digestion and absorption;Metabolism;Amyloid fiber formation;	D015658;D051437;D008569;D013274;D020138;D054058;D000419;C565100;D024821;D007249;D010300;D010302;C538249;D015179;D018923;D012206;D015228;D062025;D006505;D000230;D000544;D009135;D003875;D063766;D008659;D001714;D009436;D007333;D052456;C538231;D009784;C535393;C536801;D006980;D007676;D001321;D006333;D006331;D005234;D011471;D001528;D001724;D007022;D000382;D014693;D014694;D001932;D010243;D000860;D052177…	19;335;5444;
DB03068	C009131	OC[C@H]1O[C@H]([C@H](O)[C@@H]1O)N1C=CC=NC1=O	P0ABF6;	Glycosyl compound;Organonitrogen compound;Azacycle;Alcohol;Pyrimidone;Aromatic heteromonocyclic compound;Hydropyrimidine;Primary alcohol;Pyrimidine;Hydrocarbon derivative;Oxolane;Monosaccharide;Heteroaromatic compound;Oxacycle;N-glycosyl compound;Organooxygen compound;Organoheterocyclic compound;Secondary alcohol;Pyrimidine nucleoside;1,2-diol;	Cytochrome c-mediated apoptotic response;Intrinsic Pathway for Apoptosis;Signal Transduction;Toxoplasmosis;Transcriptional activation of cell cycle inhibitor p21;Cyclin D associated events in G1;Sphingolipid signaling pathway;Endocrine resistance;Cell Cycle;DAP12 signaling;TNF signaling pathway;Huntington's disease;Colorectal cancer;Proteoglycans in cancer;Signaling by Interleukins;Apoptosis;GAB1…	D013964;D013584;D002114;D002292;D014571;D015658;D008881;D012595;D030361;D046152;D001018;D013375;D019457;D002280;D012163;D012162;D007738;D002289;D028361;D009404;D054058;D011123;D018268;D006967;D002446;D018262;D000419;D000799;D006961;C565972;D003925;D007683;D003924;D010300;D002277;D012175;D015179;D000140;D005124;D003110;D014820;D010412;D000022;D001008;D002295;D000236;C562839;D009336;D000544;D006349…	595;596;50484;3119;317;3320;23187;2099;4782;4204;9910;836;23029;7157;6286;5371;51574;5925;22911;1523;1017;108314;10402;142;53615;581;3486;84901;6648;3726;5594;7030;79753;1026;5595;842;841;79139;5610;3014;55454;4130;23162;54516;8932;22881;1385;6503;
DB01236	C009250	FCOC(C(F)(F)F)C(F)(F)F	P34903;P11509;P03886;Q09470;Q8N1C3;P57789;O14649;P20813;O00591;P02768;Q99928;Q9NPC2;P48169;O14764;P31644;Q9UN88;O95069;P47870;P28472;P78334;P42261;P14867;Q7Z418;P47869;P18505;P05181;P18507;P23415;Q16445;P98194;	Hydrocarbon derivative;Organofluoride;Organohalogen compound;Aliphatic acyclic compound;Halomethane;Dialkyl ether;Alkyl halide;Alkyl fluoride;	Intrinsic Pathway for Apoptosis;Signal Transduction;Toxoplasmosis;IRS-related events triggered by IGF1R;Chemical carcinogenesis;EGFR tyrosine kinase inhibitor resistance;Sphingolipid signaling pathway;Osteoclast differentiation;Cell Cycle;MAP kinase activation in TLR cascade;DAP12 signaling;Salmonella infection;Colorectal cancer;Negative regulation of MAPK pathway;Glucuronate pathway (uronate pat…	D013964;C564616;C567127;D015417;D003882;D012516;D012163;D012162;D009771;C537985;D042822;D003966;D002561;D001661;D056784;C567400;D010300;C564683;C562864;D018921;D007627;D007625;C567337;D065630;D015663;D008325;D007239;D018487;D000236;D000230;D005878;D000544;D006349;D009135;D015464;D009133;D000784;D012512;C548083;D003693;D012600;D018316;D011018;D060050;D011546;D007938;D005334;C563039;D001987;D003528…	2550;796;4217;836;2555;840;7157;2560;1548;1576;2741;5608;5606;351;6609;1386;1571;23621;
DB03347	C009549	CCOP(=O)(OCC)OCC	P0A434;P0A433;	Trialkyl phosphate;Organic phosphate;Hydrocarbon derivative;Organooxygen compound;Aliphatic acyclic compound;	Steroid hormone biosynthesis;Retinol metabolism;Metabolism;	D013964;D014571;D012516;D002280;D013274;D002289;D018268;C567719;D015451;D018262;C565972;D020288;D002277;D015179;D003110;D010412;D002294;D002295;D000236;D000230;D002292;D028226;D003877;D003875;C562730;D012878;C538339;D018281;D018288;D064420;C535919;D008114;D008113;D008545;D011471;C562729;D016543;D003528;D001997;D000686;D008175;D008107;D007642;C538045;D008109;D011565;D016399;D009190;D028227;D016410…	7157;
DB01108	C009954	[H][C@]12O[C@]11CC[C@@]3([H])[C@]4([H])CC[C@H](O)[C@@]4(C)CC[C@]3([H])[C@@]1(C)CC(C#N)=C2O	Q92731;P14060;P26439;P03372;	Estrane-skeleton;Nitrile;Ether;Organonitrogen compound;Enol;Oxirane;Alcohol;Aliphatic heteropolycyclic compound;Carbonitrile;Dialkyl ether;Hydrocarbon derivative;Cyclic alcohol;Oxacycle;Organooxygen compound;Organoheterocyclic compound;Secondary alcohol;	Signal Transduction;Peptide hormone biosynthesis;GPCR downstream signaling;Ovarian steroidogenesis;Peptide hormone metabolism;Glycoprotein hormones;Breast cancer;G alpha (s) signalling events;Hemostasis;Metabolism of steroid hormones;GPCR ligand binding;Signaling by GPCR;Response to elevated platelet cytosolic Ca2+;Mineralocorticoid biosynthesis;Hormone ligand-binding receptors;Class A/1 (Rhodops…	D013964;D010146;D002114;D001157;D060825;D016471;D003556;D002547;D007669;D002971;D005158;D002972;D009325;D013585;D013375;D012163;D008569;D000303;D000544;D002289;D009404;D002056;D002561;D006966;C537944;D007683;D009364;D002375;C537919;D002277;D015179;D058225;C579862;D006996;C538118;D019588;D005128;D012207;D008325;D001008;D002295;D000236;D000230;D002292;D006349;D001002;D003922;D006342;D001254;D009133…	2254;3479;2488;
DB00548	C010038	OC(=O)CCCCCCCC(O)=O	P00582;P66010;P14679;P51857;P31213;	Dicarboxylic acid or derivatives;Hydrocarbon derivative;Carboxylic acid;Carboxylic acid derivative;Organooxygen compound;Aliphatic acyclic compound;Medium-chain fatty acid;Carbonyl group;	Melanoma;Golgi Cisternae Pericentriolar Stack Reorganization;HIF-1 signaling pathway;Spry regulation of FGF signaling;Melanogenesis;Osteoclast differentiation;ERKs are inactivated;Signal transduction by L1;Hemostasis;Dissolution of Fibrin Clot;Tyrosine metabolism;Transcriptional misregulation in cancer;Thyroid cancer;Growth hormone receptor signaling;Apelin signaling pathway;Negative feedback reg…	D013964;D001157;D020821;D019557;D016470;D014277;D051437;D013375;D002280;D000152;D013274;D003928;D009404;C563733;D002561;D012751;D000799;D007680;D003924;D003876;D020767;D015179;D018921;D000140;D003110;D000022;D002294;D010490;D001651;D002292;D001416;D001002;D006342;D008659;D000787;C567640;D016769;D007333;D000789;D012878;D011018;D001929;D012871;D001037;D006984;D007511;D020521;D001321;D001249;D008114…	257926;2769;2774;5327;5054;5468;5328;
DB01213	C010238	CC1=CNN=C1	P07327;P11509;P05181;P00327;P00328;P00325;P04040;P00326;	Azacycle;Hydrocarbon derivative;Aromatic heteromonocyclic compound;Heteroaromatic compound;Organonitrogen compound;Pyrazole;	Chemical carcinogenesis;EGFR tyrosine kinase inhibitor resistance;Long-term potentiation;Phase 1 - Functionalization of compounds;Salmonella infection;Proteoglycans in cancer;Apoptosis;PPARA activates gene expression;Signaling by PDGF;Interleukin-10 signaling;Transcriptional regulation of white adipocyte differentiation;Signaling by VEGF;Metabolic pathways;Fatty acid, triacylglycerol, and ketone …	D013964;D003882;D000303;D012164;D010300;C564685;D018921;D006996;D005128;D065630;D015663;D008325;D007239;D000230;D000544;D006349;D009135;D008659;D002690;D017086;D010014;D011018;D010013;D011014;D005334;D001987;D012893;D001327;D001321;D047928;D001249;D005235;D005234;C562729;D000437;D002289;D003919;D001930;D001022;D001020;D008103;D008106;D008107;C562625;D058566;D006934;D007154;D020149;D020734;D019190…	5173;57817;5443;5179;4986;3708;3014;131;124;125;126;127;5468;1571;
DB02015	C010920	NC1=NC(=O)C2=C(NCC(CNC3=CC=C(C=C3)C(=O)N[C@H](CCC(O)=O)C(O)=O)=N2)N1	P0ABQ4;Q8I814;	N-acyl-alpha amino acid or derivatives;Hippuric acid;Phenylalkylamine;Secondary aliphatic/aromatic amine;Benzoyl;N-acyl-alpha-amino acid;Substituted aniline;Pyrimidone;Secondary carboxylic acid amide;Benzamide;Vinylogous amide;Amino fatty acid;Pyrimidine;Hydrocarbon derivative;Alpha-amino acid or derivatives;Amine;Aniline;Heteroaromatic compound;Carboxylic acid;Carboxamide group;N-substituted-alp…	Antifolate resistance;Metabolism of folate and pterines;Acetylation;Caffeine metabolism;Longevity regulating pathway;Phase II conjugation;AMPK signaling pathway;Drug metabolism - other enzymes;Metabolism of water-soluble vitamins and cofactors;Chemical carcinogenesis;Metabolism;	D015179;C537948;D006528;D007247;D003924;D010523;D064420;D001321;D002972;D012008;D009203;D004314;D012516;D001943;D008113;D006333;D001171;D001172;D005317;D056486;D011471;D001749;D009362;D001913;D018268;D009369;D009783;D009422;D008661;D054198;D000075902;D000749;D010300;C564816;D003110;D002971;D065630;D000022;D000236;D012131;D000544;D004342;D009137;D005494;D002471;C562839;D004195;D008171;D009436;D010…	9;3480;10891;
DB01251	C010969	COC1=CC2=C(C=C1)C(C)(C)C(=O)N(CCC1=CC=C(C=C1)S(=O)(=O)NC(=O)NC1CCCCC1)C2=O	Q15842;Q14654;Q09428;	Cyclohexylamine;Sulfonic acid derivative;Phenethylamine;1,3-isoquinolinedione;Benzenesulfonamide;Hydrocarbon derivative;Amine;Alkyl aryl ether;Carboxamide group;Dicarboximide;Carbonyl group;Sulfonamide;Ether;Organonitrogen compound;Tetrahydroisoquinoline;Azacycle;Benzenoid;Monocyclic benzene moiety;Carboxylic acid derivative;Organosulfur compound;Anisole;Isoquinolone;Sulfonylurea;Tertiary amine;O…	Synthesis of bile acids and bile salts;Synthesis of bile acids and bile salts via 27-hydroxycholesterol;Metabolism of lipids and lipoproteins;Synthesis of bile acids and bile salts via 24-hydroxycholesterol;Synthesis of bile acids and bile salts via 7alpha-hydroxycholesterol;Steroid hormone biosynthesis;Metabolism of fat-soluble vitamins;Bile acid and bile salt metabolism;Metabolism of vitamins a…	D015430;D015179;D002779;D003877;D000347;C535934;D013274;D002289;D011471;C535933;D002780;D064129;D010003;D011085;D041781;D008106;D006528;D009765;D002471;D009376;D016889;C564109;D004715;D011537;D012734;	1645;8647;8644;1646;
DB01188	C011585	CC1=CC(=O)N(O)C(=C1)C1CCCCC1	P05023;	Hydrocarbon derivative;Methylpyridine;Heteroaromatic compound;Organonitrogen compound;Lactam;Azacycle;Organooxygen compound;Aromatic heteromonocyclic compound;Dihydropyridine;Pyridinone;	Ras signaling pathway;Signal Transduction;EGFR tyrosine kinase inhibitor resistance;Golgi Cisternae Pericentriolar Stack Reorganization;Sphingolipid signaling pathway;Long-term potentiation;MAP kinase activation in TLR cascade;TNF signaling pathway;Colorectal cancer;Proteoglycans in cancer;Signaling by Interleukins;Apoptosis;Rap1 signaling pathway;Signaling by Rho GTPases;Oocyte meiosis;Toll Like…	D013964;D008105;C564616;D000544;D008881;D002285;D003881;D013375;D008569;D003092;D013274;D002289;D012164;C564200;D008133;D012751;D006965;D016171;D007680;D003925;D052776;D003924;D010300;D002277;D015179;D012208;D003110;D002583;D013771;D008325;D002294;D006505;D008654;D001651;D002292;D002545;D003877;D007232;D001254;D009133;D001714;D009202;D018567;D056685;D009798;D007333;C567482;D012878;D011018;D007938…	2289;5595;5594;2324;3162;2908;5241;3757;332;3091;367;4137;2099;
DB04812	C011677	CC(C(O)=O)C1=CC2=C(OC(=N2)C2=CC=C(Cl)C=C2)C=C1	O70127;P09917;	Chlorobenzene;Organochloride;Azole;Organonitrogen compound;Aryl chloride;Benzoxazole;Oxazole;Azacycle;Benzenoid;Monocarboxylic acid or derivatives;Hydrocarbon derivative;Heteroaromatic compound;Monocyclic benzene moiety;Oxacycle;Aryl halide;Carboxylic acid;Carboxylic acid derivative;Organohalogen compound;Organooxygen compound;Carbonyl group;Halobenzene;Aromatic heteropolycyclic compound;	Pentose and glucuronate interconversions;Chemical carcinogenesis;Metabolism of xenobiotics by cytochrome P450;Synthesis of (16-20)-hydroxyeicosatetraenoic acids (HETE);Metabolism;Xenobiotics;Drug metabolism - cytochrome P450;Glucuronate pathway (uronate pathway);Tryptophan metabolism;Metabolism of lipids and lipoproteins;Drug metabolism - other enzymes;Metabolic pathways;Arachidonic acid metaboli…	D010787;D013585;D015658;D009325;D000550;D003092;D013274;D001002;D003967;D003928;D009404;D009401;D006968;D010003;D006966;D006967;D000799;D018496;D007680;D003925;D003924;D004487;C537919;D015179;D007627;D006222;D003110;D003111;D000022;D002294;D006505;D000236;D004443;D003877;D009135;D003875;D015464;D007035;D009436;D014581;C538231;D009784;D001927;D012140;D010146;D064420;D065626;D001249;D008114;D006679…	213;2990;54659;54600;7364;240;
DB00349	C012255	CN1C2=C(C=C(Cl)C=C2)N(C2=CC=CC=C2)C(=O)CC1=O	P34903;P31644;Q9UN88;P47870;P10635;P48066;P28472;P78334;P14867;Q8N1C3;P30531;P47869;P18505;P18507;P20813;P33260;P08183;P33261;O00591;P08684;Q99928;P48169;O14764;Q16445;	Chlorobenzene;Tertiary carboxylic acid amide;Organochloride;Organonitrogen compound;Aryl chloride;Benzodiazepine;Lactam;Azacycle;Benzenoid;Para-diazepine;Hydrocarbon derivative;Amine;Monocyclic benzene moiety;Aryl halide;Carboxylic acid derivative;Carboxamide group;Organohalogen compound;Tertiary amine;Organooxygen compound;1,3-dicarbonyl compound;Carbonyl group;Aromatic heteropolycyclic compound;	Drug metabolism - cytochrome P450;Formation of Fibrin Clot (Clotting Cascade);Intrinsic Pathway of Fibrin Clot Formation;Common Pathway of Fibrin Clot Formation;Cytochrome P450 - arranged by substrate type;Phase 1 - Functionalization of compounds;Chemical carcinogenesis;Retinol metabolism;Biological oxidations;Metabolism of xenobiotics by cytochrome P450;Complement and coagulation cascades;CYP2E1…	D019851;C563703;D013375;D009404;D054058;D009401;D017674;D019305;D020767;D015179;D006029;D001008;D000544;D003876;D016171;D007037;D014581;D012516;D008105;D006984;D020521;D065626;D009103;D005234;D011471;D007020;D020152;C562729;D009422;D006259;D001851;D007566;D001930;D016649;D004211;D013226;D006937;D008106;D006528;D006932;D006526;D004342;D019954;D008103;D010291;D013923;D013927;D009203;D017445;D009207…	2147;6401;462;
DB02279	C012482	OC(=O)C(=O)C1=CC=CC=C1	Q9UJM8;	Phenylacetate;Aromatic homomonocyclic compound;Aryl ketone;Benzoyl;Monocarboxylic acid or derivatives;Alpha-hydroxy ketone;Alpha-keto acid;Ketone;Hydrocarbon derivative;Carboxylic acid;Carboxylic acid derivative;Acetophenone;Keto acid;Organooxygen compound;Carbonyl group;	Chemical carcinogenesis;Phase 1 - Functionalization of compounds;Biological oxidations;Metabolism of xenobiotics by cytochrome P450;	D000014;D006528;D064420;D065626;D015674;D008114;D008113;D009101;D006332;D005235;D005234;D056486;D002289;D009361;D011471;D008175;D000437;D054198;D029424;D010300;D002277;D011656;D019969;D048629;D011225;D008325;D000230;D008104;D008228;D009765;D003875;D008223;C562839;C564336;D012878;D009336;D055371;	1571;2052;
DB04743	C012655	CS(=O)(=O)NC1=C(OC2=CC=CC=C2)C=C(C=C1)[N+]([O-])=O	Q9NZK7;Q2A865;P23219;P03956;P05979;P11511;P27815;P02788;P05164;P35354;P79208;Q01959;	Organic zwitterion;Nitrobenzene;Sulfonamide;Ether;Organonitrogen compound;Sulfonic acid derivative;Allyl-type 1,3-dipolar organic compound;Organic nitro compound;Sulfanilide;Aromatic homomonocyclic compound;Organic 1,3-dipolar compound;Hydrocarbon derivative;C-nitro compound;Diaryl ether;Organosulfur compound;Organic salt;Organooxygen compound;Sulfonyl;Propargyl-type 1,3-dipolar organic compound;…	Resolution of Abasic Sites (AP sites);Chemical carcinogenesis;EGFR tyrosine kinase inhibitor resistance;Eukaryotic Translation Initiation;G2/M Transition;Metabolism of vitamins and cofactors;Dual incision in TC-NER;ARMS-mediated activation;GRB2 events in EGFR signaling;DAP12 signaling;Mitotic Metaphase and Anaphase;Metabolism of nucleotides;PPARA activates gene expression;Interleukin-10 signaling…	C567084;D013964;C564616;C567080;D003929;C536296;D007835;C567127;C567089;D010391;D003882;D052016;D018798;D012516;D012514;D017563;D012163;D012162;D000303;C538235;D054000;D003967;D012164;D049290;D008088;D004715;D002561;D063646;D002446;D052439;D063647;C535586;D056784;C563840;C567018;D010300;C537919;D010302;C562865;C562864;D006042;D018921;D006996;D007625;D000855;D005128;D056151;D006955;D015663;D008325…	578;595;4363;596;5664;3757;332;5742;5743;3014;1910;5074;4780;7412;1588;857;836;3383;6347;3458;581;1557;6648;9429;3972;5468;7424;2052;1031;1565;7422;6402;142;2876;3586;637;4318;2932;5595;713;1544;4353;1545;3265;6817;5467;1499;7124;22949;3552;847;5594;1027;1026;1555;842;841;1559;3576;3569;1649;5243;1576;2147;2069;123;51129;5465;6401;374;3553;
DB01094	C013015	COC1=C(O)C=C(C=C1)[C@@H]1CC(=O)C2=C(O)C=C(O)C=C2O1	P22748;O43570;Q9UNQ0;P55157;Q16678;P35610;O75908;P43166;P49841;	Vinylogous acid;Chromane;1-benzopyran;Methoxybenzene;Flavanone;Aryl ketone;Methoxyphenol;Resorcinol;Hydrocarbon derivative;Chromone;Alkyl aryl ether;Carbonyl group;Flavan;Organoheterocyclic compound;Aryl alkyl ketone;Benzopyran;Ether;5-hydroxyflavonoid;Benzenoid;Hydroxyflavonoid;Ketone;3'-hydroxyflavonoid;Phenol;Monocyclic benzene moiety;Oxacycle;Phenol ether;Anisole;7-hydroxyflavonoid;4p-methoxy…	Intrinsic Pathway for Apoptosis;Toxoplasmosis;Interleukin-6 family signaling;Cyclin D associated events in G1;Sphingolipid signaling pathway;Endocrine resistance;Cell Cycle;Phase 1 - Functionalization of compounds;Salmonella infection;Huntington's disease;Colorectal cancer;Proteoglycans in cancer;Th1 and Th2 cell differentiation;Apoptosis;Signaling by PDGF;Interleukin-10 signaling;Transcriptional…	D013964;C567085;C564616;C567080;D003882;D018798;D012516;D012514;D017563;D012163;D012162;D003967;D003966;D010003;C565342;D010300;D010302;D018921;D007627;D006223;D006222;D015663;D008325;D007239;D010490;D000236;D000230;D007683;D000544;D006349;D009135;D007232;D005871;D008659;C536194;D012608;D050035;D010014;D010013;D020295;D007938;D011015;D005334;D001982;D001987;D000860;D001989;D002690;D001327;D002280…	595;4363;596;196;4023;5468;10257;1050;1588;836;1543;6347;7157;3458;1019;1440;1017;56729;581;10057;9370;54205;3553;7124;3552;847;1027;1026;6352;6462;3569;2167;8856;7402;
DB03229	C013082	CC(C)CC(=O)C(O)=O	P18548;P17584;	Aliphatic acyclic compound;Monocarboxylic acid or derivatives;Short-chain keto acid;Alpha-hydroxy ketone;Alpha-keto acid;Ketone;Hydrocarbon derivative;Carboxylic acid;Carboxylic acid derivative;Branched fatty acid;Methyl-branched fatty acid;Organooxygen compound;Carbonyl group;Fatty acyl;	AMPK signaling pathway;Insulin resistance;Type II diabetes mellitus;FoxO signaling pathway;Insulin signaling pathway;	D015431;C563425;D003928;D019965;D003924;D003921;D003920;D002779;D003922;D020267;D006323;D008569;D006333;D006332;D005234;D017114;D009361;D011471;D006946;D006947;D007008;D006943;D016883;D000419;D001745;C565100;D014693;D024821;D004487;D014694;D010300;D007003;D009436;D010243;D011085;D052177;D048629;D002312;D012206;D015228;D018487;D013610;C562776;D008106;D016584;D000544;D058065;D009765;D009135;D051437…	7913;
DB02178	C013192	O=CCC1=CC=CC=C1	P46883;	Hydrocarbon derivative;Aromatic homomonocyclic compound;Alpha-hydrogen aldehyde;Organooxygen compound;Carbonyl group;Aldehyde;Phenylacetaldehyde;	Toll-like receptor signaling pathway;Influenza A;NF-kappa B signaling pathway;African trypanosomiasis;Amyotrophic lateral sclerosis (ALS);Type I diabetes mellitus;Malaria;Rheumatoid arthritis;Allograft rejection;Interleukin-10 signaling;Signaling by Interleukins;Fluid shear stress and atherosclerosis;Graft-versus-host disease;Pertussis;Non-alcoholic fatty liver disease (NAFLD);Interleukin-4 and 1…	D013964;D007634;D014277;D023903;D010391;D003882;D003093;D013274;D020138;D002289;D012164;D054058;D009401;D015818;D006967;D000419;D018921;D016535;D010300;D011249;D015179;D002100;D003110;D015663;D001008;D002295;D009336;D006501;D000544;D002545;D003877;D017240;D003922;D009133;D002690;D009325;D007035;D011085;D009437;D008288;D014581;D007333;D000789;D010014;D011018;D001929;D012871;D018754;D011014;D000855…	7124;1646;3576;
DB02115	C013908	OC[C@H]1O[C@@H](OC2=CC3=C(C=C2)C(=O)C(=CO3)C2=CC=C(O)C=C2)[C@H](O)[C@@H](O)[C@@H]1O	Q9UNQ0;	1-benzopyran;Alcohol;Acetal;Hydrocarbon derivative;Pyranone;Heteroaromatic compound;Chromone;Polyol;Organoheterocyclic compound;Secondary alcohol;1,2-diol;Isoflavonoid o-glycoside;Isoflavone;Benzopyran;Glycosyl compound;Benzenoid;Primary alcohol;Phenol;Monosaccharide;Monocyclic benzene moiety;Oxacycle;Pyran;Organooxygen compound;Phenolic glycoside;O-glycosyl compound;Aromatic heteropolycyclic com…	Nuclear Receptor transcription pathway;Metabolism of steroid hormones;Ovarian steroidogenesis;Metabolism of lipids and lipoproteins;Aldosterone synthesis and secretion;Metabolic pathways;Steroid hormone biosynthesis, cholesterol => prognenolone => progesterone;Gene Expression;Metabolism;	C566131;D014277;D002971;D002972;D000309;D013375;D008569;D005483;D013274;D002289;D012751;D007247;D006961;D007680;D019066;D000067877;D002277;D015179;D003110;D008325;D002294;D002295;D008654;D000230;D002292;D003704;D001254;C537027;D020751;C565114;D007333;C537564;C566605;C566331;D018281;C564871;D064420;D015674;D001249;D020347;D020345;D058490;D012279;D006332;D015470;D006335;D015473;D008591;C562729;D000…	217;80124;147746;669;10295;83593;55269;9537;144406;79901;284297;83872;84913;5745;7341;3164;9994;401548;2787;27101;79961;90417;123036;5566;3570;1903;51599;51657;5927;116844;26119;25802;56344;284069;4254;26509;2181;116151;131450;55785;117248;9553;219738;2274;26098;6404;91039;6566;5241;389558;80303;10903;2353;81875;55660;26166;89790;290;8854;
DB01262	C014347	NC1=NC(=O)N(C=N1)[C@H]1C[C@H](O)[C@@H](CO)O1	P27707;Q9Y6K1;P26358;	Saccharide;Organonitrogen compound;1,3,5-triazine ribonucleoside or ribnucleotide;Azacycle;Alcohol;Primary aromatic amine;Triazinone;Aromatic heteromonocyclic compound;Amino-1,3,5-triazine;Primary alcohol;Hydrocarbon derivative;Oxolane;Amine;Heteroaromatic compound;Oxacycle;Organooxygen compound;Triazine;1,3,5-triazine;Organoheterocyclic compound;Secondary alcohol;Primary amine;	Signaling by BMP;Defective CHST14 causes EDS, musculocontractural type;Chemical carcinogenesis;EGFR tyrosine kinase inhibitor resistance;Glycosaminoglycan metabolism;TCF dependent signaling in response to WNT;G2/M Transition;Metabolism of vitamins and cofactors;ARMS-mediated activation;GRB2 events in EGFR signaling;SUMOylation;Activation of the TFAP2 (AP-2) family of transcription factors;DAP12 s…	C564616;D015417;D010391;D000309;D009771;C563492;C537913;C537910;C537915;C567016;D000542;D000236;D000230;D005878;D000544;C565703;D007232;D005871;C536209;C536194;D061325;D000787;C536190;D000782;D000783;D000789;D011605;C566057;C563660;C563663;C563669;D016491;D016142;D023961;D008591;C562729;D000437;D009959;D012868;D009798;D018476;D016543;D012468;D008268;C535860;C562625;D058489;D007010;C537005;C565564…	127018;114780;55612;84911;55290;26579;5984;7515;347;341;55765;51065;92304;92659;3992;51285;51282;6159;84869;27175;290;3773;57291;3775;3779;26152;4783;581;7991;2260;387921;442891;100;406975;64927;2041;84129;9411;9414;9416;10637;10634;10633;10147;10410;10149;10148;9639;10381;9636;84691;7267;3516;7262;84058;6809;3394;58189;3205;1620;1995;3202;1999;8835;8834;8837;558;280657;280659;153222;5054;7078;70…
DB02740	C014612	OC(=O)CCCC1=CNC2=C1C=CC=C2	P01848;P95468;P61769;P01850;	Organonitrogen compound;Indole;Azacycle;Benzenoid;Monocarboxylic acid or derivatives;Hydrocarbon derivative;Heteroaromatic compound;Carboxylic acid;Carboxylic acid derivative;Pyrrole;Organooxygen compound;Carbonyl group;Aromatic heteropolycyclic compound;Substituted pyrrole;	Peptide hormone metabolism;Metabolism of proteins;NF-kappa B signaling pathway;Synthesis of PC;Synthesis, secretion, and deacylation of Ghrelin;Neurotransmitter Clearance In The Synaptic Cleft;	D000544;D005909;D007859;D008569;D007738;D009136;D006689;C562864;D015179;D062025;D006505;D001651;D002292;D003875;D003872;D014581;C537901;D009784;D001927;D011014;D066126;D012891;D064420;D001321;D001249;D012771;D009101;D003865;D009103;D008545;D011471;D009422;D002056;D001930;D010243;D000860;D011041;D000686;D008175;D008106;D007642;D014202;D011565;D020734;D006130;C537948;D008104;D007249;D010291;D003921…	142;4792;
DB00405	C015121	CN(C)CC[C@@H](C1=CC=C(Br)C=C1)C1=CC=CC=N1	P35367;	Organonitrogen compound;Phenylpropylamine;Pheniramine;Tertiary aliphatic amine;Aryl bromide;Azacycle;Benzenoid;Bromobenzene;Aromatic heteromonocyclic compound;Hydrocarbon derivative;Amine;Heteroaromatic compound;Monocyclic benzene moiety;Aryl halide;Organohalogen compound;Aralkylamine;Tertiary amine;Organobromide;Halobenzene;	Neuronal System;	D001145;D002471;D008133;D003110;C566506;C563614;D009369;D007674;D009765;D011041;D016171;D009133;	6582;3757;
DB04468	C016601	CC\C(=C(/C1=CC=C(O)C=C1)C1=CC=C(OCCN(C)C)C=C1)C1=CC=CC=C1	P62508;Q92731;P03372;	Diphenylmethane;Ether;Organonitrogen compound;Tertiary aliphatic amine;Aromatic homomonocyclic compound;Benzenoid;Hydrocarbon derivative;Phenylpropane;Phenol;Amine;Monocyclic benzene moiety;Phenol ether;Phenylpropene;Alkyl aryl ether;Tertiary amine;Organooxygen compound;Stilbene;	EGFR tyrosine kinase inhibitor resistance;TCF dependent signaling in response to WNT;G2/M Transition;Long-term potentiation;ARMS-mediated activation;GRB2 events in EGFR signaling;DAP12 signaling;Metabolism of nucleotides;Transcriptional regulation by the AP-2 (TFAP2) family of transcription factors;PPARA activates gene expression;Metabolic pathways;PTK6 Regulates Cell Cycle;Long-term depression;P…	D013964;C564616;D009422;C567127;D015417;D003882;D018798;D012516;C537548;D012162;D003967;D055947;D007943;D029502;C565344;C536587;C536586;D010300;D001941;D010302;C536842;C537183;D005124;C567337;D006228;D005532;D008325;D003586;D000236;D000230;D000544;D006349;D020258;D009137;C536209;D008659;D001714;D017086;C548083;D000782;D011782;D050035;C564492;D011018;D004802;D020295;D007938;C566111;D005334;C563039…	3925;221662;6723;10452;10105;2100;27289;3552;1942;10891;347;8900;2914;2852;64771;112858;7043;6840;55905;2318;2316;6651;440193;5914;1662;1660;595;596;598;196;4325;10512;6387;3146;11130;168544;222967;51116;81620;1017;2444;4199;440;9520;9846;6934;8128;100;7903;5777;7706;7707;901;2040;2041;6505;640;645;1512;90362;23481;83879;23246;10023;56902;6432;7514;2688;23397;7555;91523;84674;642273;10562;26289;5…
DB01762	C016635	CC(=O)CC(O)=O	Q8N695;O15427;P16930;O60669;P53985;	Hydrocarbon derivative;Beta-hydroxy ketone;Carboxylic acid;Carboxylic acid derivative;Beta-keto acid;Organooxygen compound;Aliphatic acyclic compound;Monocarboxylic acid or derivatives;Short-chain keto acid;1,3-dicarbonyl compound;Carbonyl group;Ketone;	Cytokine-cytokine receptor interaction;Influenza A;Immune System;NOD-like receptor signaling pathway;Salmonella infection;Malaria;Rheumatoid arthritis;Interleukin-10 signaling;Signaling by Interleukins;Transcriptional misregulation in cancer;Herpes simplex infection;Senescence-Associated Secretory Phenotype (SASP);IL-17 signaling pathway;Toll-like receptor signaling pathway;TNF signaling pathway;…	D013964;D007634;D002114;D015658;D010391;D012514;D002280;D012162;D013274;D016773;D002289;D003384;D054058;D015818;D006967;D006962;D000419;D024821;D016535;D010300;D011249;D015179;D002100;D013959;D015663;D000022;D002294;D018487;D009336;D002292;D006349;D003876;D005871;D009436;D019247;D000789;D000230;D011018;D012871;D011014;D018281;D005334;D001327;D007676;D001321;D047928;D001249;D008114;D012771;D007896…	3569;3576;6347;
DB04581	C017062	C(N1C=CN=C1)C1=CC=CC=C1	Q16769;	Hydrocarbon derivative;Azole;Phenylmethylamine;Heteroaromatic compound;Organonitrogen compound;Imidazole;Azacycle;N-substituted imidazole;Aromatic heteromonocyclic compound;Organoheterocyclic compound;	Phase 1 - Functionalization of compounds;Cytochrome P450 - arranged by substrate type;Chemical carcinogenesis;Retinol metabolism;Tryptophan metabolism;Biological oxidations;Metabolic pathways;Neurotransmitter Clearance In The Synaptic Cleft;Transmission across Chemical Synapses;Metabolism;Xenobiotics;	D007248;D018496;D003921;D001249;D003877;D020345;D007674;D006332;D016491;D005483;D006335;D011471;D001724;C562729;D008133;D000437;D001919;D007680;D029424;D017449;D004487;D018754;D004938;D015179;D048629;D006222;D011041;D048909;D000022;D009336;D014652;D006528;D006529;D009765;D003875;D001167;D006973;D020751;D020022;D018316;D001943;D009784;D009783;D011230;D006967;D008106;D055370;D013616;	6582;
DB00957	C017576	[H][C@@]12CC[C@@](OC(C)=O)(C#C)[C@@]1(CC)CC[C@]1([H])[C@@]3([H])CC\C(C=C3CC[C@@]21[H])=N/O	P03372;P06401;Q92887;	Estrane-skeleton;Organonitrogen compound;Ynone;Oxime;Acetate salt;Carboxylic acid ester;Delta-4-steroid;Steroid ester;Hydrocarbon derivative;Carboxylic acid derivative;Aliphatic homopolycyclic compound;Organooxygen compound;Carbonyl group;	Formation of Fibrin Clot (Clotting Cascade);Synthesis of (16-20)-hydroxyeicosatetraenoic acids (HETE);Removal of aminoterminal propeptides from gamma-carboxylated proteins;Post-translational protein modification;Transport of gamma-carboxylated protein precursors from the endoplasmic reticulum to the Golgi apparatus;Signaling by high-kinase activity BRAF mutants;Xenobiotics;Common Pathway of Fibri…	D001157;D019851;D016470;D006932;C567482;D013375;D009410;D000152;D013274;D009404;D054058;D006962;D000799;D054198;D024821;D003924;D010300;D002277;C538249;D015179;D007627;D000140;D002305;D008325;D002294;D010490;D008654;D000230;D001416;D003922;D001254;D008207;D008659;D018567;D009436;D008288;D016769;D007333;D002543;D008105;D001037;D005832;D020520;D000860;D020767;D001327;D064420;D001321;D015674;D008114…	1544;5340;1557;5327;5627;6462;5624;5241;866;2155;2157;1244;2244;367;1401;462;2266;6906;2243;
DB04120	C018599	CC1=CC=C(O)C(O)=C1	Q05603;	Hydrocarbon derivative;M-cresol;1,2-diphenol;Toluene;Aromatic homomonocyclic compound;Organooxygen compound;P-cresol;	Antifolate resistance;Leishmaniasis;Toxoplasmosis;Apoptosis;MAPK signaling pathway;NF-kB is activated and signals survival;p75NTR signals via NF-kB;Tuberculosis;Amoebiasis;Chagas disease (American trypanosomiasis);Pertussis;Legionellosis;	D013964;D010146;D009102;D000544;D008881;D023903;D003882;D013375;D003093;D008569;D005317;D013274;D020138;D002289;D012164;D054058;D003384;D006967;D000419;D053201;D003092;D002375;D016535;D010300;D011249;D010302;D014277;D015179;D001714;D002100;D003110;D015663;D001008;D002295;D009336;D006501;D002292;D002545;D017240;D013927;D009133;D002690;D009325;D007035;D009437;D008288;D014581;D007333;D013117;D010014…	1312;
DB00282	C019248	NCCC(O)(P(O)(O)=O)P(O)(O)=O	P14324;	Hydrocarbon derivative;Bisphosphonate;Amine;1,3-aminoalcohol;Organonitrogen compound;Primary aliphatic amine;Organooxygen compound;Organophosphonic acid;Aliphatic acyclic compound;Primary amine;	Cytochrome c-mediated apoptotic response;Intrinsic Pathway for Apoptosis;Signal Transduction;SMAC binds to IAPs;Toxoplasmosis;Ras signaling pathway;TGF-beta signaling pathway;Activation of caspases through apoptosome-mediated cleavage;Downstream signal transduction;Axon guidance;Toll-like receptor signaling pathway;Signalling by NGF;Influenza A;Chemokine signaling pathway;Focal adhesion;SMAC-medi…	D013964;D003882;D012516;D012514;D012163;D012162;D012164;D010300;D010302;D006996;D018923;D065630;D015663;D007239;D018487;D000236;D000230;D000544;D006349;D005871;D009133;D000784;D010014;D011018;D010013;D018281;D011014;D005334;D001987;D002690;D001327;D001321;D047928;D001249;D005234;C565798;C562729;D001930;D001932;D001022;D008103;D008106;D008107;C562625;D007014;D006934;D020149;D020734;D000753;D003929…	7124;632;836;842;596;638;2224;3569;8074;567;4982;5906;387;142;1401;1277;249;6093;5594;
DB04828	C020549	CN1C(CC(O)=O)=CC(C)=C1C(=O)C1=CC=C(Cl)C=C1	O62698;P23219;O62664;Q9Y5Y4;P35354;	Chlorobenzene;Organochloride;Organonitrogen compound;Aryl chloride;Aryl ketone;Azacycle;Benzoyl;Monocarboxylic acid or derivatives;Aromatic heteromonocyclic compound;Ketone;Hydrocarbon derivative;Heteroaromatic compound;N-methylpyrrole;Aryl halide;Carboxylic acid;Carboxylic acid derivative;Organohalogen compound;Pyrrole;Acetophenone;Organooxygen compound;Carbonyl group;Halobenzene;Organoheterocyc…	Synthesis of bile acids and bile salts;Metal sequestration by antimicrobial proteins;Influenza A;Immune System;Synthesis of bile acids and bile salts via 27-hydroxycholesterol;Metabolism;African trypanosomiasis;Salmonella infection;Malaria;Rheumatoid arthritis;Synthesis of bile acids and bile salts via 7alpha-hydroxycholesterol;Interleukin-10 signaling;Signaling by Interleukins;Prion diseases;Sen…	D013964;D007634;D002114;D015658;D051436;D010391;D003882;D017241;D012514;D002280;D003092;D013274;D016773;D002289;D012164;D009404;D054058;D003384;D009401;D015818;D002057;D006967;D006962;D000419;D000799;D024821;D009135;D013921;D010300;D011249;D055370;D015179;D002100;D007627;D007625;D003110;D015663;D000022;D001008;D006505;D009336;D018357;D002292;D006349;D003877;D003876;D001002;D000707;D005871;D017246…	1645;1646;213;3576;7364;8644;3569;3552;
DB00972	C020976	CN1CCCC(CC1)N1N=C(CC2=CC=C(Cl)C=C2)C2=CC=CC=C2C1=O	P04798;Q9Y5N1;P11509;P20815;P05181;P20813;P08183;P35368;P35367;P10632;Q12809;P35348;	Chlorobenzene;Organochloride;Organonitrogen compound;Tertiary aliphatic amine;Aryl chloride;Lactam;Azacycle;Benzenoid;Hydrocarbon derivative;Amine;Azepane;Heteroaromatic compound;Monocyclic benzene moiety;Aryl halide;Organohalogen compound;Pyridazine;Tertiary amine;Organooxygen compound;Phthalazinone;Pyridazinone;Halobenzene;Aromatic heteropolycyclic compound;	Collagen formation;Extracellular matrix organization;ECM-receptor interaction;Scavenging by Class A Receptors;Histamine receptors;Abacavir transmembrane transport;Abacavir transport and metabolism;Collagen biosynthesis and modifying enzymes;Assembly of collagen fibrils and other multimeric structures;Collagen chain trimerization;Amine ligand-binding receptors;Protein digestion and absorption;Bile…	D002114;D009325;D012516;D008569;D014178;D002289;D009404;D018268;D008133;D007680;D010300;D010302;D002277;D015179;D000784;D007627;D003110;D065631;D000022;D001651;D006349;D020391;D009136;D016171;D009133;C536194;C536196;D004802;D010013;D013375;D001145;D014517;C536042;D001327;D064420;C536044;C536045;D006330;D017379;D007024;D011471;D007022;D001523;D009422;D016464;D002189;D001022;D014839;D011041;D011658…	6582;1281;3757;1277;5243;3269;1291;
DB00261	C021139	ClC1=CC=C2N=C3NC(=O)CN3CC2=C1Cl	O00408;P05177;Q14432;	Chlorobenzene;Imidazolidine;Organochloride;Organonitrogen compound;Guanidine;Aryl chloride;Azacycle;Benzenoid;Organic 1,3-dipolar compound;Hydrocarbon derivative;Imidazolidinone;Amine;Aryl halide;Carboxylic acid derivative;Carboxamide group;Organohalogen compound;Tertiary amine;Organooxygen compound;1,2-dichlorobenzene;Carbonyl group;Quinazoline;Propargyl-type 1,3-dipolar organic compound;Aromati…	Platelet activation, signaling and aggregation;Extracellular matrix organization;Hemostasis;Cytokine-cytokine receptor interaction;Diseases of signal transduction;Pathways in cancer;Non-integrin membrane-ECM interactions;Platelet Aggregation (Plug Formation);Platelet degranulation;Response to elevated platelet cytosolic Ca2+;ECM proteoglycans;	D002114;D002972;D012512;D003966;D009404;C564050;D003928;D006967;D006965;D003924;D002277;D015179;D010411;D015663;D000022;D002294;D002296;D000230;D009135;D007232;D008104;D018223;D014581;D012878;D009784;D001927;D011014;D014511;D014517;D007676;D065626;D011087;D001249;D008114;C566858;D054038;D013921;D011471;D001480;C537443;D012164;D001022;D010024;D008103;D015352;D008106;D006528;D015212;D006521;C535662…	2623;7066;5155;2313;161882;778690;3674;4352;7040;
DB01600	C021270	CC(C(O)=O)C1=CC=C(S1)C(=O)C1=CC=CC=C1	P23219;P35354;	2,5-disubstituted thiophene;Aryl ketone;Benzoyl;Monocarboxylic acid or derivatives;Aromatic heteromonocyclic compound;Thiophene;Ketone;Thiophene carboxylic acid or derivatives;Hydrocarbon derivative;Heteroaromatic compound;Carboxylic acid;Carboxylic acid derivative;Acetophenone;Organooxygen compound;Carbonyl group;Organoheterocyclic compound;	Chemical carcinogenesis;Metabolism of xenobiotics by cytochrome P450;	D007247;D006529;D003920;D009202;D012516;D007676;D005234;D056486;D007567;D011471;D001749;D024821;D017674;D004938;D003110;D001471;D000230;D006528;D017453;D009765;D003875;D014581;D003556;	7364;873;8856;
DB00665	C021277	CC1(C)NC(=O)N(C1=O)C1=CC(=C(C=C1)[N+]([O-])=O)C(F)(F)F	P11712;P33261;P10632;P10275;P16435;	Organofluoride;Allyl-type 1,3-dipolar organic compound;Alkyl halide;Alkyl fluoride;3-phenylhydantoin;Hydrocarbon derivative;Amine;Carboxamide group;Organohalogen compound;Carbonyl group;Propargyl-type 1,3-dipolar organic compound;Organic nitrite;Organic zwitterion;Nitrobenzene;Ureide;Organonitrogen compound;Organic nitro compound;Azacycle;Benzenoid;Organic 1,3-dipolar compound;Aromatic heteromono…	Prostate cancer;Melanoma;Cyclin E associated events during G1/S transition;AKT phosphorylates targets in the cytosol;EGFR tyrosine kinase inhibitor resistance;Longevity regulating pathway - multiple species;PI3K-Akt signaling pathway;Small cell lung cancer;Longevity regulating pathway;Pathways in cancer;HIF-1 signaling pathway;ErbB signaling pathway;Endocrine resistance;Constitutive Signaling by …	C567482;D005317;D013274;D054058;D018268;D012751;D006965;D007680;D010300;D015179;C567337;D065630;D002294;D008654;D009336;D000544;D018358;D001254;D009133;D018567;D007333;D012878;C538231;D007938;D005832;D001321;D011605;D008113;D006332;D016715;D015473;D011471;D014594;D010003;D002189;D019048;D000860;D007414;D006528;D016481;D016640;D004195;D016399;D004827;C564816;D006130;D010051;D005355;D007247;D007248…	367;9687;
DB00239	C022155	ClC1=CC(Cl)=C(CO\N=C(/CN2C=CN=C2)C2=CC=C(Cl)C=C2Cl)C=C1	P08913;P28223;P11229;P10613;P10635;P13945;Q04782;P18089;P19327;P41595;P21728;P35462;P33261;P08684;P24557;P31645;P11712;P0DMS8;P14902;P08908;P20309;P18825;P41143;P21452;P23975;P22303;Q01959;	Organochloride;Azole;Organonitrogen compound;Aryl chloride;Azacycle;N-substituted imidazole;Aromatic heteromonocyclic compound;1,3-dichlorobenzene;Hydrocarbon derivative;Heteroaromatic compound;Aryl halide;Imidazole;Organohalogen compound;Organooxygen compound;Oxime ether;Organoheterocyclic compound;	Drug metabolism - cytochrome P450;Cytochrome P450 - arranged by substrate type;Phase 1 - Functionalization of compounds;Chemical carcinogenesis;Biological oxidations;Endogenous sterols;Metabolism of xenobiotics by cytochrome P450;Steroid hormone biosynthesis;Metabolism;	D001145;D014514;D005355;D002340;D007247;D000690;D019969;D001321;D003920;D011605;D001249;D012008;D009765;D009336;D016638;D012516;D001943;D020329;D005234;D013274;D056486;D002289;D054058;D008175;D009362;D018450;D003877;D007006;D006529;C566506;D006689;D003110;D024821;D017674;D007567;D019048;D010523;D005910;D004938;D011085;D004715;D010049;D011041;D065626;D001471;D001749;D017202;D012135;D002292;D015837…	6582;1588;3757;8856;8648;2950;1576;
DB00909	C022189	NS(=O)(=O)CC1=NOC2=CC=CC=C12	Q14524;O24855;O43570;P35219;Q9P0X4;Q15858;Q5AJ71;O43497;Q3I4V7;Q07699;Q99N23;P35499;P35498;Q99250;Q9NS85;A6YCJ1;P35218;P96878;O95180;Q9NY46;P07451;Q8N1Q1;Q16790;P9WPJ7;Q8IWT1;P23280;C0IX24;Q5U9J1;B5SU02;O60939;Q9Y2D0;Q06278;P53615;Q3SZX4;Q5TU56;P19643;P00918;Q9NY72;O75493;P22748;P00915;Q6NSN2;P21397;P43166;P27338;Q9ULX7;P9WPJ9;Q9UI33;	Azole;Sulfonamide;Organonitrogen compound;Sulfonic acid derivative;Oxazole;Azacycle;Benzenoid;Isoxazole;Benzisoxazole;Hydrocarbon derivative;Heteroaromatic compound;Oxacycle;Organosulfur compound;Organooxygen compound;Sulfonyl;Aminosulfonyl compound;Aromatic heteropolycyclic compound;	Leishmaniasis;Amphetamine addiction;Cocaine addiction;Reversible hydration of carbon dioxide;Erythrocytes take up oxygen and release carbon dioxide;Nitrogen metabolism;cAMP signaling pathway;Metabolism;Salmonella infection;Erythrocytes take up carbon dioxide and release oxygen;O2/CO2 exchange in erythrocytes;Tyrosine metabolism;Chagas disease (American trypanosomiasis);Dopaminergic synapse;Alcoho…	D019966;D028361;D015658;D014277;D051437;D009325;D054220;D013375;D017563;D009127;D008569;D006212;D013274;D016773;D008232;D012164;D006967;D012162;D002375;D010292;D010300;D010302;D010538;D001714;D058225;C536058;D003110;D001259;D006505;D008654;D001651;D006501;D000544;D002545;D003876;D003922;D006509;D002690;D007035;D009437;D009436;D008288;D001929;D001927;D011014;D020925;D000855;D005334;D001982;D000326…	759;761;760;7054;
DB02342	C022830	COC1=C(O)C=C2CCC3C4CC[C@H](O)[C@@]4(C)CCC3C2=C1	P04798;P21964;Q16678;P11511;Q16665;P04278;	Tetralin;Phenanthrene;Hydroxysteroid;Ether;3-hydroxysteroid;Benzenoid;Alcohol;Methoxyphenol;Aromatic homopolycyclic compound;Hydrocarbon derivative;Cyclic alcohol;Anisole;Alkyl aryl ether;Organooxygen compound;Estrogen-skeleton;Secondary alcohol;17-hydroxysteroid;	Cytochrome c-mediated apoptotic response;Intrinsic Pathway for Apoptosis;Toxoplasmosis;Chemical carcinogenesis;Cyclin D associated events in G1;Endocrine resistance;G2/M Transition;Cell Cycle;Apoptotic cleavage of cellular proteins;TNF signaling pathway;Apoptotic cleavage of cell adhesion proteins;Colorectal cancer;Proteoglycans in cancer;Glucuronate pathway (uronate pathway);Apoptosis;Cyclin B2 …	D013964;D012516;D017563;D012163;D012162;D012164;D010300;D018296;D006222;C567337;D008325;D000542;D018487;D000236;D000230;D005878;D000544;D006349;D009133;D001714;D020295;D007938;D005334;D000860;D001327;D001321;D047928;D011605;D001249;D015209;D016491;D005234;D014605;D054990;C562729;D000437;D014594;D012868;D018777;D008232;D001930;D001932;D012468;D001238;D008103;D056735;D008106;D008104;D008105;D016640…	995;595;596;572;54600;331;6817;10382;3294;836;896;6648;1019;983;1017;890;891;142;1312;207;9134;54659;54658;1499;10549;1543;1027;7082;842;841;840;3014;54575;54576;54577;7422;
DB01073	C024352	NC1=NC(F)=NC2=C1N=CN2[C@@H]1O[C@H](CO)[C@@H](O)[C@@H]1O	P27707;P09884;Q99808;P23921;Q9HAS3;	2-halopyrimidine;Organofluoride;Purine nucleoside;Aryl fluoride;Alcohol;Pyrimidine;Hydrocarbon derivative;Oxolane;Amine;Heteroaromatic compound;Aryl halide;Imidazole;N-glycosyl compound;Organohalogen compound;Organic oxygen compound;Organoheterocyclic compound;Secondary alcohol;Organic nitrogen compound;Azole;Glycosyl compound;Organonitrogen compound;Imidazopyrimidine;Imidolactam;Azacycle;Pentose…	Cytochrome c-mediated apoptotic response;Intrinsic Pathway for Apoptosis;Signal Transduction;POLB-Dependent Long Patch Base Excision Repair;Toxoplasmosis;Ras signaling pathway;TP53 Regulates Metabolic Genes;EGFR tyrosine kinase inhibitor resistance;HDR through MMEJ (alt-NHEJ);M Phase;Nucleotide Excision Repair;MicroRNAs in cancer;Osteoclast differentiation;Regulation of TP53 Activity;Cell Cycle;L…	D013964;D003103;C536450;D012516;D017563;D012163;D012162;D012164;C565342;D010300;D018921;D006223;C567337;D008325;D007239;D018487;D000236;D000230;D007683;D000544;D006349;D020258;D008659;D061325;D006816;D011018;D007938;D005334;D000860;D001327;D015266;D001321;D047928;D011605;D001249;D015209;D005234;D014605;D054990;C562729;D001260;D014594;D012868;C537443;D018777;D002189;D001930;D001932;D012468;D008181…	8243;578;595;9126;596;598;8743;1786;60;11200;692466;3014;3725;5111;5888;64393;7157;10628;5728;836;835;3006;7520;2547;6648;1111;4318;7507;8797;4683;5604;3978;10111;11284;890;994;9131;9156;142;7516;207;637;898;331;54205;672;1026;10541;4609;121504;8290;8795;5594;5605;1027;27113;5595;842;841;840;4170;2237;7374;472;56616;355;3091;7422;9518;
DB03733	C024565	ClCCCl	P51698;	Hydrocarbon derivative;Organochloride;Aliphatic acyclic compound;Alkyl halide;Alkyl chloride;	Chemical carcinogenesis;EGFR tyrosine kinase inhibitor resistance;Steroid hormone biosynthesis, cholesterol => prognenolone => progesterone;Cell Cycle;Metabolism of vitamins and cofactors;DAP12 signaling;TNF signaling pathway;Proteoglycans in cancer;Apoptosis;Metabolism of steroid hormones;Signaling by PDGF;Metabolism of proteins;Metabolism of water-soluble vitamins and cofactors;Metabolic pathwa…	C567084;D013964;C564616;D003103;D020803;D007729;C536293;D003882;D000309;C535736;C535731;D012514;C537548;D012162;C536512;D012164;D002056;D010003;D010300;D007627;C567337;D005128;D065630;D015663;D008325;D018487;D000236;D000230;D000544;D006349;D020258;D009136;D015464;D005871;D006343;D009133;D001714;C536196;C536961;D012608;D012516;D020294;D007938;D001247;D005334;D001984;D003528;D001989;C538355;D001327…	1571;2938;
DB04417	C024836	OC1=CC=C(C=C1)[N+]([O-])=O	P19961;P50225;	Organic zwitterion;Nitrobenzene;Organonitrogen compound;Allyl-type 1,3-dipolar organic compound;Organic nitro compound;Aromatic homomonocyclic compound;Organic 1,3-dipolar compound;Hydrocarbon derivative;C-nitro compound;Nitrophenol derivative;Organic salt;Organooxygen compound;Propargyl-type 1,3-dipolar organic compound;Organic nitrite;Organic oxoazanium;	Intrinsic Pathway for Apoptosis;HTLV-I infection;Pentose and glucuronate interconversions;Bladder cancer;EGFR tyrosine kinase inhibitor resistance;Caffeine metabolism;Metabolism of xenobiotics by cytochrome P450;Sphingolipid signaling pathway;MicroRNAs in cancer;Synthesis of (16-20)-hydroxyeicosatetraenoic acids (HETE);Porphyrin and chlorophyll metabolism;Cytosolic sulfonation of small molecules;…	D013964;C564616;C563703;D010391;D012516;D012514;D012163;D054000;D042822;D012164;D010300;D010302;D007627;D018923;D006222;D015663;D008325;D018487;D000236;D000230;D005878;D000544;D006349;D009135;D009136;D005871;D008659;D001714;D050035;D000789;D011018;D007938;D005334;C563039;D001327;D001321;D047928;D011605;D001249;D006530;D005235;D005234;D014605;C565798;C562729;D000437;D002289;D001930;D016543;D008103…	216;6818;213;54600;6817;27284;7366;5444;6783;7157;3576;1548;6822;2939;54659;54658;10720;3265;1557;3569;1066;54575;54576;54577;100134941;25830;1571;54578;
DB02365	C025205	C1=CC2=CC=C3C=CC=NC3=C2N=C1	P02941;P52700;	Hydrocarbon derivative;Pyridine;Heteroaromatic compound;Organonitrogen compound;Azacycle;Benzenoid;Quinoline;1,10-phenanthroline;Aromatic heteropolycyclic compound;	EGFR tyrosine kinase inhibitor resistance;Endocrine resistance;DAP12 signaling;TNF signaling pathway;Proteoglycans in cancer;Signaling by PDGF;Interleukin-10 signaling;Metabolic pathways;Innate Immune System;Insulin signaling pathway;Fluid shear stress and atherosclerosis;Synthesis of bile acids and bile salts via 24-hydroxycholesterol;PIP3 activates AKT signaling;Estrogen signaling pathway;Inter…	D013964;C564616;D010391;D018798;D012516;D017563;D002294;D012162;D009771;D012164;D002561;C537262;D010300;D018921;D007627;D006222;D065630;D015663;D008325;D000542;D018487;D008654;D000230;D000544;D009135;D015464;D007235;C536209;D009133;D001714;D017086;D000787;D012608;D000789;D018316;D011018;D011014;D005334;D001987;D001327;D001321;D047928;D011605;D001249;D006530;D015209;D005235;D005234;D014605;D015427…	6647;768;10142;64344;1080;4879;665;196;112398;8985;5054;2597;9308;7037;5519;3098;230;4282;51360;3554;6648;1543;1636;5230;3162;3576;100506658;5723;360;6720;847;203;5163;3939;5165;4317;443;2878;4193;3918;1839;6401;22926;226;54583;10440;1958;3383;1645;57817;1646;353322;6774;8974;942;3014;2068;2026;3091;51667;7422;2023;8644;3099;29923;290;1109;
DB04104	C025946	CN1C=NC(N)=C2N=CN=C12	P05100;	Azole;Organonitrogen compound;Imidolactam;Azacycle;Primary aromatic amine;6-aminopurine;Pyrimidine;Aminopyrimidine;Hydrocarbon derivative;Amine;Heteroaromatic compound;Imidazole;Primary amine;Aromatic heteropolycyclic compound;	Cytochrome c-mediated apoptotic response;Intrinsic Pathway for Apoptosis;Signal Transduction;PKB-mediated events;Toxoplasmosis;IRS-related events triggered by IGF1R;EGFR tyrosine kinase inhibitor resistance;Sphingolipid signaling pathway;MicroRNAs in cancer;Mitophagy;Diseases of signal transduction;DAP12 signaling;TNF signaling pathway;Huntington's disease;Colorectal cancer;Proteoglycans in cance…	D013964;C564616;D003882;C536450;D012516;D012514;D012163;D012162;D009771;C537987;D002057;D010300;D018921;C567337;D015663;D008325;D007239;D010490;D008654;D000230;D000544;D006349;D009135;D015464;D005871;D009133;D002690;D010014;D011018;D011014;D005334;D001987;D001327;D001321;D047928;D011605;D001249;D015209;D005234;D018208;C565798;C562729;D000437;D020138;D017379;D002289;D012164;D001930;D020426;D001932…	2475;10533;596;598;4718;9474;5743;3309;4694;4744;6622;7124;1050;84557;836;837;7157;4724;4747;4722;1111;347;1508;8678;5289;4217;142;207;71679;4318;54205;5371;4170;120892;4350;3383;1026;5595;842;841;840;8878;1649;3684;3091;351;81631;5914;4695;5594;
DB01202	C026098	CC[C@H](N1CCCC1=O)C(N)=O	Q7L0J3;P00915;Q00975;O43497;P35498;Q02563;Q92887;	Organic nitrogen compound;Tertiary carboxylic acid amide;2-pyrrolidone;Fatty amide;Organonitrogen compound;Primary carboxylic acid amide;Pyrrolidone;Lactam;Azacycle;Hydrocarbon derivative;Organic oxide;Alpha-amino acid or derivatives;Carboxamide group;Organic oxygen compound;Organooxygen compound;N-alkylpyrrolidine;Carbonyl group;Organoheterocyclic compound;Pyrrolidine;Fatty acyl;Aliphatic hetero…	Metabolism of lipids and lipoproteins;Metabolism of steroid hormones;Ovarian steroidogenesis;Steroid hormone biosynthesis;Androgen biosynthesis;ABC transporters;C19/C18-Steroid hormone biosynthesis, pregnenolone => androstenedione => estrone;Metabolism;Glucocorticoid biosynthesis;	D000014;C537194;D009422;D006949;D009325;D009336;D001018;D013375;D019457;D008569;D014178;D005317;D013274;D020138;D002289;D003928;D054058;D009401;D018268;D006967;D007680;D024821;D003924;D010300;D010302;D002277;D015179;C537027;D018923;D065630;D015663;D008325;D001008;D006505;D008654;D000230;D006501;D003877;D003876;D008659;D001714;D009202;D000312;D011085;D009437;D006484;D001930;D050035;D001750;D000382…	1588;1586;6770;5243;5444;3284;
DB00214	C026116	CC(C)NC(=O)NS(=O)(=O)C1=C(NC2=CC=CC(C)=C2)C=CN=C1	Q13621;P23219;P11712;P33261;P10632;	Sulfonamide;Organonitrogen compound;Sulfonic acid derivative;Toluene;Azacycle;Benzenoid;Substituted aniline;Aromatic heteromonocyclic compound;Pyridine-3-sulfonamide;Aminotoluene;Hydrocarbon derivative;Amine;Aniline;Heteroaromatic compound;Monocyclic benzene moiety;Organosulfur compound;Sulfonylurea;Organooxygen compound;Sulfonyl;Aminosulfonyl compound;Aminopyridine;Secondary amine;	Drug metabolism - cytochrome P450;Linoleic acid metabolism;Cytochrome P450 - arranged by substrate type;Phase 1 - Functionalization of compounds;Retinol metabolism;Biological oxidations;Synthesis of epoxy (EET) and dihydroxyeicosatrienoic acids (DHET);CYP2E1 reactions;Metabolism of lipids and lipoproteins;Synthesis of (16-20)-hydroxyeicosatetraenoic acids (HETE);Renin secretion;Arachidonic acid m…	D002114;C567080;D002972;D013375;D005317;D001014;D009404;D007232;D009401;D006967;D006965;D000419;D054198;D002375;D003924;C567400;D004487;D002277;D015179;D058426;D006994;D010411;D012206;D015663;D000022;D002294;D018487;D002296;D009336;D009135;D001002;D062787;C565359;D000784;D014581;D012878;D009784;D001932;D001927;D011546;D011014;D014511;C563039;D014517;D018288;D064420;D065626;D001249;D008114;C566858…	1559;1558;
DB02640	C026211	CO[C@@H]1[C@H](CC[C@@](O)(C)C1[C@@]1(C)O[C@@H]1CC=C(C)C)OC(=O)\C=C\C=C\C=C\C=C\C(O)=O	P50579;	Alcohol;Dialkyl ether;Heterocyclic fatty acid;Hydrocarbon derivative;Epoxy fatty acid;Cyclic alcohol;Carboxylic acid;Fatty acid ester;Alpha,beta-unsaturated carboxylic ester;Tertiary alcohol;Branched fatty acid;Carbonyl group;Organoheterocyclic compound;Aliphatic heteromonocyclic compound;Dicarboxylic acid or derivatives;Ether;Oxirane;Medium-chain fatty acid;Carboxylic acid ester;Oxacycle;Carboxy…	Intrinsic Pathway for Apoptosis;Signal Transduction;The phototransduction cascade;Activation of BAD and translocation to mitochondria;Activation of BH3-only proteins;Visual phototransduction;Inactivation, recovery and regulation of the phototransduction cascade;	D010051;D015179;D013584;D006528;D015451;C536068;D003410;D009389;D001321;D001249;D008114;D007674;D008113;D002280;D009101;D008569;D006258;D019871;D002289;D008545;D011471;D008175;D009362;D008106;D018450;D018268;D003877;D009369;D015470;D009410;D018262;D009447;D007248;D015464;D016403;D012162;D017449;D007945;D003924;D053713;D010009;D002277;D004938;D011085;D000741;D012983;D015427;D013964;C554498;D003110…	23173;10988;7532;
DB02712	C026411	FC1=CC=C2OCC[C@]3(NC(=O)NC3=O)C2=C1	P15121;	Organofluoride;Benzopyran;Chromane;Ureide;Ether;Organonitrogen compound;1-benzopyran;Aryl fluoride;Hydantoin;Azacycle;Benzenoid;Hydrocarbon derivative;Urea;Fluorobenzene;Oxacycle;Aryl halide;Carboxylic acid derivative;5-monosubstituted hydantoin;Alkyl aryl ether;Carboxamide group;Organohalogen compound;Organooxygen compound;Carbonyl group;Aromatic heteropolycyclic compound;	Ras signaling pathway;Signal Transduction;Toxoplasmosis;EGFR tyrosine kinase inhibitor resistance;Golgi Cisternae Pericentriolar Stack Reorganization;Sphingolipid signaling pathway;ARMS-mediated activation;Salmonella infection;Proteoglycans in cancer;Signaling by Interleukins;Apoptosis;Rap1 signaling pathway;Interleukin-10 signaling;Toll Like Receptor 9 (TLR9) Cascade;Toll Like Receptor 4 (TLR4) …	D013964;C567085;D010391;D003882;D012514;D012164;D010300;D010302;D015663;D008325;D007239;D010490;D008654;D000230;D000544;D005871;D009133;D002690;D000789;D010014;D011018;D011014;D011015;D005334;D001982;D001987;D001327;D001321;D047928;D001249;D015209;D005234;D014605;C565798;C562729;D002289;D001930;D001932;D001022;D012468;D001238;D008103;D008106;D008107;D008104;D019954;D006934;D020149;D020734;D051474…	3569;59;2335;57016;3576;999;5595;7124;231;5594;
DB01726	C027667	NC1=CC=CC=C1O	Q05603;	Hydrocarbon derivative;Amine;Aniline;Organonitrogen compound;Aminophenol;Aromatic homomonocyclic compound;Substituted aniline;Organooxygen compound;Primary aromatic amine;Primary amine;	Detoxification of Reactive Oxygen Species;Amyotrophic lateral sclerosis (ALS);Chemical carcinogenesis;Tryptophan metabolism;Steroid hormone biosynthesis;Porphyrin and chlorophyll metabolism;Metabolism;	D013964;D007634;C564616;D000014;C564221;D016472;D010391;D017241;D018798;D001018;D019457;D012162;D005317;D013274;D016773;D002289;D012164;C564200;D009401;D015818;D008133;D006967;D006965;D018496;D007680;D003925;D003677;D003924;D010300;D017246;D015179;D002100;D006222;D015663;D000022;D002294;D006505;D008654;D000230;D000544;D003877;D003875;D003922;D009133;D001714;D007035;D012608;D007333;D000789;C564109…	1646;1543;1728;2908;10720;27246;3576;3162;
DB00733	C028797	C[N+]1=C(\C=N\O)C=CC=C1	P06276;P22303;	Hydrocarbon derivative;Organic cation;Heteroaromatic compound;Organonitrogen compound;Pyridinium;Azacycle;Aldoxime;Oxime;Aromatic heteromonocyclic compound;	Drug metabolism - cytochrome P450;Biogenic amines are oxidatively deaminated to aldehydes by MAOA and MAOB;Glycine, serine and threonine metabolism;Amphetamine addiction;Cocaine addiction;Phenylalanine metabolism;Neurotransmitter Release Cycle;Neuronal System;Arginine and proline metabolism;GABA biosynthesis, eukaryotes, putrescine => GABA;Norepinephrine Neurotransmitter Release Cycle;Peptide hor…	D000014;D000544;D058625;D006948;C563156;D001018;D019457;D008569;D002289;D063647;D010300;D001714;D058225;D003110;D048070;D015663;D003920;D062025;D006505;D008654;D009336;D006501;D002292;D009135;D009136;D003922;D007037;D007035;D038901;C537901;D006980;D066126;D014514;D012891;D064420;D001321;D047928;D001249;D008113;D006333;D003865;D009103;D005234;D003072;D011471;D001528;D007022;D001523;D009422;D013276…	590;43;6582;
DB03052	C029166	OC(=O)C1=CC=C(OCCN2C=CN=C2)C=C1	P24557;	Benzoic acid;Azole;Ether;Organonitrogen compound;Azacycle;Benzoyl;Monocarboxylic acid or derivatives;N-substituted imidazole;Aromatic heteromonocyclic compound;Hydrocarbon derivative;Heteroaromatic compound;Carboxylic acid;Carboxylic acid derivative;Imidazolyl carboxylic acid derivative;Phenol ether;Imidazole;Alkyl aryl ether;Organooxygen compound;Carbonyl group;Organoheterocyclic compound;	Lipoprotein metabolism;Metabolism of fat-soluble vitamins;Visual phototransduction;Metabolism of lipids and lipoproteins;Metabolism of vitamins and cofactors;Lipid digestion, mobilization, and transport;Retinoid metabolism and transport;Chylomicron-mediated lipid transport;Metabolism;	D058226;D065626;C567089;D051437;D009203;D016657;D009410;C531617;D009103;D005234;D056486;D020529;D011471;D008175;D050171;D018450;D012559;D012618;D006965;D006949;D034381;D016893;D004646;C562866;D011654;D002318;D000686;D003072;D008268;D011778;D008630;D006937;D000230;D000544;D009765;D006527;D004342;D000022;D006938;C565551;C566411;D006973;D011565;D006952;D011507;D006976;D001161;D012640;D013163;D050197…	3949;348;
DB04325	C029261	[NH3+]CCC1=CC=CC=C1	P46883;P07477;P07478;	Hydrocarbon derivative;Quaternary ammonium salt;Amine;Organic cation;Organonitrogen compound;Aralkylamine;Aromatic homomonocyclic compound;Phenethylamine;	GPCR downstream signaling;Transport of glucose and other sugars, bile salts and organic acids, metal ions and amine compounds;cGMP-PKG signaling pathway;SLC-mediated transmembrane transport;Neuroactive ligand-receptor interaction;Alcoholism;Serotonergic synapse;Surfactant metabolism;Regulation of insulin secretion;GPCR ligand binding;Signaling by GPCR;Adrenaline,noradrenaline inhibits insulin sec…	D020257;D019966;D005355;D019964;D012893;D006948;D019969;D003921;D011605;D013375;D006332;D006333;D003865;D003866;D009771;D006331;D054971;D015878;D001289;D007022;D012559;D000437;C567730;D010259;D009422;D020817;D001321;D010554;D002375;D003704;D058225;D019970;D048629;D003110;D000749;D003072;D009410;D001008;D008103;D004409;D006501;D000544;D010300;D019954;D001714;D006973;D008569;D006976;D006816;D004715…	150;4129;152;6570;148;6532;6530;6531;134864;
DB00526	C030110	[H][N]1([H])[C@@H]2CCCC[C@H]2[N]([H])([H])[Pt]11OC(=O)C(=O)O1	P04731;P04798;P30711;Q9UNQ0;Q16678;O15244;O15431;O75751;P15559;P05181;P35670;Q04656;P09488;P05164;O15245;P09211;P05177;P02795;Q92887;P00441;	Dicarboxylic acid or derivatives;Organic cation;Cyclohexylamine;Organic transition metal salt;Hydrocarbon derivative;Organic oxide;Aliphatic homomonocyclic compound;Amine;Carboxylic acid;Carboxylic acid derivative;Primary aliphatic amine;Organic salt;Carboxylic acid salt;Organic oxygen compound;Organooxygen compound;Carbonyl group;Primary amine;	Resolution of Abasic Sites (AP sites);CLEC7A (Dectin-1) signaling;EGFR tyrosine kinase inhibitor resistance;RMTs methylate histone arginines;Glycosaminoglycan metabolism;TCF dependent signaling in response to WNT;G2/M Transition;Long-term potentiation;Metabolism of vitamins and cofactors;Dual incision in TC-NER;ARMS-mediated activation;GRB2 events in EGFR signaling;SUMOylation;Removal of the Flap…	C564616;D007835;D015417;C567125;C536510;C536512;D009771;C537914;D000542;D000236;D000230;D000544;D007232;D005871;C536209;D000784;C536195;D061325;D000787;D000782;D000789;C536109;D011605;C566057;C563661;D034062;C564945;D016142;C537139;D053627;C562729;D000437;D012868;D001997;D009798;D018476;D016543;D012468;D016726;C535860;C562627;C562626;C562625;D058489;C565561;C537004;D020149;D017700;D006528;C537346…	1305;768;1303;664;23043;6667;9168;4781;4780;2321;5033;5106;7050;5228;56898;540;51776;2152;5908;6711;1317;5062;10057;8140;672;3486;1956;3336;2263;11142;6714;54498;5999;14;29126;5595;5594;6790;81539;6390;4133;60598;2068;64146;6314;9578;8974;4489;2067;9263;55244;23462;55329;595;596;598;706;11200;6387;396;6382;5496;6781;794;836;54894;3577;5310;1854;6515;1857;10606;2072;1017;6303;2074;581;302;440;7025…
DB02458	C030190	N[C@@H](CCC(=O)N[C@H](CSC1=CC=C(C=C1[N+]([O-])=O)[N+]([O-])=O)C(=O)NCC(O)=O)C(O)=O	P28161;P09488;	Thioether;Fatty amide;N-acyl-alpha amino acid or derivatives;Allyl-type 1,3-dipolar organic compound;Aromatic homomonocyclic compound;N-acyl-alpha-amino acid;Gamma-glutamyl alpha peptide;Secondary carboxylic acid amide;Amino fatty acid;Sulfenyl compound;Hydrocarbon derivative;Alpha-amino acid or derivatives;Amine;Alkylarylthioether;Carboxylic acid;Carboxylic acid amide;Primary aliphatic amine;Car…	Antifolate resistance;Transmembrane transport of small molecules;ABC transporters;Bile secretion;ABC-family proteins mediated transport;	D019966;D010523;D064420;D002779;D005767;D006331;D056486;D007566;D011471;D009362;D018450;C562729;D009422;D001172;D015179;D013226;D012640;D008106;D006932;D004342;D006973;C535575;D000505;D001943;D004715;D008105;	10257;1244;4363;
DB01942	C030544	OC=O	P0A7E1;P30749;Q9X278;P77872;P77454;P75914;Q9X0N8;Q9Z4N6;P0A733;P39841;O31465;P42321;P0A1V8;Q9X0F9;Q9BVM4;P05230;P20472;Q59643;Q13363;O34714;P07998;P00780;P0A6D3;P80357;Q7DC80;Q9LCX5;Q9NQX3;Q27796;P14621;Q60099;O07347;P00918;P16544;Q46891;O14936;O06162;P22629;Q06700;P05041;P0A5I4;Q81C15;P0A6K3;P09601;Q99418;O15427;Q8MU52;Q81F54;	Hydrocarbon derivative;Organooxygen compound;Aliphatic acyclic compound;Carboxylic acid;	Cellular responses to stress;Amyotrophic lateral sclerosis (ALS);Huntington's disease;Detoxification of Reactive Oxygen Species;	D013964;D000014;D000544;D014571;D015658;D007676;D016472;D020820;D017241;D018798;D001018;D012516;D019457;D002280;D008569;D005317;D013274;D002289;D012164;D003928;D009401;D018268;D012751;D015451;D018262;D000419;D006689;D063647;C565972;D003677;D020288;D003924;D010300;D009133;D002277;D006042;D015179;D002105;D012208;D003110;D003921;D010412;D015663;D001259;D002295;D000236;D000230;D002292;D007706;D003877…	5172;7157;6647;1356;7422;3064;7913;4953;
DB01957	C030682	OC1=CC=CC(Cl)=C1	P00720;	Chlorobenzene;3-chlorophenol;Hydrocarbon derivative;Organochloride;Aryl halide;Aryl chloride;Organohalogen compound;Aromatic homomonocyclic compound;Organooxygen compound;Halobenzene;	Early Phase of HIV Life Cycle;Asthma;Chemokine receptors bind chemokines;Peptide ligand-binding receptors;GPCR downstream signaling;Cytokine-cytokine receptor interaction;IL-17 signaling pathway;GPCR ligand binding;Interleukin-10 signaling;Signaling by Interleukins;Jak-STAT signaling pathway;Cytokine Signaling in Immune system;Immune System;Chemokine signaling pathway;G alpha (i) signalling event…	D015658;D017074;D051437;D009325;C567482;D016773;D008232;D006967;D006965;D006509;D010538;D003110;D000022;D006505;D008654;D009336;D014901;D003876;D003922;D001254;D002690;D018567;D009436;D007333;D012871;D011014;D005334;D005832;D000326;D012140;D001989;D001327;D001321;D001249;D007897;D007896;D006333;D007898;D009103;D015473;D011471;D007022;D019048;D004749;D014839;D001927;D008180;D013226;D008106;D008107…	6356;1234;59067;3578;3458;54575;729230;7518;6846;6364;
DB04304	C030691	OC[C@H](O)[C@@H](O)[C@H](O)[C@H](O)C(O)=O	P22073;	Medium-chain hydroxy acid;Alcohol;Aliphatic acyclic compound;Medium-chain fatty acid;Monocarboxylic acid or derivatives;Primary alcohol;Hydrocarbon derivative;Beta-hydroxy acid;Monosaccharide;Carboxylic acid;Carboxylic acid derivative;Fatty acid;Organooxygen compound;Alpha-hydroxy acid;Carbonyl group;Polyol;Secondary alcohol;Fatty acyl;1,2-diol;	PLC-gamma1 signalling;Calmodulin induced events;Transmembrane transport of small molecules;Hemostasis;DAG and IP3 signaling;Organic anion transport;Signal Transduction;CaM pathway;Organic cation/anion/zwitterion transport;Natural killer cell mediated cytotoxicity;PLC beta mediated events;EGFR interacts with phospholipase C-gamma;Ca-dependent events;Immune System;SLC-mediated transmembrane transpo…	D002114;D000544;D011141;D016472;D051436;D030361;C536446;D018798;D001018;D012163;D012162;D005317;D013274;D002289;D009401;D054198;D003677;D056784;D002375;D003924;D010300;D017246;D002277;D015179;D003110;D002658;D002583;D003920;D004681;D000230;D002292;D006349;D003877;D018358;D008207;D009133;D007035;D012608;D038901;D006950;C535397;D012878;C538231;C538339;D006980;D000855;D005334;D014514;C580150;D064420…	836;9356;841;6647;1182;4502;4489;
DB00361	C030852	[H][C@@]12N(C)C3=CC(OC)=C(C=C3[C@@]11CCN3CC=C[C@@](CC)([C@@H](OC(C)=O)[C@@]2(O)C(=O)OC)[C@@]13[H])[C@]1(C[C@@]2([H])CN(CC(CC)=C2)CC2=C1NC1=CC=CC=C21)C(=O)OC	P07437;Q13885;Q3ZCM7;P10635;Q13509;P68371;Q9BUF5;Q9H4B7;P08183;Q9BVA1;P08684;P21452;P04350;	Indole;Tertiary aliphatic amine;Alcohol;Tetrahydropyridine;Hydrocarbon derivative;Amine;Cyclic alcohol;Heteroaromatic compound;Tertiary alcohol;Alkyl aryl ether;Aralkylamine;N-alkylpyrrolidine;Carbonyl group;Organoheterocyclic compound;Pyrrolidine;Vinca alkaloid skeleton;Dicarboxylic acid or derivatives;Ether;Organonitrogen compound;Azacycle;Benzenoid;Acetate salt;Catharanthine skeleton;Carbazole…	Cytochrome c-mediated apoptotic response;Systemic lupus erythematosus;Asthma;Toxoplasmosis;Activation of caspases through apoptosome-mediated cleavage;Cytokine-cytokine receptor interaction;NF-kappa B signaling pathway;SMAC binds to IAPs;Apoptotic factor-mediated response;Alzheimer's disease;African trypanosomiasis;Natural killer cell mediated cytotoxicity;TNF signaling pathway;Autoimmune thyroid…	D013964;D003882;D012163;D003967;D012164;C537261;D010300;D006229;D015663;D008325;D007239;D010490;D008654;D000230;D000544;D006349;D009135;D009133;D002690;D000787;D006816;D020295;D011014;D001247;D005334;D001987;D001327;D001321;D047928;D001249;C535424;D005234;C562729;D020138;D006519;D001930;D001932;D011115;D001238;D008103;D056735;D008106;D008107;D008104;D010292;D007970;D007010;D006934;D020149;D000753…	836;5624;1029;3875;84991;4072;5743;4869;9971;2030;
DB01700	C031143	NC(=O)C1=C(N)N(C=N1)[C@@H]1O[C@@H](COP(O)(O)=O)[C@H](O)[C@H]1O	P31939;	Monoalkyl phosphate;Organic phosphoric acid derivative;Alcohol;Vinylogous amide;Hydrocarbon derivative;Oxolane;Amine;Heteroaromatic compound;Imidazole;N-glycosyl compound;1-phosphoribosyl-imidazole;Carboxamide group;Carbonyl group;Organoheterocyclic compound;Secondary alcohol;1,2-diol;Saccharide;Azole;Glycosyl compound;Organonitrogen compound;Primary carboxylic acid amide;Azacycle;Primary aromati…	Cytochrome c-mediated apoptotic response;Intrinsic Pathway for Apoptosis;Degradation of the extracellular matrix;Signal Transduction;PKB-mediated events;Toxoplasmosis;IRS-related events triggered by IGF1R;TP53 Regulates Metabolic Genes;EGFR tyrosine kinase inhibitor resistance;Phagosome;Golgi Cisternae Pericentriolar Stack Reorganization;Small cell lung cancer;Sphingolipid signaling pathway;Micro…	D013964;C567085;D003929;D001008;D010391;D003882;D000309;D012516;D012514;D017563;D012163;D012162;D042822;D003966;D003384;D010003;C537262;D010300;D010302;D018921;D007627;D006223;D007625;C567337;D065630;D015663;D008325;D000542;D010490;D000236;D000230;D007683;D000544;D006349;D009135;D009137;D005871;D008659;C536194;C565532;C548083;D000789;D010014;D011018;D010013;D007938;D011015;D005334;D001982;D001987…	2475;4322;9474;8529;5468;8111;1051;5728;836;7157;1965;10891;3576;5562;5563;1374;6648;890;891;4313;2308;4318;1277;1956;23411;7040;5595;7124;3643;5594;847;6794;59;1994;948;840;32;31;6564;34;6194;351;6348;7076;
DB03193	C031183	CCCCCCCCCCCCCCCCCC(O)=O	P37231;Q03181;Q07869;P02768;Q9UNK4;P15090;	Hydrocarbon derivative;Long-chain fatty acid;Carboxylic acid;Carboxylic acid derivative;Organooxygen compound;Straight chain fatty acid;Aliphatic acyclic compound;Monocarboxylic acid or derivatives;Carbonyl group;	Cytochrome c-mediated apoptotic response;Intrinsic Pathway for Apoptosis;Toxoplasmosis;Chemical carcinogenesis;AKT-mediated inactivation of FOXO1A;Phase 1 - Functionalization of compounds;Salmonella infection;Huntington's disease;Type I diabetes mellitus;Apoptosis;PPARA activates gene expression;Interleukin-10 signaling;Transcriptional regulation of white adipocyte differentiation;Insulin signali…	D013964;C564616;D010391;D003882;D018798;D012516;D012514;D017563;D012163;D012162;D012164;D003928;D002561;D010300;D018921;D007627;D007625;C567337;D005128;D015663;D008325;D007239;D010490;D008654;D000230;D000544;D006349;D009135;D009137;D005871;D009133;D001714;D012608;D000789;D010014;D011018;D007938;C536801;D005334;C563039;D001987;D012893;D001327;D001321;D047928;D011605;D001249;D006530;D005235;D005234…	216;213;337;3630;9619;5743;1906;3162;4780;3553;5313;6348;10891;3576;1548;2099;367;207;123;5465;7124;5346;57761;1571;5970;1576;
DB03704	C031263	OCCCCCCCCCCCC(O)=O	P11766;	Medium-chain hydroxy acid;Alcohol;Aliphatic acyclic compound;Medium-chain fatty acid;Monocarboxylic acid or derivatives;Primary alcohol;Hydrocarbon derivative;Carboxylic acid;Carboxylic acid derivative;Fatty acid;Organooxygen compound;Straight chain fatty acid;Carbonyl group;Fatty acyl;	Phase 1 - Functionalization of compounds;Biological oxidations;	C535440;	128;285440;
DB02757	C031280	N1C=CC=N1	P00326;	Azacycle;Hydrocarbon derivative;Aromatic heteromonocyclic compound;Heteroaromatic compound;Organonitrogen compound;Pyrazole;	Intrinsic Pathway for Apoptosis;Signal Transduction;IRS-related events triggered by IGF1R;Chemical carcinogenesis;Degradation of DVL;TCR signaling;M Phase;TCF dependent signaling in response to WNT;MicroRNAs in cancer;G2/M Transition;Cell Cycle;Signaling by GPCR;PCP/CE pathway;ARMS-mediated activation;GRB2 events in EGFR signaling;Insulin receptor signalling cascade;DAP12 signaling;Metabolism of …	C567084;D013964;C564616;C567080;D012516;D017563;D012164;C565342;D010300;C563848;D018921;D007627;D006223;D008325;D000542;D018487;D000236;D000230;D000544;D020391;D009137;D008659;D012608;D007938;D005334;C563039;D000860;D001327;D001321;D047928;D011605;D001249;D006530;D015209;C564948;D005235;D005234;D014605;D018208;D053627;C562729;D000437;D017728;D012868;C537443;D018777;D001930;D001932;D012468;D006011…	1571;2100;2099;1548;
DB02486	C031319	OCCSSCCO	P08263;P00720;	Hydrocarbon derivative;Dialkyldisulfide;Alcohol;Organooxygen compound;Aliphatic acyclic compound;Primary alcohol;Sulfenyl compound;	Early Phase of HIV Life Cycle;HIV Life Cycle;2-LTR circle formation;Nonhomologous End-Joining (NHEJ);DNA-PK complex;Cytosolic sensors of pathogen-associated DNA;Integration of provirus;STING mediated induction of host immune responses;DNA Repair;DNA Double-Strand Break Repair;Innate Immune System;Non-homologous end-joining;IRF3-mediated induction of type I IFN;	D013964;C538045;D009062;D007642;D015451;D018288;D001449;D000690;D013945;D003921;D011123;D008114;D012516;D001943;D008113;D002280;D003528;D013274;D005706;D002289;D008545;D011471;D008175;D009362;D018268;C562729;D020261;D012751;D007247;D018262;D012559;D054198;D007248;D020288;D029424;C565972;D002545;D014571;D004646;D002277;D016543;D004938;D015179;D007511;D002312;C566025;D009396;C562730;D003110;D010412…	7157;7520;2547;
DB04166	C031385	NC1=CC=CC=C1C(O)=O	Q96RQ9;P14920;	Benzoic acid;Organonitrogen compound;Aromatic homomonocyclic compound;Benzoyl;Substituted aniline;Primary aromatic amine;Monocarboxylic acid or derivatives;Vinylogous amide;Aminobenzoic acid;Hydrocarbon derivative;Amine;Aniline;Carboxylic acid;Carboxylic acid derivative;Organooxygen compound;Carbonyl group;Primary amine;	Regulation of IFNG signaling;Signal Transduction;Signal regulatory protein (SIRP) family interactions;Toxoplasmosis;Interleukin-6 family signaling;Cytokine-cytokine receptor interaction;Influenza A;MAPK3 (ERK1) activation;T cell receptor signaling pathway;Immune System;PECAM1 interactions;African trypanosomiasis;Natural killer cell mediated cytotoxicity;Type I diabetes mellitus;Malaria;Th1 and Th…	D002114;D015658;D051437;D009325;D009336;D016773;D002289;D065886;D006969;D006967;D006689;D006509;D024821;D003924;D010538;D015179;D003110;D000022;D002294;D006505;D008654;C562839;D000230;D018357;D004687;D006349;D003877;D003876;D003875;D015459;D001254;D002690;D007035;D009436;D014581;D007333;C538231;D001927;D011014;D011085;D005334;D000326;D012140;D001989;D001327;D001321;D015674;D008114;D007897;D007896…	1645;3593;3606;3592;57016;3458;5604;5780;5781;5771;5770;5777;
DB00278	C031942	C[C@@H]1CCN([C@H](C1)C(O)=O)C(=O)[C@H](CCCN=C(N)N)NS(=O)(=O)C1=CC=CC2=C1NC[C@H](C)C2	P20815;P00734;P00735;P08684;P00742;P00750;P00760;	Sulfonic acid derivative;Guanidine;Secondary aliphatic/aromatic amine;Monocarboxylic acid or derivatives;Alpha peptide;Benzenesulfonamide;Piperidinecarboxylic acid;Tetrahydroquinoline;Hydrocarbon derivative;Alpha-amino acid or derivatives;Amine;Carboxylic acid;N-acyl-piperidine;Carboxamide group;Aralkylamine;Carbonyl group;Organoheterocyclic compound;Piperidine;Propargyl-type 1,3-dipolar organic …	Interleukin-4 and 13 signaling;TNF signaling pathway;Extracellular matrix organization;Malaria;AGE-RAGE signaling pathway in diabetic complications;Interleukin-10 signaling;Signaling by Interleukins;Cytokine Signaling in Immune system;Immune System;	D013964;C567085;D002114;D001157;D019851;D015658;D012595;D016769;D012162;D005317;D016773;D003928;D009404;D050171;D009401;D006967;D006965;D024821;D016535;D016063;D018921;D007627;D005734;D003110;D000784;D000022;D002294;D001651;D018357;D000544;D006349;C536194;D009436;D008288;D014581;D010013;D012871;D011014;D014511;D006984;D001987;D007511;C536042;D001327;D007676;D065626;C536044;D001249;D012771;D006333…	2147;
DB01367	C031967	C#CCN[C@@H]1CCC2=CC=CC=C12	P10415;P21397;P21396;P27338;P19643;	Aromatic homopolycyclic compound;Hydrocarbon derivative;Amine;Organonitrogen compound;Secondary aliphatic amine;Indane;Aralkylamine;Secondary amine;	Cocaine addiction;	D003221;D003928;D004806;D003925;D003924;D019969;D001321;D002779;D020820;D009461;D007676;D008569;D006212;D006627;D003072;D007024;D006930;D009837;D007022;D012559;D018883;D005909;D002292;D003093;D003092;D012162;D002375;D003556;D010300;D010302;D018476;D001932;D009361;D058225;D015427;D019970;D003110;D000749;D001471;D005910;D013226;D004409;D001651;D011605;D000544;D002545;D003921;D019636;C536209;D008104…	4129;5970;2668;
DB01677	C032005	[O-]C(=O)\C=C\C([O-])=O	P0C278;P83223;P80040;P16930;	Dicarboxylic acid or derivatives;Hydrocarbon derivative;Organic anion;Carboxylic acid;Fatty acid;Carboxylic acid salt;Organooxygen compound;Unsaturated fatty acid;Aliphatic acyclic compound;Carbonyl group;Fatty acyl;	HTLV-I infection;Asthma;IkBA variant leads to EDA-ID;RIG-I-like receptor signaling pathway;RIP-mediated NFkB activation via ZBP1;Cytokine-cytokine receptor interaction;Toll-like receptor signaling;Influenza A;NF-kappa B signaling pathway;IKBKG deficiency causes anhidrotic ectodermal dysplasia with immunodeficiency (EDA-ID) (via TLR);Immune System;Diseases associated with the TLR signaling cascade…	D013964;D000544;D015658;D014277;D023903;D003882;D010996;D017240;D013274;D020138;D006519;D012164;D054058;D003384;D009401;D006967;D000419;D006689;D050177;D003925;D016535;D010300;D011249;D015179;D002100;D003110;D015663;D001008;D002295;D009336;D006501;D002292;D002545;D003876;D003922;D003872;D009133;D002690;D009325;D007035;D009437;D008288;D014581;D007333;D012878;D060050;D001929;D012871;D000755;D011014…	3141;
DB03127	C032157	NC(=[NH2+])C1=CC=CC=C1	P35030;P00749;P68400;Q9Y5Y6;O00244;P00775;P07477;Q92876;P07478;	Hydrocarbon derivative;Amidine;Organic cation;Monocyclic benzene moiety;Organonitrogen compound;Carboxylic acid amidine;Aromatic homomonocyclic compound;Carboximidamide;	Gap junction;Estrogen signaling pathway;PI5P, PP2A and IER3 Regulate PI3K/AKT Signaling;Bladder cancer;EGFR tyrosine kinase inhibitor resistance;GnRH signaling pathway;Signaling by ERBB2;Epithelial cell signaling in Helicobacter pylori infection;L1CAM interactions;Regulation of Insulin-like Growth Factor (IGF) transport and uptake by Insulin-like Growth Factor Binding Proteins (IGFBPs);ErbB signa…	D010051;D018281;D007333;D003928;D003924;D011125;D015674;D058065;D009203;D012516;D019465;D006332;D006973;D006258;D005706;D002289;D005355;D009361;D011471;D008175;D009362;D018450;D018268;C562729;D009303;D012004;D005909;D003092;D002311;D002277;D004938;D015179;D017044;D003110;D002583;D001749;D008325;D002294;D013226;D008654;D000230;D001650;D006528;D058186;D003872;C563653;D009364;D010190;D010212;D015430…	6714;1956;3816;
DB02746	C032279	OC(=O)C1=CC=CC=C1C(O)=O	O06594;O94956;	Benzoic acid;Dicarboxylic acid or derivatives;Hydrocarbon derivative;Carboxylic acid;Carboxylic acid derivative;Aromatic homomonocyclic compound;Benzoyl;Organooxygen compound;Carbonyl group;	BMAL1:CLOCK,NPAS2 activates circadian gene expression;Thyroid cancer;Organelle biogenesis and maintenance;Transcriptional activation of mitochondrial biogenesis;Synthesis of bile acids and bile salts via 27-hydroxycholesterol;Breast cancer;Metabolism;Regulation of cholesterol biosynthesis by SREBP (SREBF);Phase 1 - Functionalization of compounds;Circadian Clock;Recycling of bile acids and salts;S…	D013964;C567080;D015658;D018248;D008881;D051437;C567482;D012516;D019457;D009135;D013274;D016171;D024821;D007683;D017674;D003924;D002277;D015179;D018921;D003110;D015228;D004681;D002295;D008654;D000230;D000544;D003876;D001254;D008659;D009202;D018567;D007333;C535554;D007938;D005832;C563039;D064420;D001321;D015674;D020347;D008113;D006333;D006332;D005235;D005234;D008545;D011471;D009422;D010003;D019048…	6256;100136658;1559;6257;5241;3014;8856;6258;5465;8648;5468;5469;367;2100;2099;1576;
DB01688	C032538	CC1=CC=C(O)C=C1	Q05603;	Aromatic homomonocyclic compound;Hydrocarbon derivative;Organooxygen compound;P-cresol;Toluene;	HTLV-I infection;Natural killer cell mediated cytotoxicity;Chemical carcinogenesis;Leukocyte transendothelial migration;Toll-like receptor signaling pathway;Metabolism of xenobiotics by cytochrome P450;Influenza A;Epithelial cell signaling in Helicobacter pylori infection;NF-kappa B signaling pathway;Inflammatory bowel disease (IBD);Immune System;TNFR1-induced proapoptotic signaling;Osteoclast di…	D013964;D003882;D012516;D012163;D012164;D002057;D010300;C562864;D018921;D007627;D007625;D015663;D007239;D000236;D000230;D000544;D006349;D009135;D009133;D002690;C535600;D010014;D011014;D005334;D001987;D012893;D012892;D001321;D047928;D001249;D005235;D005234;D003924;D014605;D000437;D020138;D002289;D001930;D002545;D005757;D008106;D008107;D008104;D006934;D020149;D018500;D000753;D003929;D003384;D000755…	1544;836;213;841;8878;7412;7124;3725;3553;1571;8678;50848;1565;6376;3383;
DB01245	C033019	C[N+](C)(C)CCCCCCCCCC[N+](C)(C)C	Q15822;Q9Y5N1;Q07001;P02708;P11230;P09483;P12390;P08172;Q04844;P21836;P06276;P07510;P22303;	Hydrocarbon derivative;Aliphatic acyclic compound;Decamethonium;Amine;Organic cation;	Postsynaptic nicotinic acetylcholine receptors;Cholinergic synapse;Neurotransmitter Receptor Binding And Downstream Transmission In The Postsynaptic Cell;Transmission across Chemical Synapses;Neuronal System;Highly calcium permeable postsynaptic nicotinic acetylcholine receptors;Activation of Nicotinic Acetylcholine Receptors;Nicotine addiction;Presynaptic nicotinic acetylcholine receptors;Highly…	D017034;D012021;D019966;D012893;D007249;D002658;D013375;D001289;D008175;D000437;D009422;D010243;D004421;D001321;D001008;D012640;C565334;D000544;C563679;D007035;D009410;D014029;C563930;D013398;	1141;1137;
DB04132	C033550	CCCCCCSC[C@@H](NC(=O)CC[C@H]([NH3+])C(O)=O)C(=O)NCC(O)=O	P08263;Q04760;Q03013;P09211;P0CG29;Q8MU52;	Thioether;Dialkylthioether;Fatty amide;N-acyl-alpha amino acid or derivatives;Organic cation;N-acyl-alpha-amino acid;Aliphatic acyclic compound;Gamma-glutamyl alpha peptide;Secondary carboxylic acid amide;Amino fatty acid;Sulfenyl compound;Hydrocarbon derivative;Alpha-amino acid or derivatives;Amine;Carboxylic acid;Carboxylic acid amide;Fatty acid;Carboxamide group;N-substituted-alpha-amino acid;…	Drug metabolism - cytochrome P450;Fluid shear stress and atherosclerosis;Chemical carcinogenesis;Glutathione metabolism;Biological oxidations;Metabolism of xenobiotics by cytochrome P450;Phase II conjugation;Platinum drug resistance;Glutathione conjugation;Metabolism;	D014514;D002292;D003924;D000690;D019969;D001321;D015674;D001249;D019457;D008114;D004314;D012516;D007674;D008113;D020329;D003866;D013274;D056486;D002289;D008545;D054058;D008175;D015837;D018450;C562729;D000437;D006689;D011928;C536836;D005910;D017202;D019048;D002277;D015179;D064420;D010518;D048629;D011471;D065626;D016609;D001749;D008325;D001008;D012135;D008654;D008106;D011605;D006528;D010300;D003877…	2946;2950;2938;
DB00370	C035133	CN1CCN2C(C1)C1=CC=CC=C1CC1=C2N=CC=C1	P08913;P34969;P28223;Q9WTR4;P46098;P11229;P10635;P43140;P14416;P10632;P18089;P15823;P41595;P23944;P35462;P21728;P08684;P07550;P61169;P05177;P08588;P31645;P28335;Q9Y5N1;P25100;P11712;P35368;P08909;P35367;P21918;P08908;P14842;P35348;P41145;P18901;P18825;P08172;P23975;Q01959;	N-alkylpiperazine;Organonitrogen compound;Imidolactam;Tertiary aliphatic amine;Azacycle;Benzenoid;N-methylpiperazine;Hydrocarbon derivative;Amine;Pyridine;Azepine;Heteroaromatic compound;Piperazine;1,4-diazinane;Aralkylamine;Tertiary amine;Benzazepine;Aromatic heteropolycyclic compound;Dialkylarylamine;Piperazino-azepine;	GABA B receptor activation;Inhibition of voltage gated Ca2+ channels via Gbeta/gamma subunits;GPCR downstream signaling;TGF-beta signaling;Transport of glucose and other sugars, bile salts and organic acids, metal ions and amine compounds;GABA receptor activation;Retrograde endocannabinoid signaling;Facilitative Na+-independent glucose transporters;Neuroactive ligand-receptor interaction;Loss of …	C567085;D010146;D002114;D000014;D009422;D008881;D002972;D009325;C535402;D001018;D013375;D019457;D012595;D008569;D014178;D005317;D013274;D002289;D001014;D009404;D003928;D000568;D018268;D006966;D006967;D006965;D002819;D001049;D007680;D024821;D002375;D010292;D008114;D010300;D011249;D010302;D005334;D002277;D002189;D015179;D001714;D004715;D003110;D002658;D015175;D005922;D015663;D000022;D002294;D006505…	6518;6582;5617;6517;6720;3157;6319;3358;
DB01395	C035144	[H][C@@]12C[C@]1([H])[C@@]1([H])[C@]3([H])[C@]4([H])C[C@]4([H])[C@@]4(CCC(=O)O4)[C@@]3(C)CC[C@]1([H])[C@@]1(C)CCC(=O)C=C21	P06276;P35354;P10275;P06401;P08235;	Gamma butyrolactone;Aliphatic heteropolycyclic compound;Lactone;Monocarboxylic acid or derivatives;Cyclic ketone;Ketone;Carboxylic acid ester;Hydrocarbon derivative;Oxolane;Oxacycle;Spironolactone;Carboxylic acid derivative;Organooxygen compound;Carbonyl group;Organoheterocyclic compound;	Nuclear Receptor transcription pathway;Signal Transduction;C21-Steroid hormone biosynthesis, progesterone => cortisol/cortisone;Synthesis of bile acids and bile salts via 27-hydroxycholesterol;Metabolism of lipids and lipoproteins;Visual phototransduction;Synthesis of bile acids and bile salts via 24-hydroxycholesterol;Metabolism of steroid hormones;Synthesis of bile acids and bile salts;Synthesi…	D028361;D015658;C567482;D013375;C535934;C535933;D002289;D012164;D054058;D005832;D024821;D003924;D010302;C567390;D002277;D015179;D003110;D007035;D008325;D018487;D008654;D000230;D002292;D003877;C536447;D001254;D008207;C565359;D001714;D009202;D018567;D009437;D008288;D007333;C564109;D000347;C538237;D010259;D011546;D007938;D011015;D018281;D001982;D014517;D020244;D001321;D015674;D001249;D012772;D015209…	367;5241;6462;1586;866;3329;8647;3290;4843;
DB02024	C035253	OC(=O)CCC1=CC=CC=C1	P00509;P95468;Q75WK2;	Hydrocarbon derivative;Monocyclic benzene moiety;Carboxylic acid;Carboxylic acid derivative;Aromatic homomonocyclic compound;Benzenoid;Organooxygen compound;Monocarboxylic acid or derivatives;3-phenylpropanoic-acid;Carbonyl group;	Drug metabolism - cytochrome P450;Pentose and glucuronate interconversions;Glucuronidation;Glucuronate pathway (uronate pathway);Chemical carcinogenesis;Retinol metabolism;Biological oxidations;Metabolism of xenobiotics by cytochrome P450;Steroid hormone biosynthesis;Phase II conjugation;Drug metabolism - other enzymes;Porphyrin and chlorophyll metabolism;Metabolic pathways;Ascorbate and aldarate…	D013964;D002280;D013274;D013276;D015451;D000419;D007680;D002278;D002277;D015179;D002100;D003110;D002294;D002295;D000230;D002292;C562730;D014062;D012878;D012871;D005764;D055963;D005334;D064420;D001321;D047928;D007890;D006333;D017544;D008545;D011471;C562729;D009422;D002056;D001930;D007417;D008180;D001238;D013226;D009362;D008106;D006930;D009059;D015212;D016393;D003324;D006965;D005355;D018281;D007249…	7299;54659;54577;54575;54576;5743;
DB03758	C035359	[H][C@@]12CCCCC(=O)C[C@@]3([H])[C@]([H])(Cl)C(=O)CC(=O)[C@@]3([H])C(=O)O[C@]([H])(C)C[C@@]1([H])O2	P14625;P08238;P14147;	Organochloride;Ether;Oxirane;Aliphatic heteropolycyclic compound;Lactone;Monocarboxylic acid or derivatives;Cyclic ketone;Dialkyl ether;Alkyl halide;Ketone;Macrolide;Carboxylic acid ester;Hydrocarbon derivative;Cyclohexanone;Oxacycle;Carboxylic acid derivative;Organohalogen compound;Organooxygen compound;1,3-dicarbonyl compound;Carbonyl group;Organoheterocyclic compound;1,3-diketone;Alkyl chlorid…	ROS, RNS production in phagocytes;Nuclear signaling by ERBB4;Estrogen signaling pathway;Toxoplasmosis;Legionellosis;Immune System;Calcium signaling pathway;AGE-RAGE signaling pathway in diabetic complications;Nitric oxide stimulates guanylate cyclase;Arginine biosynthesis;Amoebiasis;Platelet homeostasis;Pertussis;Breast cancer;Innate Immune System;Tuberculosis;	C535836;D013964;D002114;D028361;D008881;D002971;D002972;D003882;D046152;C535731;D002280;D012163;D008569;D005317;D013274;D016773;D002289;D012164;D003928;D018268;D002057;D008133;D006967;D018496;D054198;D003925;D024821;D018980;D009135;D003924;D010300;D009133;D002277;D012175;D017495;D007625;D003110;D015663;D000022;D002544;D008654;D009336;D000544;D006349;D003877;D003876;D017243;D001254;D008659;D009202…	836;196;5241;3757;5925;2006;2099;3303;
DB00461	C035605	COC1=CC2=C(C=C1)C=C(CCC(C)=O)C=C2	P23219;P21397;P05164;P23975;P35354;P05177;	Aromatic homopolycyclic compound;Hydrocarbon derivative;Naphthalene;Ether;Anisole;Alkyl aryl ether;Organooxygen compound;Carbonyl group;Ketone;	Interleukin-4 and 13 signaling;Colorectal cancer;Regulation of lipolysis in adipocytes;Apoptosis;Synthesis of Prostaglandins (PG) and Thromboxanes (TX);Pathways in cancer;Arachidonic acid metabolism;	D013964;D013584;D002292;D014277;D051437;D013375;D012162;D005483;D013274;D013276;D005355;D009404;D009401;D005357;D018262;D000419;D007680;D002278;D017674;D003092;D016535;D008114;D002277;D015179;D002100;D003110;D001008;D010490;D000236;C562839;D009336;D000544;D002545;D003877;D003922;C562730;D001930;D018211;D012878;D012871;D012516;D014062;D005764;D055963;D005334;D001145;D012892;D064420;D001321;D047928…	6402;596;3311;2353;8856;7402;
DB03553	C035736	OC(=O)CCCC(O)=O	P00509;Q9Y694;P69908;Q4U2R8;Q9NSA0;Q8TCC7;P0AB80;	Dicarboxylic acid or derivatives;Hydrocarbon derivative;Carboxylic acid;Fatty acid;Organooxygen compound;Aliphatic acyclic compound;Carbonyl group;	SLC-mediated transmembrane transport;Organic anion transport;Transport of glucose and other sugars, bile salts and organic acids, metal ions and amine compounds;Transmembrane transport of small molecules;Organic cation/anion/zwitterion transport;	D002114;D003929;D005355;D007246;D007247;D003924;D003921;D003920;D000419;D007674;D007153;D012141;D005234;D056486;D010182;D006946;D006943;D007006;D006949;D008661;D006106;D007251;D010900;D008103;D008106;D006529;D009765;D009767;D050171;D050177;D016640;D006973;D018149;D007333;D006963;D001943;D009336;D011628;	9356;55867;9376;
DB00776	C036006	NC(=O)N1C2=CC=CC=C2CC(=O)C2=CC=CC=C12	Q14524;P20815;P33261;P02768;	Aryl alkyl ketone;Organonitrogen compound;Aryl ketone;Azacycle;Benzenoid;Ketone;Vinylogous amide;Hydrocarbon derivative;Urea;Amine;Azepine;Tertiary amine;Organooxygen compound;Carbonyl group;Aromatic heteropolycyclic compound;Dibenzazepine;	Synthesis of bile acids and bile salts;Chemical carcinogenesis;Metabolism of xenobiotics by cytochrome P450;Metabolism of vitamins and cofactors;Synthesis of bile acids and bile salts via 27-hydroxycholesterol;Neuroactive ligand-receptor interaction;Metabolism;Xenobiotics;Drug metabolism - cytochrome P450;Surfactant metabolism;Synthesis of bile acids and bile salts via 24-hydroxycholesterol;Synth…	D013584;D013585;D006330;D028361;D015658;D008881;D016472;D011317;D009325;D012516;D009127;D006606;D013274;D013064;D002289;D012164;D054058;D009401;D050798;D006967;D000799;D016171;D024821;D002375;D003924;D010302;D014277;D003110;D001259;D006505;D002296;D000230;D006501;D003877;D003875;D003872;D008207;D001714;D003882;D007035;D008288;D050035;C564109;D016638;D010259;D001928;D001927;D013375;D020925;D018281…	1645;1588;1646;51635;874;873;6462;8644;3106;1109;
DB04794	C036596	C1=CN(C=N1)C(C1=CC=CC=C1)C1=CC=C(C=C1)C1=CC=CC=C1	P05181;P10613;P05093;P20813;P14902;P11511;Q16850;	Diphenylmethane;Hydrocarbon derivative;Azole;Heteroaromatic compound;Organonitrogen compound;Imidazole;Azacycle;Biphenyl;N-substituted imidazole;Aromatic heteromonocyclic compound;Organoheterocyclic compound;	Phase 1 - Functionalization of compounds;Cytochrome P450 - arranged by substrate type;Biological oxidations;Endogenous sterols;Steroid hormone biosynthesis;Metabolic pathways;Metabolism;	D005355;D007247;D001321;D012008;D016638;D012516;D005234;D011471;D009362;D007006;D004938;D011085;D010049;D010024;D000230;D006526;D056486;D016171;D016640;D000568;D001862;D007018;D050035;D001943;D004715;C537436;	1595;1588;1576;
DB00187	C036604	COC(=O)CCC1=CC=C(OCC(O)CNC(C)C)C=C1	B0FL73;Q8K4Z4;P08588;	Ether;Organonitrogen compound;1,2-aminoalcohol;Aromatic homomonocyclic compound;Alcohol;Monocarboxylic acid or derivatives;Carboxylic acid ester;Hydrocarbon derivative;Amine;Secondary aliphatic amine;Carboxylic acid derivative;Fatty acid ester;Phenol ether;Alkyl aryl ether;Organooxygen compound;Carbonyl group;Secondary alcohol;Fatty acyl;Secondary amine;Methyl ester;	Renin secretion;	C564616;D058625;D009325;D013375;C535935;D005317;C535933;C535932;D012164;C564200;D009401;D006965;D000419;D003924;D010300;D015179;D041781;D008325;D006505;D000544;D003877;D007333;D013575;D011014;D000326;D064420;D065626;D001249;D006530;D015209;D008113;D006333;D006332;D017379;D011471;D001724;D007022;D013274;D056929;D014839;D011658;D013226;D008106;D008107;D006528;D057772;D006323;D011565;D004195;D018589…	5244;5972;
DB00296	C037663	CCCN1CCCC[C@H]1C(=O)NC1=C(C)C=CC=C1C	Q14524;Q9Y5Y9;Q9UQD0;P10635;Q15858;Q9NY46;P20813;P08684;P35499;Q99250;P35498;P05177;	Piperidinecarboxamide;Organonitrogen compound;Tertiary aliphatic amine;Azacycle;Benzenoid;N-arylamide;Secondary carboxylic acid amide;Aromatic heteromonocyclic compound;Piperidinecarboxylic acid;Hydrocarbon derivative;Amine;Monocyclic benzene moiety;Carboxylic acid amide;Carboxamide group;Tertiary amine;Organooxygen compound;Carbonyl group;Organoheterocyclic compound;Piperidine;Alpha-amino acid a…	Cytochrome c-mediated apoptotic response;Intrinsic Pathway for Apoptosis;Toxoplasmosis;Activation of caspases through apoptosome-mediated cleavage;Caspase activation via extrinsic apoptotic signalling pathway;NF-kappa B signaling pathway;Adrenergic signaling in cardiomyocytes;SMAC binds to IAPs;Immune System;Cytosolic sulfonation of small molecules;Apoptotic factor-mediated response;Alzheimer's d…	D013964;D013584;D002114;D014571;D014277;D007859;D023903;D005706;D003882;D003093;D012163;D012162;D003092;D007738;D020138;D006519;D012164;D054058;D003384;D009401;D008133;D006967;D018262;D000419;D042822;D003925;D010292;D010300;D011249;D055370;D002277;D015179;C535887;D007431;D002100;D003110;D015663;D001008;D002295;D000236;C562839;D009336;D006501;D000544;D006349;D003877;D017240;D013927;D003872;D009133…	6402;3689;836;842;3784;596;1191;3753;6783;6817;3684;445329;142;7124;
DB03588	C037760	OC(=O)C(C1=CC=CC=C1)C1=CC=CC=C1	P07858;	Diphenylmethane;Hydrocarbon derivative;Phenylacetate;Carboxylic acid;Carboxylic acid derivative;Aromatic homomonocyclic compound;Organooxygen compound;Monocarboxylic acid or derivatives;Carbonyl group;	Drug metabolism - cytochrome P450;Pentose and glucuronate interconversions;Glucuronidation;Glucuronate pathway (uronate pathway);Chemical carcinogenesis;Retinol metabolism;Biological oxidations;Metabolism of xenobiotics by cytochrome P450;Steroid hormone biosynthesis;Phase II conjugation;Drug metabolism - other enzymes;Porphyrin and chlorophyll metabolism;Metabolic pathways;Ascorbate and aldarate…	D012559;	54575;54576;54577;54659;
DB00251	C037815	CC(C)N1CCN(CC1)C1=CC=C(OC[C@H]2CO[C@@](CN3C=NC=N3)(O2)C2=C(Cl)C=C(Cl)C=C2)C=C1	P08912;P08913;P28223;P28564;P11229;P10613;P70580;P43140;P18089;P15823;P12530;Q99720;P21728;P35462;P06241;Q16850;P31645;P28335;O00337;P25100;P20309;P18825;P08172;P08173;P23975;P22303;Q01959;O70528;	N-alkylpiperazine;Tertiary aliphatic amine;Substituted aniline;Phenylpiperazine;1,3-dichlorobenzene;Acetal;Hydrocarbon derivative;Amine;Aniline;Heteroaromatic compound;Aryl halide;Alkyl aryl ether;Organohalogen compound;N-arylpiperazine;Chlorobenzene;Organochloride;Azole;Ether;Organonitrogen compound;1,2,4-triazole;Aryl chloride;Azacycle;Benzenoid;Aromatic heteromonocyclic compound;Meta-dioxolane…	Neuronal System;	D013927;D007674;D015473;D009404;D011697;D008133;D020246;C566506;D003110;D016464;D001145;D011041;D004211;D017202;D008103;D009765;D016171;D009133;D002471;D008064;C563614;D001943;D009369;	6582;3757;2152;
DB03357	C037938	O[C@H](C(O)=O)C1=CC=CC=C1	P11444;	Phenylacetate;Aromatic alcohol;Aromatic homomonocyclic compound;Alcohol;Monocarboxylic acid or derivatives;Hydrocarbon derivative;Carboxylic acid;Carboxylic acid derivative;Organooxygen compound;Alpha-hydroxy acid;Carbonyl group;Secondary alcohol;Hydroxy acid;	Chemical carcinogenesis;Phase 1 - Functionalization of compounds;Biological oxidations;Metabolism;Metabolism of xenobiotics by cytochrome P450;	D000014;D006528;D064420;D065626;D015674;D008114;D008113;D009101;D006332;D005235;D005234;D056486;D002289;D009361;D011471;D008175;D000437;D054198;D029424;D010300;D002277;D011656;D019969;D048629;D003110;D011225;D008325;D000230;D008104;D008228;D009765;D003875;D008223;D002471;C562839;C564336;C565449;C538376;D012878;D009336;D055371;	1571;2052;
DB03866	C038291	[H][C@@](CCCCC)(OO)\C=C\[C@@]1([H])[C@@]2([H])C[C@]([H])(OO2)[C@]1([H])C\C=C/CCCC(O)=O	P35354;	Long-chain fatty acid;Peroxol;Ortho-dioxane;Aliphatic heteropolycyclic compound;Hydroperoxide;Monocarboxylic acid or derivatives;Ortho-dioxolane;Heterocyclic fatty acid;Hydrocarbon derivative;Hydroperoxy fatty acid;Dialkyl peroxide;Oxacycle;Carboxylic acid;Carboxylic acid derivative;Fatty acid;Organooxygen compound;Unsaturated fatty acid;Carbonyl group;Organoheterocyclic compound;Prostaglandin sk…	Phase 1 - Functionalization of compounds;Arachidonic acid metabolism;Regulation of lipolysis in adipocytes;Biological oxidations;Synthesis of Prostaglandins (PG) and Thromboxanes (TX);Metabolism of lipids and lipoproteins;Metabolism of vitamins and cofactors;Metabolism;Serotonergic synapse;	C535836;D013964;D005483;D013274;D002289;D006965;D000419;D018496;D007680;D002278;D016535;D002277;D015179;D002100;D003110;D000022;D002294;D002295;D000230;D002292;D003877;D008659;C562730;D014062;D007333;D012878;C538231;D012871;D011014;D005764;D055963;D005334;D006984;D006985;D014516;D012892;D064420;D001321;D047928;D007890;D008113;D006333;D006332;D017544;D006330;D008545;D011471;D001724;C562729;D009422…	1645;
DB03535	C038541	[H][C@]1(CCCN1C(=O)[C@]1([H])CCCN1C(=O)OCC1=CC=CC=C1)C=O	P48147;Q9X6R4;	Tertiary carboxylic acid amide;Pyrrolidine-2-carboxamide;Organonitrogen compound;Azacycle;Benzenoid;Monocarboxylic acid or derivatives;Pyrrolidine carboxylic acid or derivatives;Aromatic heteromonocyclic compound;Aldehyde;N-acylpyrrolidine;Hydrocarbon derivative;Amine;Monocyclic benzene moiety;Pyrrolidine carboxylic acid;Carboxamide group;Tertiary amine;Organooxygen compound;Carbonyl group;Benzyl…	Ras signaling pathway;rRNA processing;IRS-related events triggered by IGF1R;EGFR tyrosine kinase inhibitor resistance;Eukaryotic Translation Initiation;ARMS-mediated activation;MAP kinase activation in TLR cascade;Signalling to RAS;DAP12 signaling;Colorectal cancer;Proteoglycans in cancer;Rap1 signaling pathway;Signaling by PDGF;Metabolism of proteins;Formation of the ternary complex, and subsequ…	D015658;D014277;D002971;D002972;C535736;D013375;D013274;D002289;D005313;D012751;D007680;C536664;D010300;D015179;C536050;D000022;D002294;D002295;D000236;D000230;D002292;D001254;D000784;D009202;D012878;D011018;D014511;D000857;D006984;D017253;D001321;D008114;D003866;D015470;D008545;D011471;C538231;D029503;D017495;D055947;D001932;C538582;D003528;D012468;D017436;D008103;D006930;D015211;D004195;D009196…	55504;122704;6157;1785;6168;4763;1902;6204;6205;2549;1612;5192;5902;84268;6181;109864273;51065;2260;55152;55374;2874;9252;7046;5550;7965;26286;9045;5595;5594;6223;1936;
DB04619	C038699	CC(=O)C1=CC=CC=C1	Q84EX5;	Aryl alkyl ketone;Hydrocarbon derivative;Acetophenone;Aromatic homomonocyclic compound;Aryl ketone;Benzoyl;Organooxygen compound;Carbonyl group;Ketone;	Nucleotide-like (purinergic) receptors;Toxoplasmosis;Glutamatergic synapse;Folate biosynthesis;Golgi Cisternae Pericentriolar Stack Reorganization;RAF-independent MAPK1/3 activation;Thyroid cancer;Dorso-ventral axis formation;Retrograde endocannabinoid signaling;Spry regulation of FGF signaling;Melanogenesis;Breast cancer;Alcoholism;ERKs are inactivated;Signal transduction by L1;Signal attenuatio…	D013964;D014277;D051437;D013375;D002280;D005483;D013274;D003371;C563733;D012751;D007680;D053201;D016535;D002277;D015179;D018921;D003110;D008325;D002294;D002295;D000230;D000544;D001254;D008659;D020751;D007333;D012878;D011018;D009783;D006984;D007511;D015674;D001249;D020347;D020345;D008113;D006333;D006335;D008545;D011471;C562729;D000437;D010003;D019048;D008175;D008106;D006930;D006528;D011565;D004195…	217;250;2100;8989;5468;
DB00546	C039668	CN(C)CC1=NN=C2CN=C(C3=CC=CC=C3)C3=C(C=CC(Cl)=C3)N12	P31644;P34903;P28476;P30536;P47870;P28472;P78334;P14867;Q8N1C3;P47869;P18505;P18507;A8MPY1;P33261;O00591;Q99928;O14764;P48169;Q16445;P24046;	Triazole;Tertiary aliphatic amine;Phenyl-1,3,4-triazole;Hydrocarbon derivative;Amine;Heteroaromatic compound;Aryl halide;Organohalogen compound;Aralkylamine;Propargyl-type 1,3-dipolar organic compound;Phenyltriazole;Organochloride;Azole;Organonitrogen compound;1,2,4-triazole;Aryl chloride;Azacycle;Benzenoid;Organic 1,3-dipolar compound;Imine;1,4-benzodiazepine;Monocyclic benzene moiety;Ketimine;T…	Drug metabolism - cytochrome P450;G alpha (q) signalling events;GPCR downstream signaling;Cytochrome P450 - arranged by substrate type;Serotonergic synapse;Phase 1 - Functionalization of compounds;Chemical carcinogenesis;Peptide ligand-binding receptors;Gastrin-CREB signalling pathway via PKC and MAPK;Biological oxidations;Calcium signaling pathway;GPCR ligand binding;Linoleic acid metabolism;Xen…	D001145;D000856;D002318;C563703;D008881;D001321;D005334;D020820;D009765;D001281;D020207;D006973;D007676;D003865;D003866;D018382;D015470;D012516;D000379;D011471;D009771;D001480;D016584;D012559;D000437;D006948;D016171;D001919;D029424;D002375;D014474;D011618;D010146;D019970;D001714;D009290;D001008;D012640;D012131;D016649;D006526;D058186;D056486;D013927;D019956;D014202;D008659;D007037;D007035;D020022…	1576;1557;
DB02375	C040015	OC1=CC(O)=C2C(OC(=C(O)C2=O)C2=CC(O)=C(O)C(O)=C2)=C1	P33527;	3-hydroxyflavone;Vinylogous acid;3-hydroxyflavonoid;1,2-diphenol;1-benzopyran;Resorcinol;Hydrocarbon derivative;Pyranone;Heteroaromatic compound;Chromone;Polyol;Organoheterocyclic compound;Benzopyran;5-hydroxyflavonoid;Benzenoid;Hydroxyflavonoid;3'-hydroxyflavonoid;Phenol;Benzenetriol;Monocyclic benzene moiety;Oxacycle;Pyran;7-hydroxyflavonoid;4'-hydroxyflavonoid;Organooxygen compound;Pyrogallol …	Cytochrome c-mediated apoptotic response;Intrinsic Pathway for Apoptosis;Signaling by ERBB4;Signal Transduction;Signaling by ERBB2;Toxoplasmosis;IRS-related events triggered by IGF1R;EGFR tyrosine kinase inhibitor resistance;Golgi Cisternae Pericentriolar Stack Reorganization;Small cell lung cancer;Sphingolipid signaling pathway;MicroRNAs in cancer;Osteoclast differentiation;HTLV-I infection;Long…	D013964;C564616;C567127;D003882;D000309;D012516;D012514;D012163;D012162;D003967;D003966;D007943;D010003;C565344;C563840;D010300;D007627;D006222;D006228;D005532;D008325;D007239;D010490;D000236;D000230;D000544;D006349;D009135;D007232;D005871;D009133;D002690;D010014;D011018;D007938;D005334;D001987;D001327;D002280;D001321;D047928;D001249;D006530;D015209;D005236;D005235;D005234;D014605;D015427;C565798…	3716;8505;4363;596;8626;7161;7422;1786;5743;397;3162;7124;4780;2203;836;1543;8000;1839;7153;2033;1031;9540;3082;891;6513;142;1312;581;4318;54205;1545;23411;4609;1499;54583;4233;847;1026;842;3569;3091;1244;5970;
DB00996	C040029	NCC1(CC(O)=O)CCCCC1	O08532;Q14524;P08913;P54289;Q8TCU5;Q00975;O75899;Q9NY47;O77773;Q01650;P30542;	Organonitrogen compound;Monocarboxylic acid or derivatives;Amino fatty acid;Gamma amino acid or derivatives;Hydrocarbon derivative;Aliphatic homomonocyclic compound;Amine;Carboxylic acid;Primary aliphatic amine;Organooxygen compound;Carbonyl group;Primary amine;Fatty acyl;	Gluconeogenesis;Inhibition of voltage gated Ca2+ channels via Gbeta/gamma subunits;Transmission across Chemical Synapses;Chemical carcinogenesis;Ribosome;Cap-dependent Translation Initiation;Nonsense Mediated Decay (NMD) enhanced by the Exon Junction Complex (EJC);Viral mRNA Translation;Metabolism of xenobiotics by cytochrome P450;Eukaryotic Translation Initiation;Tryptophan metabolism;GABA recep…	C564616;C567080;D002294;D012162;D012164;C536890;D010300;D010302;D018923;D006222;D008325;D008654;D000230;D000544;D009135;D009133;D001714;D007938;D011015;D001982;D001321;D001249;D006530;D015209;D055728;D016491;D005234;C562729;D000437;D002189;D001932;D008103;D008106;D008107;D008104;D020149;D011164;D019190;D005953;D051474;D003929;D003928;D013920;D010292;D000690;D006529;D003921;D003920;D013927;D017682…	2550;8140;9254;3757;5444;5243;9568;
DB01880	C040048	OC(=O)\C=C\C1=CC(O)=C(O)C=C1	P16113;P14174;Q3IWB0;	1,2-diphenol;Cinnamic acid;Aromatic homomonocyclic compound;Benzenoid;Monocarboxylic acid or derivatives;Coumaric acid or derivatives;Hydrocarbon derivative;Phenol;Hydroxycinnamic acid;Monocyclic benzene moiety;Carboxylic acid;Carboxylic acid derivative;Phenylpropene;Styrene;Organooxygen compound;Carbonyl group;	Signal Transduction;Toxoplasmosis;Chemical carcinogenesis;EGFR tyrosine kinase inhibitor resistance;Golgi Cisternae Pericentriolar Stack Reorganization;Sphingolipid signaling pathway;MicroRNAs in cancer;Biogenic amines are oxidatively deaminated to aldehydes by MAOA and MAOB;Salmonella infection;Colorectal cancer;Proteoglycans in cancer;Glucuronate pathway (uronate pathway);Apoptosis;Interleukin-…	D013964;D003929;D010391;D003882;D012516;D012514;D012163;D012162;D012164;D002561;D002446;D010300;C562864;D018921;D007625;D005128;D015663;D008325;D007239;D010490;D000236;D000230;D000544;D006349;D009135;D009136;D015464;D005871;D009133;D002690;C548083;D000789;D017088;D018316;D011018;D007938;D001247;D005334;D001987;D000860;D012893;D001327;D001321;D047928;D011605;D001249;D006530;D005236;D005235;D005234…	6819;6818;2920;56992;10733;6817;92399;3141;5607;5743;2194;119559;1489;10570;4129;4128;836;2324;7157;47;6622;3576;1611;25824;54577;2744;55669;202374;4846;1017;2077;5806;63916;6720;991;1312;11235;23768;2936;7299;54659;4693;245972;246;5894;3336;9585;1958;4353;20249;1647;5347;5595;5594;11004;7184;31;11065;5226;6799;50615;54575;54576;2539;84311;51726;
DB02180	C040349	CCCCCCCCCCCCCC(=O)SCCNC(=O)CCNC(=O)[C@@H](O)C(C)(C)CO[P@](O)(=O)O[P@@](O)(=O)OC[C@@H]1O[C@H]([C@H](O)[C@H]1OP(O)(O)=O)N1C=NC2=C1N=CN=C2N	P30418;O60551;	Thioether;Monoalkyl phosphate;Purine ribonucleoside 3',5'-bisphosphate;Alcohol;Secondary carboxylic acid amide;Thiocarboxylic acid or derivatives;Hydrocarbon derivative;Thiocarboxylic acid ester;Carbonyl group;Organoheterocyclic compound;Secondary alcohol;Organonitrogen compound;Imidazopyrimidine;Azacycle;Primary aromatic amine;Monosaccharide phosphate;N-substituted imidazole;Purine ribonucleosid…	Fatty acid, triacylglycerol, and ketone body metabolism;Metabolism;PPAR signaling pathway;	D007249;D064420;D065626;D015228;D015674;D006949;D007674;D008113;D009135;D006332;D005235;D005234;D011471;D009369;D007003;D007683;D003924;D002277;D015427;D003876;D003424;D003921;D015428;D008325;D004681;D006529;D009765;D058186;D056486;D050171;D007676;D006973;D006951;D011507;D007333;C535554;D017202;	1622;5465;2938;
DB00881	C041125	CCOC(=O)[C@H](CCC1=CC=CC=C1)N[C@@H](C)C(=O)N1CC2=CC=CC=C2C[C@H]1C(O)=O	Q16348;P12822;P12821;P46059;	Phenylpropylamine;Alpha peptide;Alpha-amino acid ester;Hydrocarbon derivative;Alpha-amino acid or derivatives;Amine;Carboxylic acid;Fatty acid ester;Carboxamide group;Aralkylamine;N-substituted-alpha-amino acid;Carbonyl group;Organoheterocyclic compound;Alpha-amino acid amide;Fatty acyl;Secondary amine;Dicarboxylic acid or derivatives;Tertiary carboxylic acid amide;Organonitrogen compound;Tetrahy…	HTLV-I infection;Peptide ligand-binding receptors;GPCR downstream signaling;Cytokine-cytokine receptor interaction;Peptide hormone metabolism;HIF-1 signaling pathway;Immune System;Proton/oligopeptide cotransporters;Interleukin-10 signaling;Salmonella infection;Colorectal cancer;Malaria;Rheumatoid arthritis;Signal Transduction;GPCR ligand binding;Signaling by GPCR;Metabolism of proteins;Signaling …	D013964;D019283;D010391;D012516;D012514;D003966;D002561;C567400;D010300;D006228;D005532;D018487;D000230;D000544;D009135;D007232;D005871;D000784;D000789;D010014;D011018;D011014;D005334;D001327;D002280;D001321;D047928;D011605;D001249;D006530;D005234;C565798;D002289;D001930;D001022;D008103;D008106;D008104;D008105;D006934;D050500;D051474;D004374;D003929;D003384;D013920;D003924;D013923;D003921;D003922…	1636;6565;6564;2147;2153;1906;
DB01162	C041226	COC1=C(OC)C=C2C(N)=NC(=NC2=C1)N1CCN(CC1)C(=O)C1CCCO1	P08913;P25100;P28223;P43140;P18130;P35368;Q9NS40;P18089;P15823;Q12809;P35348;P18841;P19328;Q9H252;P18825;P23944;P16083;O15245;	Dialkyl ether;Quinazolinamine;Pyrimidine;Hydrocarbon derivative;Oxolane;Amine;Heteroaromatic compound;Alkyl aryl ether;Carboxamide group;N-arylpiperazine;Carbonyl group;Saccharide;Tertiary carboxylic acid amide;Ether;Organonitrogen compound;Imidolactam;Azacycle;Benzenoid;Primary aromatic amine;Aminopyrimidine;Oxacycle;Carboxylic acid derivative;Anisole;Tertiary amine;Organooxygen compound;Quinazo…	G alpha (12/13) signalling events;Intrinsic Pathway for Apoptosis;G alpha (q) signalling events;EGFR tyrosine kinase inhibitor resistance;Small cell lung cancer;cGMP-PKG signaling pathway;Adrenergic signaling in cardiomyocytes;Neuroactive ligand-receptor interaction;Amyotrophic lateral sclerosis (ALS);Colorectal cancer;Vascular smooth muscle contraction;GPCR ligand binding;Platinum drug resistanc…	D013584;D014570;D015658;D008569;D013274;D012751;D018262;D007680;D053201;D053202;D002277;D015179;D007431;D003110;D002295;D000236;C562839;D009336;D000544;D003877;D018358;D018211;D001247;D001321;D001249;D008114;D008113;D012162;D009101;D006332;D015470;D007024;D011471;D007022;D012004;D014594;D019048;D010009;D007414;D008103;D008106;D006528;D016481;D011470;C554498;D016410;D003128;D010051;D008104;D015451…	146;147;1027;596;581;148;
DB00857	C041359	CN(C\C=C\C#CC(C)(C)C)CC1=CC=CC2=CC=CC=C12	Q14534;P08913;Q99720;P23219;P10635;P70580;P52020;P11511;P10632;P23975;Q4JEY0;	Aromatic homopolycyclic compound;Hydrocarbon derivative;Amine;Naphthalene;Organonitrogen compound;Tertiary aliphatic amine;Aralkylamine;Tertiary amine;Benzylamine;	VEGF signaling pathway;Signal Transduction;Toxoplasmosis;GPVI-mediated activation cascade;Sphingolipid signaling pathway;cAMP signaling pathway;TNF signaling pathway;Colorectal cancer;Proteoglycans in cancer;Th1 and Th2 cell differentiation;Apoptosis;Signaling by PDGF;Interleukin-10 signaling;Signaling by Rho GTPases;Signaling by VEGF;Innate Immune System;RHO GTPases Activate WASPs and WAVEs;Flui…	D013964;D010390;D010391;D003882;D003881;D012516;D012162;D012164;D010300;D065630;D015663;D008325;D007239;D003586;D000230;D000544;D006349;D015464;D009133;D002690;D000789;D010014;D011018;D004802;D011014;D005334;D001987;D001327;D001321;D047928;D011605;D001249;D005234;D009181;C562729;D002289;D001930;C565935;D008103;D008106;D008107;D008104;D016649;D006934;D020149;D000753;D003929;D003384;D000755;D003924…	5732;3757;5747;389;4780;6347;10850;5829;3576;1565;4313;85480;4318;3627;5733;387;388;5595;7124;2950;4792;5594;6352;3567;3565;6772;1576;
DB00507	C041747	CC(=O)OC1=CC=CC=C1C(=O)NC1=NC=C(S1)[N+]([O-])=O	Q24982;P15121;P94692;Q968X7;	2,5-disubstituted 1,3-thiazole;Phenol ester;Allyl-type 1,3-dipolar organic compound;Benzoyl;N-arylamide;Monocarboxylic acid or derivatives;Secondary carboxylic acid amide;Benzamide;Hydrocarbon derivative;Heteroaromatic compound;Carboxamide group;Carbonyl group;Organoheterocyclic compound;Propargyl-type 1,3-dipolar organic compound;Organic nitrite;Organic zwitterion;Azole;Organonitrogen compound;N…	Prostate cancer;	D013964;D001008;D011928;D051437;D009325;C567482;D013375;D012163;D003967;D018917;D065886;D006689;D006509;D007248;D015179;D002294;D002295;D009336;D002292;D015464;D001254;D018567;D007333;D012871;D007938;D000855;D005334;D005832;D064420;D001321;D018177;D009101;D003866;D005234;D008545;D011471;D018323;D001523;D019048;D012164;D000860;D007251;D014839;D007416;D013226;D008106;D006528;D006526;D005221;D016640…	468;4363;5610;3440;81704;9766;367;83939;6586;
DB01220	C042734	CO[C@H]1\C=C\O[C@@]2(C)OC3=C(C)C(O)=C4C(O)=C(NC(=O)\C(C)=C/C=C/[C@H](C)[C@H](O)[C@@H](C)[C@@H](O)[C@@H](C)[C@H](OC(C)=O)[C@@H]1C)C1=C(N=C5C=C(C)C=CN15)C4=C3C2=O	P0A800;O75469;P0A8V2;P0A7Z4;P0A8T7;	Macrolactam;Methylpyridine;Lactam;Aryl ketone;Alcohol;Secondary carboxylic acid amide;Dialkyl ether;Acetal;Hydrocarbon derivative;Heteroaromatic compound;Benzimidazole;Carboxylic acid amide;Imidazole;Carboxamide group;Carbonyl group;Polyol;Organoheterocyclic compound;Secondary alcohol;Aryl alkyl ketone;Azole;Ether;Organonitrogen compound;Naphthofuran;Azacycle;Benzenoid;Acetate salt;N-substituted …	Systemic lupus erythematosus;Synthesis of bile acids and bile salts;Toxoplasmosis;Primary bile acid biosynthesis;PPARA activates gene expression;Lipid digestion, mobilization, and transport;Cytokine-cytokine receptor interaction;AGE-RAGE signaling pathway in diabetic complications;Immune System;Synthesis of bile acids and bile salts via 27-hydroxycholesterol;Osteoclast differentiation;Metabolism;…	D013964;C567085;D015419;D003882;D012516;D003966;D010300;D010302;C562864;D018921;D007627;D015663;D008325;D007239;D008654;D000230;D000544;D006349;D009135;D007232;D009133;D000784;D010014;D010013;D011014;D005334;D001987;D001989;D002690;D001327;D001321;D047928;D001249;D005234;C562729;D002289;D012164;D001930;D001022;D002545;D008106;D008107;C562625;D007010;D006934;D007153;D020149;D000753;D003929;D003384…	18671;59;948;5468;337;1581;4049;5243;1277;13112;2169;63924;9971;9420;1675;8856;1576;84649;
DB01785	C043060	CC(C)=CCO[P@](O)(=O)OP(O)(O)=O	P14324;Q13907;P62623;	Hydrocarbon derivative;Monoalkyl phosphate;Alkyl phosphate;Isoprenoid phosphate;Phosphoric acid ester;Organic phosphoric acid derivative;Organic phosphate;Organooxygen compound;Aliphatic acyclic compound;Organic pyrophosphate;	Signaling by Interleukins;Cytokine Signaling in Immune system;Cytokine-cytokine receptor interaction;	D065626;D009182;D050723;D012751;D001321;D034141;D008103;D006967;D009765;D002545;D003924;D011014;	7133;3594;
DB01136	C043211	COC1=CC=CC=C1OCCNCC(O)COC1=CC=CC2=C1C1=CC=CC=C1N2	P08913;P04798;P28223;P28564;O15244;P13945;P43140;P14416;P18089;P15823;O95298;Q12809;P19327;P16860;P41595;P15692;P21728;P35462;P16581;P07550;P08588;P31645;P18090;P28335;P25100;P35368;P19320;P50406;P08908;P35348;P17302;Q96FL8;P18825;P23219;P05181;P23975;Q16665;P05067;P47989;Q01959;O70528;	Ether;Organonitrogen compound;1,2-aminoalcohol;Methoxybenzene;Indole;Azacycle;Benzenoid;Alcohol;Carbazole;Hydrocarbon derivative;Amine;Heteroaromatic compound;Monocyclic benzene moiety;Secondary aliphatic amine;Phenol ether;Anisole;Alkyl aryl ether;Pyrrole;Organooxygen compound;Secondary alcohol;Aromatic heteropolycyclic compound;Secondary amine;	Intrinsic Pathway for Apoptosis;Ras signaling pathway;Signal Transduction;Signaling by ERBB2;Signaling by moderate kinase activity BRAF mutants;Toxoplasmosis;IRS-related events triggered by IGF1R;EGFR tyrosine kinase inhibitor resistance;Type I diabetes mellitus;Small cell lung cancer;Sphingolipid signaling pathway;MicroRNAs in cancer;Osteoclast differentiation;ARMS-mediated activation;GRB2 event…	D013964;C567085;C564616;D001008;D003882;D012516;D012514;D017563;D018792;C536106;D003967;D003966;D002561;D008336;C567400;D010300;D010302;C562864;D007627;D007625;C567337;D065630;D015663;D008325;D000542;D018487;D000236;D000230;D005878;D000544;D006349;D009135;D015464;D007235;D008659;D001714;C536196;D000787;D011782;C563409;D010014;D011018;D060050;D010013;D011546;D011547;D007938;C536801;D005334;D001982…	2778;3592;153;7363;155;154;156;2869;551;406965;3630;4879;4313;3761;1906;3777;3162;3593;406942;836;1636;3458;1839;7364;183;6262;6580;2281;1401;1565;409;408;146;147;406910;2870;3586;4318;9370;54658;148;3178;1956;3757;3553;7124;6583;4353;1437;5155;387236;5595;5594;406996;4878;5243;356;355;2697;5972;6582;29102;6581;7040;
DB01413	C043266	CO\N=C(/C(=O)N[C@@H]1C(=O)N2[C@]1([H])SCC(C[N+]1(C)CCCC1)=C2C([O-])=O)C1=CSC(N)=N1	P02919;P02918;P08506;P0AEB2;P0AD68;O76082;P0AD65;Q16348;Q51504;Q9X6V3;P24228;P46059;	Thioether;Dialkylthioether;N-acyl-alpha amino acid or derivatives;Enamine;Monocarboxylic acid or derivatives;Secondary carboxylic acid amide;Hydrocarbon derivative;Meta-thiazine;Alpha-amino acid or derivatives;Amine;Heteroaromatic compound;Carboxylic acid;Carboxylic acid amide;Carboxamide group;Carboxylic acid salt;Oxime ether;N-alkylpyrrolidine;Carbonyl group;Pyrrolidine;Tertiary carboxylic acid…	Carbon metabolism;	D000014;D020802;D001018;D012516;D019457;D002289;D009404;D006967;D000799;D015179;D015663;D000022;D006505;D008654;D009336;D003875;D014581;D001927;D010019;D011015;D006980;D005334;D014514;D016603;D064420;D001321;D047928;D001249;D006333;D007898;D009103;D005234;D001528;D007022;D009959;D009422;D013276;D003693;D002481;D008180;D001238;D009290;D013226;D008104;D004342;D006521;D011565;D003929;D007642;D014435…	3123;1719;23526;
DB00659	C043877	CC(=O)NCCCS(O)(=O)=O	P34903;Q8TCU5;Q8N1C3;P41594;O00591;Q99928;P48169;O14764;O15399;P31644;Q9UN88;Q13224;P47870;Q14957;P28472;P78334;Q7Z2H8;P14867;Q05586;Q12879;P47869;P18505;P18507;Q16445;O60391;	Organonitrogen compound;Aliphatic acyclic compound;Secondary carboxylic acid amide;Acetamide;Sulfonic acid;Hydrocarbon derivative;Alkanesulfonic acid;Carboxylic acid derivative;Organosulfur compound;Carboxylic acid amide;Carboxamide group;Organooxygen compound;Sulfonyl;Carbonyl group;	Neurotransmitter Receptor Binding And Downstream Transmission In The Postsynaptic Cell;Negative regulation of FGFR4 signaling;Aldosterone-regulated sodium reabsorption;Signaling by FGFR4;Golgi Cisternae Pericentriolar Stack Reorganization;Long-term potentiation;Dorso-ventral axis formation;Retrograde endocannabinoid signaling;Spry regulation of FGF signaling;Nuclear Events (kinase and transcripti…	D010051;D010911;D005600;D000013;D003929;D007247;D014277;D019969;D001321;D020820;D009202;D008114;D009461;D013375;D000435;D001284;D008569;D001171;D008607;D001289;D006258;D006556;D003072;D009361;D007680;D008175;D009362;D001480;D007022;D012559;D006966;D000437;D020244;D006948;D001919;D007806;D019066;D015464;D006059;D002375;D010300;D004833;D016649;D013610;D010146;D009021;D019970;D011471;D002658;D009410…	2561;2559;1813;
DB02606	C043958	CC[C@@H](C)O	P14941;	Secondary alcohol;Hydrocarbon derivative;Aliphatic acyclic compound;	Postsynaptic nicotinic acetylcholine receptors;Neurotransmitter Receptor Binding And Downstream Transmission In The Postsynaptic Cell;Highly calcium permeable postsynaptic nicotinic acetylcholine receptors;Activation of Nicotinic Acetylcholine Receptors;Presynaptic nicotinic acetylcholine receptors;Neuroactive ligand-receptor interaction;Highly calcium permeable nicotinic acetylcholine receptors;…	D015430;D010911;D015658;D007249;D020522;D015470;D000172;C562704;C537404;D008175;C537505;D007680;C567564;D002318;D011086;D014424;D008325;D012640;D008106;D009765;C563679;D009133;D049912;D007333;D053099;D011230;D013375;D006130;	1143;2688;1135;
DB00294	C044815	[H][C@@]12CC[C@@](O)(C#C)[C@@]1(CC)CC(=C)[C@]1([H])[C@@]3([H])CCC(=O)C=C3CC[C@@]21[H]	P08684;P03372;P06401;P04278;	Hydroxysteroid;Ynone;3-oxo-delta-4-steroid;Alcohol;Cyclic ketone;Ketone;Delta-4-steroid;Hydrocarbon derivative;Cyclic alcohol;Oxosteroid;Tertiary alcohol;Aliphatic homopolycyclic compound;3-oxosteroid;Organooxygen compound;Carbonyl group;Estrogen-skeleton;17-hydroxysteroid;	Thrombin signalling through proteinase activated receptors (PARs);Formation of Fibrin Clot (Clotting Cascade);Common Pathway of Fibrin Clot Formation;Hemostasis;Complement and coagulation cascades;	D065666;D015430;D010146;D006984;D006528;D019964;D019851;D007249;D013923;D065626;D015674;D013927;D012008;D009203;D017445;D012516;D020521;D003866;D005234;D013274;D004244;D015473;D009404;D011471;D009410;D000152;D007020;D009401;D011697;D020246;D006526;D056486;D001172;D002544;D002545;D002277;D054556;C564871;D004211;D010283;D008325;D006261;D006505;D008654;D000230;D000544;D009765;D001778;D017202;D006470…	5241;1576;32876;
DB00542	C044946	CCOC(=O)[C@H](CCC1=CC=CC=C1)N[C@H]1CCC2=CC=CC=C2N(CC(O)=O)C1=O	P42898;Q16348;P47820;P12822;P12821;P46059;	Phenylpropylamine;Lactam;Alpha-amino acid ester;Hydrocarbon derivative;Amine;Carboxylic acid;Fatty acid ester;Carboxamide group;Aralkylamine;Carbonyl group;Organoheterocyclic compound;Fatty acyl;Secondary amine;Dicarboxylic acid or derivatives;Tertiary carboxylic acid amide;Organonitrogen compound;Azacycle;Benzenoid;Carboxylic acid ester;Azepine;Monocyclic benzene moiety;Secondary aliphatic amine…	Ras signaling pathway;Degradation of the extracellular matrix;Signal Transduction;Toxoplasmosis;RIG-I-like receptor signaling pathway;EGFR tyrosine kinase inhibitor resistance;TGF-beta signaling;Small cell lung cancer;Sphingolipid signaling pathway;MicroRNAs in cancer;Muscle contraction;Salmonella infection;Colorectal cancer;Proteoglycans in cancer;Th1 and Th2 cell differentiation;Apoptosis;PPARA…	D013964;C567085;C567088;D003882;D018798;D012516;D012514;D018792;D012162;D003966;D010411;D009175;D002561;C566935;D056784;C567400;D010300;D010302;D018290;D006994;D065630;D015663;D008325;D007239;D018487;D000236;D000230;D000544;D006349;D009135;D006344;D007232;D007235;D009133;D000784;C565532;D000787;D012608;C536962;D000789;D010014;D011018;D004802;D011014;D011015;D005334;D001982;D001987;D000860;D001327…	6647;154;1636;4548;4318;6564;4524;6565;5547;1585;183;59272;259;7040;9971;185;5972;7124;7099;338;
DB01097	C045463	CC1=C(C=NO1)C(=O)NC1=CC=C(C=C1)C(F)(F)F	O00337;P35869;O35435;Q9UNQ0;Q02127;P21397;Q63707;P23975;Q14289;P05177;Q01959;	Organofluoride;Azole;Oxazole;Azacycle;Benzenoid;Isoxazole;N-arylamide;Secondary carboxylic acid amide;Aromatic heteromonocyclic compound;Alkyl halide;Alkyl fluoride;Hydrocarbon derivative;Heteroaromatic compound;Monocyclic benzene moiety;Oxacycle;Carboxylic acid derivative;Carboxamide group;Organohalogen compound;Organooxygen compound;Carbonyl group;Organoheterocyclic compound;	Signal Transduction;Resolution of Abasic Sites (AP sites);Chemical carcinogenesis;EGFR tyrosine kinase inhibitor resistance;TCF dependent signaling in response to WNT;G2/M Transition;Long-term potentiation;Metabolism of vitamins and cofactors;Dual incision in TC-NER;ARMS-mediated activation;GRB2 events in EGFR signaling;SUMOylation;Removal of the Flap Intermediate;DAP12 signaling;Signaling by NOT…	C564616;C567123;D015140;D010391;C536510;C563250;C537912;C537910;D000542;D000236;D000230;D005878;D000544;C565701;D005871;C565706;D000784;D000787;D000782;D053358;D000789;D052517;D011605;C563661;C563669;D016491;D016142;D008591;C562729;D000437;D000435;D012868;D009798;D012468;D001238;D058249;D058489;D007010;C537005;D007018;D020149;D017700;D018500;D006528;D006529;D012008;C537345;C537342;D030401;C537340…	55349;114789;4026;27286;84913;7844;100874291;27289;84919;84918;115811;115817;727897;10891;5987;5984;51068;343;220164;127707;55904;10966;6792;6790;146223;4739;81532;286097;57727;4938;56123;221786;221785;140545;51606;348110;100507651;4651;275;150771;131118;80206;80205;51117;219899;81855;200894;93323;387921;57478;2444;9525;56907;109;253039;57186;57182;101929745;79818;400759;2200;9411;80119;26027;649…
DB00491	C045621	OCCN1C[C@H](O)[C@@H](O)[C@H](O)[C@H]1CO	P23739;O43451;P09848;Q6P7A9;Q14697;P04746;P04062;P35574;Q8TET4;P10253;Q58D55;P14410;	Organonitrogen compound;1,2-aminoalcohol;Tertiary aliphatic amine;Azacycle;Alcohol;Alkanolamine;Primary alcohol;Hydrocarbon derivative;Amine;Tertiary amine;Organooxygen compound;Polyol;Piperidine;Secondary alcohol;1,2-diol;Aliphatic heteromonocyclic compound;	Metal sequestration by antimicrobial proteins;Cytokine-cytokine receptor interaction;Influenza A;Inflammatory bowel disease (IBD);Immune System;Hematopoietic cell lineage;African trypanosomiasis;NOD-like receptor signaling pathway;TNF signaling pathway;Type I diabetes mellitus;Malaria;Rheumatoid arthritis;Interleukin-10 signaling;Neutrophil degranulation;Tuberculosis;Prion diseases;Innate Immune …	D013964;D000753;D002114;D000544;D014277;D023903;D003882;D017241;D003093;D012514;D002280;D008569;D003092;D013274;D020138;D006519;D012164;D054058;D002057;D006967;D006962;D000419;D024821;D009135;D003924;D010300;D011249;D017246;D002277;D015179;D002100;D007627;D007625;D003110;D015663;D000022;D001008;D002295;D009336;D006501;D002292;D006349;D003877;D003876;D017243;D003922;D005871;D009133;D002690;D009325…	6275;6277;3569;6280;6281;6282;6283;3553;7124;
DB01166	C045645	O=C1CCC2=C(N1)C=CC(OCCCCC1=NN=NN1C1CCCCC1)=C2	P24462;P11712;Q13370;Q14432;	Azole;Ether;Organonitrogen compound;Lactam;Azacycle;Benzenoid;Secondary carboxylic acid amide;Tetrahydroquinoline;Hydrocarbon derivative;Cyclic alcohol;Heteroaromatic compound;Carboxylic acid derivative;Carboxylic acid amide;Tetrahydroquinolone;Tetrazole;Alkyl aryl ether;Carboxamide group;Organooxygen compound;Carbonyl group;Aromatic heteropolycyclic compound;	Cytochrome c-mediated apoptotic response;Intrinsic Pathway for Apoptosis;Signal Transduction;Toxoplasmosis;Transcriptional activation of cell cycle inhibitor p21;CLEC7A (Dectin-1) signaling;Cyclin D associated events in G1;Sphingolipid signaling pathway;MicroRNAs in cancer;Osteoclast differentiation;Cell Cycle;Apoptotic cleavage of cellular proteins;Salmonella infection;Huntington's disease;Color…	D013964;C564616;D003929;D003882;C536450;D012516;D012514;D012163;D012162;D003967;D012164;D010003;C537262;D010300;D010302;D018921;D006223;D007625;C567337;D015663;D008325;D007239;D010490;D000236;D000230;D000544;D006349;D009135;D005871;D008659;D002690;D010014;D011018;D004802;D007938;D011015;D005334;D001982;D001987;D001986;D012893;D001327;D002280;D001321;D047928;D011605;D001249;D006530;D015209;D005234…	5111;596;1870;3162;4780;5728;836;6347;7157;1080;7412;2030;4846;890;6582;9131;207;581;23411;1869;5468;7124;4792;1026;3569;1385;5970;3553;
DB03625	C045894	NC1=NC(=O)C2=C(NC[C@@H](CCC3=CC=C(C=C3)C(=O)N[C@H](CCC(O)=O)C(O)=O)C2)N1	P0ABQ4;	N-acyl-alpha amino acid or derivatives;Hippuric acid;Secondary aliphatic/aromatic amine;Benzoyl;N-acyl-alpha-amino acid;Pyrimidone;Secondary carboxylic acid amide;Vinylogous amide;Amino fatty acid;Pyrimidine;Hydrocarbon derivative;Alpha-amino acid or derivatives;Amine;Heteroaromatic compound;Carboxylic acid;Carboxamide group;N-substituted-alpha-amino acid;Carbonyl group;Organoheterocyclic compoun…	Antifolate resistance;Metabolism of folate and pterines;Metabolism of water-soluble vitamins and cofactors;Metabolism of vitamins and cofactors;Metabolism;Vitamin digestion and absorption;	D010051;D000740;D000013;D002292;D013921;D064420;D002971;D002972;D012008;D004314;D012516;D008607;D006330;D020138;D008545;D001749;D009369;D009422;D054198;D001321;D000075902;D052016;D015179;D003110;C567791;D011596;D000236;D008106;C562799;D009069;D004195;D008286;D010198;D009436;D019465;C538231;D020739;D004827;D001172;	6573;2350;113235;
DB01919	C046012	CCCCC=O	P17612;	Hydrocarbon derivative;Alpha-hydrogen aldehyde;Aliphatic acyclic compound;Short-chain aldehyde;	Ras signaling pathway;Signal Transduction;Toxoplasmosis;IRS-related events triggered by IGF1R;Antigen processing and presentation;Transport of glucose and other sugars, bile salts and organic acids, metal ions and amine compounds;Sphingolipid signaling pathway;Potassium Channels;Metabolism of vitamins and cofactors;ARMS-mediated activation;GRB2 events in EGFR signaling;DAP12 signaling;Salmonella …	D013964;D013967;D003103;D015417;D010391;D003882;D017566;C566411;D012516;D020159;D012514;D017563;D018792;D012162;D009771;C537985;D003967;D000307;C563250;D006712;D004211;D002057;C566425;D001661;D008336;D002446;D056784;C536587;C536586;C567017;D010300;C536589;D010302;D003560;D003409;C535887;C537182;D018290;D018921;D007627;D006222;D000855;D006228;D015663;D008325;D000542;D010490;D000236;D000230;D007683…	643314;1718;114780;401399;55612;27283;26579;10610;10892;92092;50649;348;51286;127700;6354;128872;55908;2316;57722;100288428;221785;140545;597;3778;90827;51111;63939;389206;2267;387694;124590;9436;644943;4811;2045;79810;79817;57501;10637;124359;646960;646962;10417;10144;54556;10148;54550;9638;22875;83876;9636;84699;285203;7262;440078;3212;10008;10561;80099;3394;388815;221914;83478;8837;2861;29965;…
DB00268	C046649	CCCN(CCC)CCC1=C2CC(=O)NC2=CC=C1	P08913;P28335;P34969;P28222;P28223;P10635;P28221;P19020;P14416;P21918;P18089;P08908;P21917;P41595;P18825;P21728;P35462;P08684;P61169;P05177;P20288;	Organonitrogen compound;Tertiary aliphatic amine;Lactam;Azacycle;Benzenoid;Secondary carboxylic acid amide;Phenethylamine;Hydrocarbon derivative;Amine;Carboxylic acid derivative;Carboxylic acid amide;Carboxamide group;Aralkylamine;Tertiary amine;Organooxygen compound;Carbonyl group;Dihydroindole;Aromatic heteropolycyclic compound;	Cytochrome c-mediated apoptotic response;Intrinsic Pathway for Apoptosis;Signal Transduction;Toxoplasmosis;EGFR tyrosine kinase inhibitor resistance;Golgi Cisternae Pericentriolar Stack Reorganization;Sphingolipid signaling pathway;Osteoclast differentiation;MAP kinase activation in TLR cascade;Salmonella infection;Colorectal cancer;Proteoglycans in cancer;Signaling by Interleukins;Apoptosis;Toll…	D013964;D000753;D013584;D002114;D000014;D005909;D014277;D023903;D050197;D003882;D017241;D001018;D012516;D019457;D009135;D012163;D012162;D006212;D001010;D013274;D020138;D002289;D012164;D051346;D054058;D003384;D002057;D006966;D006967;D018883;D007247;D018262;D000419;D063647;D007680;D003925;D029242;D003092;D002375;D003924;D010300;D011249;D017246;D002277;D015179;D002100;D003876;D007625;D003110;D002658…	1814;1815;836;842;1813;596;5595;3725;5594;
DB00248	C047047	[H][C@@]12CC3=CNC4=CC=CC(=C34)[C@@]1([H])C[C@H](CN2CC=C)C(=O)N(CCCN(C)C)C(=O)NCC	P08913;P28335;P34969;P28222;P28223;P25100;P28221;P35368;P14416;P21918;P18089;P08908;P21917;P35348;P41595;P18825;P21728;P35462;P08684;P07550;P08588;	Benzoquinoline;Indole;Tertiary aliphatic amine;Quinoline-3-carboxamide;Piperidinecarboxylic acid;Hydrocarbon derivative;Lysergic acid or derivatives;Amine;Heteroaromatic compound;Carboxamide group;Aralkylamine;Quinoline;Carbonyl group;Organoheterocyclic compound;Piperidine;Piperidinecarboxamide;Pyrroloquinoline;Ureide;Organonitrogen compound;Isoindole or derivatives;Azacycle;Benzenoid;3-piperidin…	Signal Transduction;Gap junction;Amphetamine addiction;Cocaine addiction;GPCR downstream signaling;GPCR ligand binding;Dopamine receptors;Signaling by GPCR;Amine ligand-binding receptors;Neuroactive ligand-receptor interaction;Alcoholism;Class A/1 (Rhodopsin-like receptors);	D006948;D051436;D013375;D012162;D006966;D053201;D002375;D016535;D010300;D011249;D010302;D020961;D014262;D015175;D008325;D001008;D007238;D000236;D000230;D006349;C536209;D005327;D001714;D004806;D009477;D011618;D005334;D064420;D001321;D012148;D015674;C537201;D008113;D008569;D006333;D006332;D006627;D003072;D011470;D012678;D001480;D007022;D006261;D000437;D009422;D004893;D016464;D001022;D000860;D008180…	5617;
DB00949	C047360	NC(=O)OCC(COC(N)=O)C1=CC=CC=C1	Q13224;P05181;Q12879;	Aromatic homomonocyclic compound;Hydrocarbon derivative;Organooxygen compound;Monocarboxylic acid or derivatives;Monocyclic benzene moiety;Organonitrogen compound;	Pentose and glucuronate interconversions;Neurotransmitter Receptor Binding And Downstream Transmission In The Postsynaptic Cell;Tryptophan metabolism;IRS-related events triggered by IGF1R;Chemical carcinogenesis;Uptake and function of diphtheria toxin;Phase 1 - Functionalization of compounds;CREB phosphorylation through the activation of Ras;GABA receptor activation;Long-term potentiation;Retrogr…	C564616;D000014;D000544;D014571;D015658;D018248;D014277;D007638;D011928;D011629;D012516;D019457;D012162;D003092;D013274;D013064;D002289;D012164;D065886;C564200;D006966;D006967;D006965;D000419;D006689;D018496;D007680;D003925;D003677;D002375;D000067877;D010300;D019305;D002277;D015179;D006222;D003110;D002658;D000022;D001259;D006505;D000236;D000230;D005878;D002292;D007706;D003877;D009135;D003875;D003…	2554;2555;2557;2561;2559;2562;2566;2560;1576;
DB00346	C047638	COC1=C(OC)C=C2C(N)=NC(=NC2=C1)N(C)CCCNC(=O)C1CCCO1	P25100;P23944;P18130;P08684;P35368;Q12809;P35348;	Secondary carboxylic acid amide;Dialkyl ether;Quinazolinamine;Pyrimidine;Hydrocarbon derivative;Oxolane;Amine;Heteroaromatic compound;Carboxylic acid amide;Alkyl aryl ether;Carboxamide group;Carbonyl group;Saccharide;Ether;Organonitrogen compound;Imidolactam;Azacycle;Benzenoid;Primary aromatic amine;Aminopyrimidine;Oxacycle;Carboxylic acid derivative;Anisole;Tertiary amine;Organooxygen compound;P…	G alpha (12/13) signalling events;cGMP-PKG signaling pathway;G alpha (q) signalling events;GPCR downstream signaling;Signal Transduction;Vascular smooth muscle contraction;Gastrin-CREB signalling pathway via PKC and MAPK;Calcium signaling pathway;Adrenergic signaling in cardiomyocytes;GPCR ligand binding;Adrenoceptors;Signaling by GPCR;Salivary secretion;Amine ligand-binding receptors;Neuroactive…	D014570;D014277;D011317;D009325;D013375;C562785;D008133;D006967;D016535;D001008;D001651;D003875;D001714;D007035;D009437;D011469;D005764;D003865;D007024;D011472;D007022;D009422;D001930;D014839;D009290;D013226;D008106;D006930;D006528;D004342;D011470;D004195;D008103;D006966;D004827;D019694;D005119;D005355;D005357;D007248;D007249;D003921;D012798;D007674;D020326;D012128;D020078;D008175;D012559;D007006…	146;147;148;
DB01408	C047766	CN(C)C(=O)OC1=CC(=CC(OC(=O)N(C)C)=C1)C(O)CNC(C)(C)C	P10635;P07550;P06276;P22303;	Dicarboxylic acid or derivatives;Aromatic alcohol;1,2-aminoalcohol;Aromatic homomonocyclic compound;Benzenoid;Alcohol;Hydrocarbon derivative;Monocyclic benzene moiety;Secondary aliphatic amine;Aralkylamine;Tertiary amine;Organooxygen compound;Secondary alcohol;Secondary amine;	Glycerophospholipid biosynthesis;Neuronal System;Peptide hormone metabolism;Metabolism of lipids and lipoproteins;Synthesis of PC;Phospholipid metabolism;Synthesis, secretion, and deacylation of Ghrelin;Neurotransmitter Clearance In The Synaptic Cleft;Transmission across Chemical Synapses;	D066126;D002292;D006948;D012891;D064420;D015228;D001249;D014313;D006333;D008569;D009103;D003072;D011471;D005909;D009447;D029424;D010291;D004830;D010243;D005207;D019969;D019970;D001049;D011041;D000686;D017202;D062025;D012640;D008106;D000544;D009765;D009136;D009069;D049188;D014202;D009422;D020258;C537417;D003643;D013610;D001943;C537901;D007859;D006130;D011183;	590;43;
DB00555	C047781	NC1=NC(N)=C(N=N1)C1=C(Cl)C(Cl)=CC=C1	P04774;Q14524;Q9Y5Y9;P04775;P46098;Q15858;Q62968;P35499;Q99250;P35498;P35503;Q99720;Q9UQD0;Q9NY46;P08183;P22310;P08104;	Aminotriazine;Organochloride;Organonitrogen compound;Imidolactam;Aryl chloride;Azacycle;Primary aromatic amine;Aromatic heteromonocyclic compound;Hydrocarbon derivative;Amine;Heteroaromatic compound;Aryl halide;Organohalogen compound;Triazine;1,2-dichlorobenzene;Organoheterocyclic compound;1,2,4-triazine;Primary amine;	Chemical carcinogenesis;Metabolism of xenobiotics by cytochrome P450;Neuroactive ligand-receptor interaction;Metabolism;Xenobiotics;Drug metabolism - cytochrome P450;Fatty acids;Metabolism of steroid hormones;Drug metabolism - other enzymes;Metabolism of porphyrins;Metabolic pathways;Porphyrin and chlorophyll metabolism;Phase 1 - Functionalization of compounds;Retinol metabolism;Biological oxidat…	D013584;D013585;D009102;D028361;D009325;D015658;D009422;D003882;C564274;D054220;D012516;D009127;D008569;D006212;D009771;D013274;D002289;D012164;D065886;D000568;D018268;D006966;D006967;D018248;D002653;D018262;C536209;D007680;D003092;D002375;D000067877;D010300;D009133;D002277;D015179;D006222;D003110;D002658;D012206;D003294;D001259;D000236;C562839;D000230;D000544;D003877;D001416;D003875;D014517;D003…	4158;1588;1555;1813;54657;54659;3106;2908;1586;1621;1548;1576;6326;3757;5243;3269;1571;3284;1565;
DB00745	C048833	NC(=O)CS(=O)C(C1=CC=CC=C1)C1=CC=CC=C1	P20815;P23977;Q63380;P20813;P33261;P35368;P14416;P05177;Q01959;	Diphenylmethane;Organonitrogen compound;Primary carboxylic acid amide;Aromatic homomonocyclic compound;Hydrocarbon derivative;Carboxylic acid derivative;Organosulfur compound;Carboxylic acid amide;Carboxamide group;Sulfoxide;Organooxygen compound;Carbonyl group;Sulfinyl compound;	Dopaminergic synapse;Transmission across Chemical Synapses;Dopamine clearance from the synaptic cleft;Amphetamine addiction;Neurotransmitter Clearance In The Synaptic Cleft;	D005334;D003221;D019967;D005221;D005357;D012893;D006948;D014277;D019969;D001321;C531617;D015674;D004062;D009325;D013375;D003865;D001171;D003866;D002819;D004244;D001008;D019970;D011471;D008175;D001289;D019263;D012559;D001523;D000437;C567730;D020244;D009422;D017114;D016584;D010259;D012892;D010300;D001930;D002637;D001145;D010146;D006212;D015427;D003072;D048629;D002471;D020258;D009290;D011595;D006261…	1312;6531;
DB00425	C049109	CN(C)C(=O)CC1=C(N=C2C=CC(C)=CN12)C1=CC=C(C)C=C1	P34903;P24462;P10635;Q03530;P15431;O09028;P20815;P19969;P30191;P08183;P33261;P08684;P62813;P05177;P20236;P28473;P47870;P11712;Q9ES14;P28471;P28472;P14867;Q91ZM7;P16257;P63079;P47869;P18506;P23219;P18507;P18508;P63138;P23574;P23576;	Tertiary carboxylic acid amide;Methylpyridine;Organonitrogen compound;Toluene;Azacycle;Benzenoid;N-substituted imidazole;4-phenylimidazole;Hydrocarbon derivative;5-phenylimidazole;Amine;Pyridine;Heteroaromatic compound;Monocyclic benzene moiety;Carboxylic acid derivative;Carboxamide group;Tertiary amine;Imidazopyridine;Organooxygen compound;Carbonyl group;Aromatic heteropolycyclic compound;	Neurotransmitter Receptor Binding And Downstream Transmission In The Postsynaptic Cell;Peptide ligand-binding receptors;Metabolism of xenobiotics by cytochrome P450;GABA receptor activation;Retrograde endocannabinoid signaling;Neuroactive ligand-receptor interaction;Xenobiotics;Drug metabolism - cytochrome P450;GABAergic synapse;cAMP signaling pathway;Morphine addiction;Transmission across Chemic…	D000014;D003969;D001018;D012516;D019457;D009127;D006212;D009771;D009123;D002289;D065886;D008133;D016171;D054198;D020447;D000067877;D010300;D017204;D015179;C563835;D002658;D052018;D015663;D000022;D002294;D006505;D008654;D009336;D006501;D000544;D018358;D062787;C536209;D001714;D009436;D001930;D009784;D013375;D007674;D006980;D001145;D014514;D007511;D012893;D013009;D064420;D001321;D047928;D011605;D001…	6582;2562;2554;1576;2566;
DB01226	C049430	COC1=CC(C[C@@H]2C3=CC(OC)=C(OC)C=C3CC[N+]2(C)CCCOC(=O)CC\C=C\CCC(=O)OCCC[N+]2(C)CCC3=CC(OC)=C(OC)C=C3[C@H]2CC2=CC(OC)=C(OC)C(OC)=C2)=CC(OC)=C1OC	Q15822;P02708;P11230;P20309;P08172;P06276;Q07001;	Dicarboxylic acid or derivatives;Organic cation;Ether;Organonitrogen compound;Methoxybenzene;Tetrahydroisoquinoline;Azacycle;Benzenoid;Benzylisoquinoline;Carboxylic acid ester;Hydrocarbon derivative;Quaternary ammonium salt;Amine;Monocyclic benzene moiety;Carboxylic acid derivative;Fatty acid ester;Phenol ether;Anisole;Alkyl aryl ether;Aralkylamine;Organooxygen compound;Carbonyl group;Aromatic he…	Postsynaptic nicotinic acetylcholine receptors;Cholinergic synapse;Neurotransmitter Receptor Binding And Downstream Transmission In The Postsynaptic Cell;Transmission across Chemical Synapses;Neuronal System;Highly calcium permeable postsynaptic nicotinic acetylcholine receptors;Activation of Nicotinic Acetylcholine Receptors;Nicotine addiction;Presynaptic nicotinic acetylcholine receptors;Highly…	D066126;D012021;D002292;D012893;D005909;D010291;D001308;D001321;D017034;D014313;D013375;D008569;D009103;D001289;D006554;D009361;D008175;D007022;D000437;D006948;C567439;D009447;D007249;D020879;D001930;D012891;D004830;D010243;D013610;D005207;D064420;D004421;D019970;D016137;D011041;D002658;D003072;D019969;D010149;D015228;D001008;D012640;C565334;D000544;D009765;D009135;D009136;D001049;D019954;D062025…	590;1139;1141;1143;1137;1136;
DB01149	C051752	CCC1=NN(CCCN2CCN(CC2)C2=CC(Cl)=CC=C2)C(=O)N1CCOC1=CC=CC=C1	P31645;P08913;P28335;P24462;O70127;P28223;Q9WTR4;P35368;P14416;P35367;P18089;P08908;P31652;O95342;P35348;P23977;P08684;Q14097;P23975;Q01959;	N-alkylpiperazine;Tertiary aliphatic amine;Substituted aniline;Phenylpiperazine;Hydrocarbon derivative;Amine;Aniline;Heteroaromatic compound;Aryl halide;Alkyl aryl ether;Organohalogen compound;N-arylpiperazine;Chlorobenzene;Organochloride;Azole;Ether;Organonitrogen compound;1,2,4-triazole;Aryl chloride;Azacycle;Benzenoid;Aromatic heteromonocyclic compound;Monocyclic benzene moiety;Phenol ether;Te…	Chemical carcinogenesis;EGFR tyrosine kinase inhibitor resistance;Eukaryotic Translation Initiation;G2/M Transition;Long-term potentiation;Metabolism of vitamins and cofactors;Dual incision in TC-NER;ARMS-mediated activation;MAP kinase activation in TLR cascade;DAP12 signaling;Aminoacyl-tRNA biosynthesis;Mitotic Metaphase and Anaphase;Metabolism of nucleotides;PPARA activates gene expression;CLEC…	C567084;D013964;C564616;C567080;D003929;C536296;C565637;C567127;D003882;C537989;D018798;D012516;C536457;D017563;D012163;D012162;D009771;D003967;D012164;D049290;D008088;D029502;C566936;D002446;C538421;D056784;C567018;D010300;D010302;C562865;D007835;D010190;C537182;D018921;D007627;D006223;D006222;C567337;D005128;D006228;D005532;D008325;D000542;D018487;D000236;D000230;D009139;D000544;D006349;D009135…	5111;3757;4540;83939;2309;836;3552;4512;3458;7494;545;775;6582;468;5366;3350;8647;3725;7124;4509;3358;5594;27113;5595;842;840;5244;1649;6331;2353;1577;1576;
DB00762	C051890	CCC1=C2CN3C(=CC4=C(COC(=O)[C@]4(O)CC)C3=O)C2=NC2=C1C=C(OC(=O)N1CCC(CC1)N1CCCCC1)C=C2	P24462;O00748;O15244;P11387;P20815;P20813;P08183;P02768;O15439;P33527;P23141;Q9UNQ0;P03956;O75751;Q9Y6L6;O60656;Q96FL8;P18825;Q86VL8;P22309;P08173;P06276;O15245;P22303;Q92887;P04058;	Camptothecin;Tertiary aliphatic amine;Lactam;Alcohol;Piperidinecarboxylic acid;Hydrocarbon derivative;Amine;Heteroaromatic compound;Tertiary alcohol;Quinoline;Pyranopyridine;Carbonyl group;Organoheterocyclic compound;Piperidine;Dicarboxylic acid or derivatives;Organonitrogen compound;Azacycle;Benzenoid;Lactone;Carboxylic acid ester;Hydroxyquinoline;Pyridine;Oxacycle;Carboxylic acid derivative;4-a…	Chemical carcinogenesis;EGFR tyrosine kinase inhibitor resistance;G2/M Transition;Long-term potentiation;Metabolism of vitamins and cofactors;Dual incision in TC-NER;Regulation of TP53 Activity through Methylation;ARMS-mediated activation;GRB2 events in EGFR signaling;SUMOylation;DAP12 signaling;Mitotic Metaphase and Anaphase;TNFR1-induced NFkappaB signaling pathway;PPARA activates gene expressio…	D013964;C567085;C564616;C567080;D007174;D013746;D001008;D015417;D010391;D003882;C536405;D018798;C535731;D012514;C536108;D012163;D012162;C536512;D003967;D055947;D002056;D002057;C537261;C566935;D002446;D056784;C536587;D011141;D010300;D010302;C562864;D003409;C566476;D006996;D005124;D000855;D065630;D015663;D008325;D000542;D010490;D000236;D000230;D005878;D000544;D006349;D009135;C565703;D015464;D005871…	10299;54600;221662;143187;6667;9674;23365;10512;6728;7185;3553;5983;4147;1263;3852;407975;220164;9937;7518;84937;1490;1491;7124;25852;4733;255967;1063;1062;1066;1667;8233;378938;596;8364;598;6385;6387;3673;196528;200895;1235;4217;1230;80184;10138;4193;445;8519;6934;5678;6938;22903;4353;85021;4811;901;5579;5578;6502;908;55125;1844;57050;23067;1244;23063;10140;54556;4905;331;332;64225;23243;8941;51…
DB00519	C052035	[H][C@@]12C[C@H](N(C(=O)[C@H](C)N[C@@H](CCC3=CC=CC=C3)C(=O)OCC)[C@@]1([H])CCCC2)C(O)=O	P23141;Q16348;P12821;P46059;	N-acyl-alpha amino acid or derivatives;Phenylpropylamine;N-acyl-alpha-amino acid;Pyrrolidine carboxylic acid or derivatives;Alpha peptide;Alpha-amino acid ester;Hydrocarbon derivative;Alpha-amino acid or derivatives;Amine;Carboxylic acid;Fatty acid ester;Pyrrolidine carboxylic acid;Carboxamide group;Aralkylamine;N-substituted-alpha-amino acid;Carbonyl group;Organoheterocyclic compound;Pyrrolidine…	Detoxification of Reactive Oxygen Species;Cross-presentation of particulate exogenous antigens (phagosomes);Renin secretion;Cellular responses to stress;Peptide hormone metabolism;ROS, RNS production in phagocytes;Renin-angiotensin system;RHO GTPases Activate NADPH Oxidases;Metabolism of Angiotensinogen to Angiotensins;Proton/oligopeptide cotransporters;	D000014;D000544;D045169;D023903;D051437;D009325;C565533;D001018;D013375;D019457;D017563;D008569;D005317;D013274;D009136;D002289;D001014;D009404;D054058;D009401;D000419;D000799;D063647;D007680;D007683;D002375;D003924;D010300;D002277;D006105;D015179;D058426;D003110;D008589;D005922;D015663;D002493;D062025;D006505;D008654;D000230;D006984;D002292;D017241;D001002;D062787;D007235;D008207;D017246;D000784…	5972;6564;
DB00273	C052342	[H][C@@]12CO[C@@]3(COS(N)(=O)=O)OC(C)(C)O[C@@]3([H])[C@]1([H])OC(C)(C)O2	Q14524;O75469;Q5AJ71;P48058;P35498;P35218;P40881;Q95323;P42263;O00591;P42262;P08684;Q99928;P48169;Q8N1Q1;Q16478;Q16790;Q13002;P31644;Q13003;P47870;P23280;B5SU02;P78334;P42261;Q9Y2D0;P53615;P22748;P47869;Q50565;Q16445;Q9ULX7;O24855;P34903;P04775;O43570;Q3I4V7;Q99N23;Q8N1C3;A6YCJ1;P96878;P39086;P33261;O14764;Q16099;P9WPJ7;Q9UN88;C0IX24;Q5U9J1;Q9D6N1;P28472;P14867;P00918;P18505;P00915;P18507;P43166;…	Meta-dioxolane;Acetal;Hydrocarbon derivative;Monosaccharide;Oxacycle;Organic sulfuric acid or derivatives;Aliphatic heteropolycyclic compound;Organooxygen compound;Dioxolopyran;Oxane;	Neurotransmitter Receptor Binding And Downstream Transmission In The Postsynaptic Cell;Glutamatergic synapse;C5 isoprenoid biosynthesis, mevalonate pathway;GABA receptor activation;Signaling by GPCR;Arginine biosynthesis;Retrograde endocannabinoid signaling;Cholesterol biosynthesis;Neuroactive ligand-receptor interaction;Metabolism;Regulation of cholesterol biosynthesis by SREBP (SREBF);Ion chann…	D012516;D012163;D003967;D012164;D022124;D010300;C564685;D010302;D005128;D008325;D000236;D000230;D000544;D006349;D009135;D006345;D006343;D009133;D001714;D011015;D001982;D001321;D011605;D001249;D015209;D005234;C562729;D000437;D002189;D001930;D020426;D008103;D008106;D008107;D008105;D016640;D019954;D018268;D006934;D007018;D020149;D020734;D020739;C536414;D003929;D003928;D003925;D013921;D010291;D006529…	55244;771;2897;3105;759;761;1586;3757;1576;7364;8856;3284;760;3109;
DB01348	C052555	CCOC(=O)[C@H](CCC1=CC=CC=C1)N[C@@H](C)C(=O)N1CC2(C[C@H]1C(O)=O)SCCS2	Q16348;P47820;P12821;P46059;	Thioether;Dialkylthioether;N-acyl-alpha amino acid or derivatives;Phenylpropylamine;N-acyl-alpha-amino acid;Thioacetal;Pyrrolidine carboxylic acid or derivatives;Alpha peptide;Alpha-amino acid ester;Hydrocarbon derivative;Alpha-amino acid or derivatives;Amine;Carboxylic acid;Fatty acid ester;Pyrrolidine carboxylic acid;Carboxamide group;Aralkylamine;N-substituted-alpha-amino acid;Carbonyl group;O…	SLC-mediated transmembrane transport;Transport of inorganic cations/anions and amino acids/oligopeptides;Proton/oligopeptide cotransporters;Transmembrane transport of small molecules;	D005355;D064420;D003921;D009203;D013375;D007674;D006333;D006332;D005317;D004244;D008545;D003371;D009401;D007022;D000419;D056929;D000740;D007511;D017379;D001477;D010024;D006261;D008103;D007319;D006470;C537048;D006973;D011565;D004195;D006974;D011507;C538231;D053099;C567760;	6565;6564;
DB00963	C053083	NC1=C(CC(O)=O)C=CC=C1C(=O)C1=CC=C(Br)C=C1	P23219;O62698;O62664;P35354;	Diphenylmethane;Aromatic homomonocyclic compound;Aryl ketone;Benzoyl;Substituted aniline;Monocarboxylic acid or derivatives;Vinylogous amide;Benzophenone;Hydrocarbon derivative;Amine;Aniline;Aryl halide;Carboxylic acid;Organohalogen compound;Acetophenone;Carbonyl group;Phenylacetate;Organonitrogen compound;Aryl bromide;Bromobenzene;Primary aromatic amine;Ketone;Carboxylic acid derivative;Organobr…	ABC transporters;Bile secretion;	D056486;D064420;D002779;D000347;D005767;D006331;C535934;C535933;D017114;D007566;C562729;D002780;D009422;D001172;D015179;D013226;D012640;D008106;D006932;D004342;C535575;D000505;D011537;D008105;	8647;1244;
DB00751	C053090	NC1=NCC2N1C1=CC=CC=C1CC1=CC=CC=C21	P25021;P08913;P34969;P28223;O15244;P35367;Q12809;P35348;P31389;Q96FL8;Q86VL8;P20813;P08183;	Organonitrogen compound;Guanidine;Azacycle;Benzenoid;Organic 1,3-dipolar compound;Hydrocarbon derivative;Amine;Azepine;2-imidazoline;Tertiary amine;Propargyl-type 1,3-dipolar organic compound;Carboximidamide;Aromatic heteropolycyclic compound;Dibenzazepine;	Asthma;Fc epsilon RI signaling pathway;Cytokine-cytokine receptor interaction;Immune System;African trypanosomiasis;Autoimmune thyroid disease;Malaria;Th1 and Th2 cell differentiation;Measles;Allograft rejection;Interleukin-10 signaling;Signaling by Interleukins;Interleukin-4 and 13 signaling;T cell receptor signaling pathway;Intestinal immune network for IgA production;PI3K-Akt signaling pathway…	D013964;D015658;D003556;D010024;D051436;D051437;D009325;D013375;D019457;D012514;D002280;D013274;D016773;D008232;D003384;D054058;D006969;D008133;D006967;D006965;D006962;D000419;D016171;D024821;D011009;D016535;D010300;D011249;D055370;D010538;D002100;D003110;D065631;D015663;D000022;D002294;D006505;D008654;D001651;D018357;D002292;D002545;D003876;D003875;D003922;D005871;D006509;D009133;D002690;D009436…	6582;3567;3565;3458;3569;3757;3596;
DB01128	C053541	CC(O)(CS(=O)(=O)C1=CC=C(F)C=C1)C(=O)NC1=CC(=C(C=C1)C#N)C(F)(F)F	P19091;Q63449;P33261;P06186;P15207;P10275;	Organofluoride;Nitrile;Sulfone;Aryl fluoride;Aromatic homomonocyclic compound;Alcohol;Carbonitrile;N-arylamide;Secondary carboxylic acid amide;Alkyl halide;Alkyl fluoride;Hydrocarbon derivative;Fluorobenzene;Aryl halide;Carboxylic acid amide;Tertiary alcohol;Carboxamide group;Organohalogen compound;Carbonyl group;Benzenoid;Benzonitrile;Monocyclic benzene moiety;Carboxylic acid derivative;Organosu…	G1/S-Specific Transcription;Intrinsic Pathway for Apoptosis;Degradation of the extracellular matrix;Signal Transduction;Toxoplasmosis;IRS-related events triggered by IGF1R;EGFR tyrosine kinase inhibitor resistance;Golgi Cisternae Pericentriolar Stack Reorganization;M Phase;Sphingolipid signaling pathway;MicroRNAs in cancer;G2/M Transition;Cell Cycle;Long-term potentiation;ARMS-mediated activation…	D013964;C564616;C567127;D015417;D003882;D000309;D012516;D012514;D012163;D012162;D012164;D022124;D003384;D010003;C566935;C565342;D010300;D018921;D006223;C567337;D015663;D008325;D007239;D010490;D000236;D000230;D000544;D006349;D009135;D009136;D015464;D005871;D009133;D002690;D017086;D050035;D010014;D011018;D004802;D020294;D007938;D005334;D001987;D001327;D002280;D001321;D047928;D011605;D001249;D018792…	3920;664;7240982;7113;5743;10457;7114;1544;57820;7453;51303;5902;5036;4311;6241;9687;29127;10525;23600;990;9276;7378;3934;999;3484;10529;3486;55825;262;1950;10682;10963;7124;27074;10112;6094;4171;3485;5595;5594;55;8878;3569;4646;6652;116496;928;5304;9540;2258;5915;56243;6257;7083;23671;590;596;983;4322;701;5605;5604;7979;57761;836;3383;4121;51191;3479;7367;7430;521;54467;367;55744;51203;8829;3817…
DB01189	C053562	FC(F)OC(F)C(F)(F)F	P34903;P03886;Q09470;Q8N1C3;P57789;O14649;O00591;P02768;Q99928;Q9NPC2;P48169;O14764;P31644;Q9UN88;O95069;P47870;P48167;P28472;P78334;P42261;P14867;Q7Z418;P47869;P18505;P18507;P23415;Q16445;P98194;	Hydrocarbon derivative;Organofluoride;Organooxygen compound;Aliphatic acyclic compound;Halomethane;Alkyl fluoride;	African trypanosomiasis;Interleukin-4 and 13 signaling;HTLV-I infection;Fluid shear stress and atherosclerosis;Malaria;Signaling by Interleukins;Integrin cell surface interactions;AGE-RAGE signaling pathway in diabetic complications;Interleukin-10 signaling;Cell adhesion molecules (CAMs);NF-kappa B signaling pathway;TNF signaling pathway;	D013964;D011141;D014277;D023903;D003882;D013375;D003093;D017240;D008569;D005317;D013274;D020138;D006519;D012164;D054058;D003384;D009401;D008133;D006967;D000419;D001049;D016535;D010300;D011249;D015179;D002105;D002100;D006029;D003110;D007826;D015663;D001008;D002295;D009336;D006501;D000544;D002545;D003876;D062787;D012769;D003872;D009133;D002690;D009325;D007035;D000787;D009437;D008288;D014581;D007333…	6401;3383;551;7412;5972;7124;
DB01996	C053603	CC1=CC=CN=C1	P45452;P08254;	Azacycle;Hydrocarbon derivative;Methylpyridine;Aromatic heteromonocyclic compound;Heteroaromatic compound;Organonitrogen compound;	Drug metabolism - cytochrome P450;Fluid shear stress and atherosclerosis;Chemical carcinogenesis;Glutathione metabolism;Biological oxidations;Metabolism of xenobiotics by cytochrome P450;Phase II conjugation;Platinum drug resistance;Glutathione conjugation;	D002292;D003924;D019969;D065626;D011928;D001249;D019457;D008113;D056486;D011471;D008175;D010300;D015179;D064420;D048629;D001321;D016609;D001749;D017202;D002294;D008654;D008106;D006528;D058186;D004342;D019636;C562839;D020022;D004198;D014581;D002869;D054506;D050197;D012871;D007938;	2944;2938;
DB01415	C054360	[H][C@]12SCC=C(N1C(=O)[C@H]2NC(=O)C(=C/CC(O)=O)\C1=CSC(N)=N1)C(O)=O	P02919;P02918;P08506;P0AEB2;P0AD68;P0AD65;Q1J5W5;Q16348;P24228;P46059;Q60FU1;	Thioether;Dialkylthioether;N-acyl-alpha amino acid or derivatives;Enamine;Secondary carboxylic acid amide;Hydrocarbon derivative;Meta-thiazine;Alpha-amino acid or derivatives;Amine;Heteroaromatic compound;Carboxylic acid;Carboxylic acid amide;Carboxamide group;Carbonyl group;Dicarboxylic acid or derivatives;Tertiary carboxylic acid amide;Azole;Organonitrogen compound;Azacycle;Primary aromatic ami…	SLC-mediated transmembrane transport;Organic anion transport;Transport of glucose and other sugars, bile salts and organic acids, metal ions and amine compounds;Transmembrane transport of small molecules;Organic cation/anion/zwitterion transport;	D007251;D002114;D008103;D008106;D011704;D056486;D005234;	6564;9356;9376;
DB01933	C054852	[H][C@]1(O)N=C(O)C2=C3C4=CC=CC=C4N4C3=C3N(C5=CC=CC=C5C3=C12)[C@@]1(C)O[C@]4([H])C[C@@]([H])(NC)[C@@]1([H])OC	O15530;	Indole;Lactam;Secondary carboxylic acid amide;Alkanolamine;Dialkyl ether;Pyrroloindole;Indolocarbazole;Hydrocarbon derivative;Isoindolone;Amine;Heteroaromatic compound;Isoindoline;Carboxamide group;Carbonyl group;Secondary amine;Ether;Organonitrogen compound;Isoindole or derivatives;Azacycle;Benzenoid;Oxacycle;Secondary aliphatic amine;Carboxylic acid derivative;Pyrrole;Organooxygen compound;Arom…	Cytochrome c-mediated apoptotic response;G1/S-Specific Transcription;Signal Transduction;Toxoplasmosis;Intrinsic Pathway for Apoptosis;Cyclin D associated events in G1;Golgi Cisternae Pericentriolar Stack Reorganization;M Phase;Sphingolipid signaling pathway;MicroRNAs in cancer;Osteoclast differentiation;Cell Cycle;Long-term potentiation;ARMS-mediated activation;GRB2 events in EGFR signaling;Insu…	D013964;D013584;D002114;D000544;D014571;D011141;D014277;D007859;D030361;C536450;D013375;D003093;D002280;D012163;D012162;D007738;D002289;D042822;D006816;D018268;D012751;D006965;D018262;D003872;C565972;D003925;D020288;D008232;D007249;D004487;D002277;D015179;D003110;D010412;D008325;D002294;D002295;D000236;C562839;D009336;D002292;D006349;D003877;D003876;D015464;D012175;C562730;D018567;D056685;C548083…	5170;595;5175;596;573;598;331;332;5605;11200;836;835;7157;4288;6667;1111;5925;983;9131;142;637;3932;5894;5595;5594;4170;842;841;5604;5599;5578;56616;6197;412;
DB02300	C055085	O[C@H](\C=C\[C@@H](C)[C@@]1([H])CC[C@@]2([H])\C(CCC[C@]12C)=C\C=C1\C[C@@H](O)C[C@H](O)C1=C)C1CC1	P05164;P11473;	Steroid;Hydrocarbon derivative;Cyclic alcohol;Triterpenoid;Aliphatic homopolycyclic compound;Alcohol;Organooxygen compound;Cyclohexanol;Secondary alcohol;Polycyclic triterpenoid;	Apoptosis - multiple species;Keratinization;Developmental Biology;Tuberculosis;	D014511;D015432;D015451;D007249;D014277;D002280;D001249;D009203;D030342;D012279;D057765;D009103;C565293;D017114;D062685;D011471;D008175;C562729;D020261;D013274;D000419;D003093;D053549;D003110;D054506;D004485;D002544;D053565;C564367;D004833;D051437;D015427;D016112;D053040;D010024;D001749;D000022;D002294;D002295;D007057;D001651;D006930;D003877;D003876;D006934;C562794;D002471;D006973;D011565;D004195…	3868;3713;3872;2312;1591;7421;8678;820;3858;
DB01083	C055122	CCCCCCCCCCC[C@@H](C[C@@H]1OC(=O)[C@H]1CCCCCC)OC(=O)[C@H](CC(C)C)NC=O	Q8N2K0;P00591;Q9BV23;P97612;O95870;P16233;Q9Y4D2;Q13093;P49327;P07098;P21554;Q8NCG7;P47712;	Beta_propiolactone;Dicarboxylic acid or derivatives;Organonitrogen compound;Lactone;Secondary carboxylic acid amide;Alpha-amino acid ester;N-formyl-alpha-amino acid;Carboxylic acid ester;Hydrocarbon derivative;Oxacycle;Fatty acid ester;Carboxylic acid amide;Oxetane;N-formyl-alpha amino acid or derivatives;Organooxygen compound;Carbonyl group;Organoheterocyclic compound;Fatty acyl;Aliphatic hetero…	mTOR signaling pathway;Pancreatic secretion;G alpha (q) signalling events;Signal Transduction;Peptide ligand-binding receptors;EGFR tyrosine kinase inhibitor resistance;GPCR downstream signaling;Cytokine-cytokine receptor interaction;Small cell lung cancer;Influenza A;Caspase activation via extrinsic apoptotic signalling pathway;Protein processing in endoplasmic reticulum;HIF-1 signaling pathway;…	D013964;C564616;D010391;D003882;D012516;D012514;D012163;D003967;D012164;D010300;D010302;D018923;D015663;D008325;D007239;D018487;D008654;D000230;D000544;D006349;D009135;D015464;D012769;D008659;D001714;D017085;D000789;D010014;D011018;D007938;C536801;D005334;D001987;D001327;D001321;C563030;D001249;D002916;D005234;D018208;C565798;C562729;D000437;D014594;D014693;D016464;D018771;D014694;D001930;D001932…	3569;1208;885;747;8743;3630;5925;2194;4023;3309;5408;83939;8513;4922;836;1056;5444;11015;3576;3791;26090;2118;51738;9871;6582;6502;7494;142;468;7920;2641;54541;3887;7124;7941;5539;8856;5406;1027;3039;841;1977;493869;2081;1649;4852;5697;1361;2695;2064;1576;
DB00758	C055162	[H][C@@](N1CCC2=C(C1)C=CS2)(C(=O)OC)C1=CC=CC=C1Cl	P31645;P23141;P20815;P20813;P33261;P10632;Q9H244;	Tertiary aliphatic amine;Monocarboxylic acid or derivatives;Thienopyridine;Thiophene;Alpha-amino acid ester;Hydrocarbon derivative;Amine;Heteroaromatic compound;Aryl halide;Organohalogen compound;Aralkylamine;Carbonyl group;Organoheterocyclic compound;Chlorobenzene;Organochloride;Phenylacetate;Organonitrogen compound;Aryl chloride;Azacycle;Benzenoid;Carboxylic acid ester;Pyridine;Monocyclic benze…	Toxoplasmosis;Chemical carcinogenesis;EGFR tyrosine kinase inhibitor resistance;Sphingolipid signaling pathway;MicroRNAs in cancer;ARMS-mediated activation;GRB2 events in EGFR signaling;Phase 1 - Functionalization of compounds;Salmonella infection;Proteoglycans in cancer;Rap1 signaling pathway;Signaling by PDGF;Interleukin-10 signaling;Signaling by VEGF;Metabolic pathways;Innate Immune System;Hem…	D013964;C567080;C563703;D003882;D012516;D012514;D009771;D003966;D010003;C566933;D010300;D006504;D010302;C562864;D018921;D007627;D018923;D065631;D015663;D008325;D007239;D018487;D000236;D000230;D000544;D009135;D007232;D005871;C536209;D009133;D001714;D010014;D011018;D011014;D005334;C563039;D001987;D003528;D007898;D001327;D001321;D047928;D008218;D001249;D005234;C565798;C562729;C537443;D002289;D012164…	627;3673;959;1544;3690;64805;100506658;7057;1565;1555;7082;6352;1557;6351;1559;1558;3569;5243;5444;7157;7408;1577;1576;2149;
DB00724	C056493	CC(C)CN1C=NC2=C1C1=CC=CC=C1N=C2N	P25021;P25100;P29274;Q9NYK1;Q9NR97;P05177;	Azole;Organonitrogen compound;Imidolactam;Azacycle;Benzenoid;Primary aromatic amine;N-substituted imidazole;Hydrocarbon derivative;Amine;Pyridine;Heteroaromatic compound;Imidazole;Aminoquinoline;Imidazopyridine;Primary amine;Aminopyridine;Aromatic heteropolycyclic compound;	Toxoplasmosis;Interleukin-6 family signaling;EGFR tyrosine kinase inhibitor resistance;Nucleotide Excision Repair;MicroRNAs in cancer;mRNA Capping;Cell Cycle;Dual incision in TC-NER;Salmonella infection;Colorectal cancer;Proteoglycans in cancer;Th1 and Th2 cell differentiation;Apoptosis;Resolution of Abasic Sites (AP sites);Interleukin-10 signaling;Toll Like Receptor 9 (TLR9) Cascade;Non-alcoholi…	D013964;D010391;D003882;D052016;D012514;D012163;D012162;D003966;D010003;C537261;D010300;C562864;D018921;D007625;D065630;D015663;D008325;D007239;D018487;D000236;D000230;D000544;D006349;D009135;D007232;D005871;D009133;D002690;D003969;D061325;C535607;D000789;D014860;D010014;D011018;D011014;D005334;D001987;D000860;D001989;D001327;D001321;D047928;D001249;D005234;C565798;D012868;D020138;D006519;D012164…	5595;3553;5594;596;3627;55244;836;2247;146802;
DB00441	C056507	NC1=NC(=O)N(C=C1)[C@@H]1O[C@H](CO)[C@@H](O)C1(F)F	O00337;P28340;P30085;Q07864;P31350;Q5T3U5;P32320;P04818;P08183;P27707;P09884;Q99808;P23921;Q9HAS3;Q14542;	Organofluoride;Alcohol;Pyrimidone;Hydropyrimidine;Alkyl halide;Alkyl fluoride;Pyrimidine;Hydrocarbon derivative;Oxolane;Amine;Heteroaromatic compound;Organohalogen compound;Halohydrin;Organoheterocyclic compound;Secondary alcohol;Saccharide;Organonitrogen compound;Imidolactam;Azacycle;Primary aromatic amine;Aromatic heteromonocyclic compound;Primary alcohol;Aminopyrimidine;Fluorohydrin;Oxacycle;O…	Intrinsic Pathway for Apoptosis;Degradation of the extracellular matrix;Signal Transduction;Toxoplasmosis;IRS-related events triggered by IGF1R;CLEC7A (Dectin-1) signaling;Regulation by c-FLIP;EGFR tyrosine kinase inhibitor resistance;Signaling by ERBB4;Golgi Cisternae Pericentriolar Stack Reorganization;Small cell lung cancer;Sphingolipid signaling pathway;MicroRNAs in cancer;Osteoclast differen…	D013964;C564616;D009422;D020803;C567127;D010391;D003882;C535731;D012514;D012163;D012162;D009771;D003967;D003966;D003928;D002561;D001661;D002446;D056784;D002295;D010300;D010302;C562864;D018921;D007627;D006223;D005124;C567337;D065631;D065630;D015663;D008325;D007239;D010490;D000236;D000230;D009139;D000544;D006349;D009135;C565703;D015464;D005871;C536209;D008659;D001714;D056660;D061325;D000787;D010437…	216;1789;1269;1268;7128;3480;23049;665;2719;1786;6515;5742;5170;4837;5747;10413;3656;2099;7124;3596;4982;51175;3553;3552;7450;4141;1778;11279;3856;288;405;4869;8497;331;6240;6241;84991;1466;995;25925;10492;9370;1440;999;5068;672;673;5997;1956;1950;2919;7042;1499;6714;1958;2030;5595;5594;3565;55;3569;29128;6657;83700;55757;6319;375;374;1660;4329;4739;595;596;8364;598;6608;3440;4109;5606;30289;3309…
DB00990	C056516	[H][C@@]12CCC(=O)[C@@]1(C)CC[C@@]1([H])[C@@]2([H])CC(=C)C2=CC(=O)C=C[C@]12C	P11511;P10275;	Androgen-skeleton;3-oxo-delta-1,4-steroid;Hydrocarbon derivative;Oxosteroid;Aliphatic homopolycyclic compound;17-oxosteroid;3-oxosteroid;Organooxygen compound;Carbonyl group;Cyclic ketone;Delta-1,4-steroid;Ketone;	Nuclear Receptor transcription pathway;	D008881;C567482;D008569;D013274;D002289;D007247;D002277;D015179;D003110;D008325;D002294;D008654;D000230;D000544;D001254;D018567;D018211;D007333;C538231;D012871;D050035;D007938;D005832;C564871;D001321;D015674;D001249;D008113;C566858;D005234;D011471;D019048;D001930;D052776;D007251;D011041;D010024;D008175;D008103;D008106;D006528;D007889;C566883;D015212;D016640;D006521;D011565;D004195;D007018;D003324…	221914;7031;117;9308;4650;5336;23223;23303;2099;1879;1588;3237;79006;92105;367;28962;132332;6582;64137;11078;4605;25943;5650;654434;1601;11257;5241;374;8764;26266;51763;7503;63891;4288;79735;
DB00535	C056814	[H][C@]12SCC(C=C)=C(N1C(=O)[C@H]2NC(=O)C(=N/O)\C1=CSC(N)=N1)C(O)=O	G5EF15;P08506;P0AD68;P0AD65;Q16348;Q14TG6;O54286;P02919;Q9XUB2;P02918;P0AEB2;O76082;Q60FT7;P05164;P24228;P46059;P08149;	Thioether;Dialkylthioether;N-acyl-alpha amino acid or derivatives;Enamine;Oxime;Monocarboxylic acid or derivatives;Secondary carboxylic acid amide;Hydrocarbon derivative;Meta-thiazine;Alpha-amino acid or derivatives;Amine;Heteroaromatic compound;Carboxylic acid;Carboxylic acid amide;Carboxamide group;Carbonyl group;Tertiary carboxylic acid amide;Azole;Organonitrogen compound;Azacycle;Primary arom…	SLC-mediated transmembrane transport;Organic anion transport;Transport of glucose and other sugars, bile salts and organic acids, metal ions and amine compounds;Transmembrane transport of small molecules;Organic cation/anion/zwitterion transport;	D007970;D005334;D002114;D009395;D017093;D010033;D005076;D007251;D008103;D007683;D008106;D013262;D056486;D005234;D001649;	9356;9376;
DB00222	C057619	CCC1=C(C)CN(C(=O)NCCC2=CC=C(C=C2)S(=O)(=O)NC(=O)NC2CCC(C)CC2)C1=O	Q14654;P11712;Q09428;P48048;O60706;	Pyrroline carboxylic acid or derivatives;Sulfonamide;Ureide;Cyclohexylamine;Organonitrogen compound;Sulfonic acid derivative;Azacycle;Aromatic heteromonocyclic compound;Phenethylamine;Benzenesulfonamide;Hydrocarbon derivative;Urea;Amine;Pyrroline;Carboxylic acid derivative;Organosulfur compound;Sulfonylurea;Carboxamide group;Tertiary amine;Organooxygen compound;Sulfonyl;Carbonyl group;Organoheter…	Synthesis of bile acids and bile salts;Defective ABCC8 can cause hypoglycemias and hyperglycemias;Transport of organic anions;SLC-mediated transmembrane transport;Synthesis of bile acids and bile salts via 27-hydroxycholesterol;Metabolism;Inwardly rectifying K+ channels;Type I diabetes mellitus;Metabolism of lipids and lipoproteins;Recycling of bile acids and salts;Regulation of insulin secretion…	D051437;D012516;D008569;C535934;C535933;D002289;D000419;C565100;D024821;D017674;D003924;D010300;D015179;D003110;D012206;D003920;D018487;D009336;D000544;D009135;D016171;D008659;D001714;D009436;C566432;D007333;C536801;D064420;D015674;D001249;D012770;D006333;D005234;D011471;D007022;D013274;D014693;D010003;D014694;D010243;D052177;D048629;D008106;D006529;D006526;D006323;D044903;C563425;D003928;D007247…	6833;1645;3767;28234;3630;8856;3135;11309;8647;8644;10599;1576;
DB00197	C057693	CC1=C(C)C2=C(CCC(C)(COC3=CC=C(CC4SC(=O)NC4=O)C=C3)O2)C(C)=C1O	P07943;P04798;P24462;P28482;P10632;P54855;P16662;P41595;P20815;O60488;P20813;P33261;P08684;P22310;Q99808;P24557;P28776;P54840;O70127;P11712;P62508;P0DMS8;P18031;P11511;Q9Y6L6;P19224;P11474;O95342;P35503;P19643;P00918;O60656;P37231;P15121;P22309;Q8R0V5;P21397;P21396;P05121;Q9HAW7;P27338;Q9HAW9;Q9HAW8;	Thioether;Ether;Organonitrogen compound;1-benzopyran;Azacycle;Benzenoid;Thiazolidinedione;Hydrocarbon derivative;Monocyclic benzene moiety;Oxacycle;Carboxylic acid derivative;Phenol ether;Alkyl aryl ether;Carboxamide group;Organooxygen compound;Carbonyl group;Aromatic heteropolycyclic compound;Thiazolidine;	Resolution of Abasic Sites (AP sites);Chemical carcinogenesis;EGFR tyrosine kinase inhibitor resistance;TGF-beta signaling;Glycosaminoglycan metabolism;TCF dependent signaling in response to WNT;G2/M Transition;Long-term potentiation;Metabolism of vitamins and cofactors;Dual incision in TC-NER;ARMS-mediated activation;GRB2 events in EGFR signaling;SUMOylation;Removal of the Flap Intermediate;DAP1…	C564616;D010392;D010391;C536510;C536512;C537915;C537914;C537919;D000542;D007238;D000236;D000230;D005878;D000544;D008557;D007232;D005871;C565707;C536194;C536195;D061325;D000787;D000782;D053359;D000789;C537067;C566055;D011605;C566057;C563660;C537136;C564945;D016491;D016142;C537139;D008591;C562729;D000437;D009959;D012868;C566618;D001997;D009798;D018476;D016543;D012468;D008268;D058249;C535860;C562627…	9076;5054;378708;6667;4026;6529;6721;28996;84913;4023;6528;10512;4783;4780;118738;9289;3552;1942;3251;10891;3925;5984;26147;3856;7516;7515;54509;348;2913;55536;718;2919;1490;5465;6720;7128;7042;55902;1499;6093;10608;5267;5266;1063;1062;27286;55224;10808;10457;290;4846;140809;6583;595;596;599;598;8605;3678;100415396;3685;3146;11130;3148;3673;2820;3675;3383;3029;2146;27301;1019;522;81620;1017;7884;…
DB02105	C057726	OC1=CC(=CC(=C1O)[N+]([O-])=O)[N+]([O-])=O	P21964;	Organic zwitterion;1,2-diphenol;Nitrobenzene;Organonitrogen compound;Allyl-type 1,3-dipolar organic compound;Organic nitro compound;Aromatic homomonocyclic compound;Organic 1,3-dipolar compound;Hydrocarbon derivative;C-nitro compound;Nitrophenol derivative;Organic salt;Organooxygen compound;Propargyl-type 1,3-dipolar organic compound;Organic nitrite;Organic oxoazanium;	VEGF signaling pathway;Toxoplasmosis;EGFR tyrosine kinase inhibitor resistance;Golgi Cisternae Pericentriolar Stack Reorganization;Sphingolipid signaling pathway;Long-term potentiation;MAP kinase activation in TLR cascade;Salmonella infection;Colorectal cancer;Negative regulation of MAPK pathway;Signaling by FGFR3;Apoptosis;GAB1 signalosome;Oocyte meiosis;Negative regulation of FGFR1 signaling;To…	D010051;D006984;D019967;D007247;D014277;D019969;D001321;D015674;D004062;D009202;D008114;D013375;D001284;D002389;D001171;D001289;D006258;D003072;D009361;D011471;D008175;D005317;D012559;D001523;D000437;D007680;D002375;D002545;D010146;D019970;D018805;D002294;D059352;D001651;D006930;D006528;D004195;D001714;D005911;D008569;D009410;D011833;D013705;D001943;C566627;D011018;D010673;D012751;D009362;D013274…	5595;5594;
DB01105	C058254	CC(C)CC(N(C)C)C1(CCC1)C1=CC=C(Cl)C=C1	P31645;Q62897;P18825;O15244;Q9UK17;P23975;P18089;Q01959;	Chlorobenzene;Hydrocarbon derivative;Organochloride;Amine;Organonitrogen compound;Aryl halide;Tertiary aliphatic amine;Aryl chloride;Organohalogen compound;Aralkylamine;Aromatic homomonocyclic compound;Tertiary amine;	Intrinsic Pathway for Apoptosis;Metabolism of xenobiotics by cytochrome P450;Sphingolipid signaling pathway;Protein processing in endoplasmic reticulum;Programmed Cell Death;Xenobiotics;Drug metabolism - cytochrome P450;Amyotrophic lateral sclerosis (ALS);Colorectal cancer;Apoptosis;Metabolism;Signaling by Interleukins;Tuberculosis;Non-alcoholic fatty liver disease (NAFLD);Linoleic acid metabolis…	D013584;D002114;D015658;C563703;D002971;D023903;D002972;D014987;D012516;D012163;D012162;D005317;D013274;D013276;D009401;D018262;D003925;D024821;D007249;D010300;D002277;D015179;D003110;D000236;C562839;D000230;D000544;D006349;D003877;D003922;D016171;D001714;D018211;D007333;D009784;D000855;D066126;D001145;D014517;D064420;D001321;D000037;D001249;D009127;D020345;D008569;C566858;D006332;D006331;D005234…	1555;1557;596;581;1649;1576;5693;5696;836;4846;1565;
DB00691	C058302	CCOC(=O)[C@H](CCC1=CC=CC=C1)N[C@@H](C)C(=O)N1CC2=CC(OC)=C(OC)C=C2C[C@H]1C(O)=O	Q9BYF1;Q16348;P12821;P46059;	Phenylpropylamine;Alpha peptide;Alpha-amino acid ester;Hydrocarbon derivative;Alpha-amino acid or derivatives;Amine;Carboxylic acid;Fatty acid ester;Alkyl aryl ether;Carboxamide group;Aralkylamine;N-substituted-alpha-amino acid;Carbonyl group;Organoheterocyclic compound;Alpha-amino acid amide;Fatty acyl;Secondary amine;Dicarboxylic acid or derivatives;Tertiary carboxylic acid amide;Ether;Organoni…	SLC-mediated transmembrane transport;Transport of inorganic cations/anions and amino acids/oligopeptides;Proton/oligopeptide cotransporters;Transmembrane transport of small molecules;	D002545;C538231;D004195;D006973;D008545;	6564;
DB03693	C058815	NCCNS(=O)(=O)C1=CC=C(Cl)C2=C1C=NC=C2	P78368;	Chlorobenzene;Organochloride;Sulfonamide;Organonitrogen compound;Sulfonic acid derivative;Aryl chloride;Azacycle;Benzenoid;Benzenesulfonamide;Hydrocarbon derivative;Amine;Pyridine;Heteroaromatic compound;Aryl halide;Organosulfur compound;Primary aliphatic amine;Organohalogen compound;Isoquinoline;Sulfonyl;Aminosulfonyl compound;Primary amine;Aromatic heteropolycyclic compound;	Intrinsic Pathway for Apoptosis;TNFR1-induced NFkappaB signaling pathway;Toxoplasmosis;Regulation by c-FLIP;TP53 Regulates Transcription of Cell Death Genes;Cytokine-cytokine receptor interaction;Influenza A;Caspase activation via extrinsic apoptotic signalling pathway;Dimerization of procaspase-8;Programmed Cell Death;Apoptotic cleavage of cellular proteins;NOD-like receptor signaling pathway;Ap…	D010051;D000855;D002292;D015658;D003924;D009389;C531617;D015459;D009325;D008114;D001943;D008113;D017880;D015470;D017449;D008545;D007680;D008175;D009362;D008268;D003877;D009369;D013274;D014071;D005909;D009447;D054198;D003110;D004487;D008232;D013921;C536937;D001930;D010523;D002543;D015179;D010190;D007251;D015428;D015427;D011471;D013959;D002583;C564469;D000022;D013226;D056735;D000230;D006528;D002289…	841;331;8743;1452;329;8795;8797;
DB00906	C059205	CC1=C(SC=C1)C(=CCCN1CCC[C@H](C1)C(O)=O)C1=C(C)C=CS1	P23978;P31648;P31651;P30531;	Organonitrogen compound;Tertiary aliphatic amine;Azacycle;Monocarboxylic acid or derivatives;Aromatic heteromonocyclic compound;Thiophene;Piperidinecarboxylic acid;Hydrocarbon derivative;Amine;Heteroaromatic compound;Carboxylic acid;Carboxylic acid derivative;Tertiary amine;Organooxygen compound;Carbonyl group;	Antifolate resistance;ABC-family proteins mediated transport;Tryptophan metabolism;Transmembrane transport of small molecules;Metabolic pathways;Histidine, lysine, phenylalanine, tyrosine, proline and tryptophan catabolism;Tryptophan catabolism;Metabolism;Bile secretion;ABC transporters;	D009325;D013375;D001264;D014178;D002289;D065886;D018268;D007680;D010300;D010302;D002277;D015179;D003117;D000230;D050035;D064420;D001321;D006331;D006330;D007024;D011471;C562729;D001523;D009422;D002189;D011618;D014839;D011041;D017029;D013226;D008106;D006528;D006932;D004342;D016640;D007018;D009369;D011164;D004828;D005355;D007247;D000690;D008105;D012008;D016638;D005767;D007566;D054198;D009362;D018450…	6529;1588;
DB00369	C059262	NC1=NC(=O)N(C[C@@H](CO)OCP(O)(O)=O)C=C1	P04293;Q4U2R8;P19971;P08546;	Organonitrogen compound;Imidolactam;Azacycle;Alcohol;Primary aromatic amine;Pyrimidone;Aromatic heteromonocyclic compound;Hydropyrimidine;Organophosphorus compound;Primary alcohol;Aminopyrimidine;Hydrocarbon derivative;Amine;Heteroaromatic compound;Organophosphonic acid derivative;Organooxygen compound;Organophosphonic acid;Primary amine;	Intrinsic Pathway for Apoptosis;HTLV-I infection;Signal Transduction;Transcriptional Regulation by TP53;TP53 Regulates Transcription of Cell Death Genes;Selenoamino acid metabolism;Protein processing in endoplasmic reticulum;HIF-1 signaling pathway;Immune System;SLC-mediated transmembrane transport;Post-translational protein modification;TP53 Regulates Transcription of Genes Involved in Cytochrom…	D013964;C564616;D015419;C567080;C567088;D012516;D012163;D012162;D012164;D003928;C567408;D007849;C563840;D010300;C562866;D018921;D007627;D006222;D065630;D008325;D018487;D000236;D000230;D000544;D006349;D020258;D015464;D008659;D001714;D017088;D020294;D007938;C536801;D000860;D001327;D001321;D001249;D006530;D015209;D016491;D005234;D018208;C562729;D009220;C564221;C566618;D009798;D020426;D016543;D012468…	2617;23612;23753;1263;401152;9360;27113;150094;10457;8544;27283;29949;27289;4780;1545;2908;1543;7020;1942;55298;1075;50484;64848;8496;64718;51065;2017;92140;10954;25976;8744;10521;10058;117584;3482;23479;5033;6916;3688;116151;5468;5366;29995;6536;23554;6016;6018;16;6653;7453;6651;5268;861;6310;157638;3376;7494;5914;6533;140809;375790;596;5151;5565;196;5339;4739;3309;160335;3304;833;4677;836;53836…
DB00760	C059500	[H][C@]1([C@@H](C)O)C(=O)N2C(C(O)=O)=C(S[C@@H]3CN[C@@H](C3)C(=O)N(C)C)[C@H](C)[C@]12[H]	A1KS91;Q9X6V7;Q5D1E9;Q9X6V3;P10520;P24228;Q7CHG0;P14489;Q9K2N0;	Thioether;Pyrroline carboxylic acid or derivatives;Vinylogous thioester;Alcohol;Aliphatic heteropolycyclic compound;Monocarboxylic acid or derivatives;Pyrrolidine carboxylic acid or derivatives;Sulfenyl compound;Hydrocarbon derivative;Alpha-amino acid or derivatives;Amine;Carboxylic acid;Carboxamide group;Carbonyl group;Pyrrolidine;Secondary alcohol;Alpha-amino acid amide;Secondary amine;Tertiary…	Graft-versus-host disease;Autoimmune thyroid disease;Viral myocarditis;Antigen processing and presentation;Allograft rejection;Phagosome;Cell adhesion molecules (CAMs);HTLV-I infection;Herpes simplex infection;Type I diabetes mellitus;	D009325;D005076;D003428;D014839;D007249;D013922;D064420;D016908;D009617;D001249;D012772;D002177;D012640;D004927;D003967;D013262;D016920;D013203;D011014;D008581;	3135;3112;
DB02709	C059514	OC1=CC=C(\C=C\C2=CC(O)=CC(O)=C2)C=C1	P04798;P68400;Q16678;P23219;P16083;P02766;P35354;	Hydrocarbon derivative;Phenol;Monocyclic benzene moiety;Styrene;Aromatic homomonocyclic compound;Benzenoid;Organooxygen compound;Resorcinol;Stilbene;	Signaling by BMP;Signaling by moderate kinase activity BRAF mutants;Resolution of Abasic Sites (AP sites);Chemical carcinogenesis;Citric acid cycle (TCA cycle);EGFR tyrosine kinase inhibitor resistance;NRIF signals cell death from the nucleus;RMTs methylate histone arginines;TCF dependent signaling in response to WNT;G2/M Transition;Long-term potentiation;Metabolism of vitamins and cofactors;Dual…	C567129;D015419;C565637;D010392;D015417;D010391;D000309;D000303;D002057;C537913;C537911;C537910;C537919;D007835;C567127;D000542;D007238;D000236;D000230;D005878;D000544;D008554;C565703;D007232;D007235;C536209;C565707;C536194;C536195;D061325;D000787;D000782;D000783;D053359;C566729;D000789;C537989;C537067;D011605;C566057;C563660;C564945;D016491;D016142;D003924;D008591;D009771;C562729;D000437;D009959…	114787;4026;1869;4023;5982;26574;10891;201725;5984;5985;7516;7515;341;55764;348;3992;6794;6792;6790;4739;6799;55589;51605;378938;3685;3684;4659;283871;55839;26150;100506658;51110;81620;7884;81624;93323;494143;442897;7866;693200;442894;693207;442890;406971;406972;406975;7869;442898;387214;2043;2041;116236;5983;57509;6372;6376;122769;10000;8943;387103;84056;10163;5291;97;10090;1627;1994;83903;8839;…
DB00419	C059896	CCCCN1C[C@H](O)[C@@H](O)[C@H](O)[C@H]1CO	O43451;Q16739;B5THE3;O70282;Q9LGC6;P70699;P10253;I3LIR5;Q9HCG7;P14410;P23739;Q6P7A9;P35573;Q69ZF3;O88693;	Organonitrogen compound;1,2-aminoalcohol;Tertiary aliphatic amine;Azacycle;Alcohol;Primary alcohol;Hydrocarbon derivative;Amine;Tertiary amine;Organooxygen compound;Polyol;Piperidine;Secondary alcohol;1,2-diol;Aliphatic heteromonocyclic compound;	Calnexin/calreticulin cycle;Metabolism of proteins;Asparagine N-linked glycosylation;Protein processing in endoplasmic reticulum;Post-translational protein modification;N-glycan trimming in the ER and Calnexin/Calreticulin cycle;	D015431;D013584;D018211;D019966;D000544;D015451;D015658;D003924;D001321;D001249;D015179;D015529;D009101;D008569;D006258;D005706;D017449;D011471;D017044;D008106;C567618;D003877;D015470;C537262;D018262;D007248;D016403;D012162;D003967;D005414;D053713;D010009;D002277;D002543;C536330;D012983;D015427;C554498;D003110;D003921;D007414;D009410;D015746;D017202;D007172;D000236;C562839;D009336;D008107;D008104…	821;1080;
DB00731	C060142	CC(C)C1CC[C@@H](CC1)C(=O)N[C@H](CC1=CC=CC=C1)C(O)=O	P24462;Q14654;Q16348;O60706;P53985;O60656;P37231;P20815;P23219;Q09428;P02768;Q4U2R8;P46059;P02763;O15439;O35956;	Monocyclic monoterpenoid;Monoterpenoid;Organonitrogen compound;Amphetamine or derivatives;Aromatic homomonocyclic compound;Benzenoid;Menthane monoterpenoid;Monocarboxylic acid or derivatives;Secondary carboxylic acid amide;3-phenylpropanoic-acid;Amino fatty acid;Hydrocarbon derivative;Monocyclic benzene moiety;Aromatic monoterpenoid;Carboxylic acid;Carboxylic acid amide;N-acyl-aliphatic-alpha ami…	Drug metabolism - cytochrome P450;Linoleic acid metabolism;Cytochrome P450 - arranged by substrate type;Chemical carcinogenesis;Recycling of bile acids and salts;Metabolism of xenobiotics by cytochrome P450;Transmembrane transport of small molecules;Retinol metabolism;Transport of vitamins, nucleosides, and related molecules;Transport of organic anions;Bile acid and bile salt metabolism;Xenobioti…	D015431;C563425;C563039;D003928;D019965;D003924;D064420;D003920;D003922;D009202;D015179;D012516;D020267;D006323;D058186;D006333;D008569;D001172;D005234;D004342;D011471;D006946;D006947;D007008;D006943;D016883;D006470;D006526;D017114;D009422;D000419;D001745;C565100;D014693;D024821;D004487;D014694;D010300;D007003;D009436;D001932;D010243;D011085;D052177;D009395;D048629;D010438;D003110;D002312;D012206…	28234;1559;3630;11309;10599;10257;
DB00528	C060343	COC(=O)C1=C(C)NC(C)=C(C1C1=CC(=CC=C1)[N+]([O-])=O)C(=O)OC(C)(C)CN(C)CCC(C1=CC=CC=C1)C1=CC=CC=C1	P24462;Q01668;P20815;P10635;Q06432;Q13936;	Diphenylmethane;Phenylpropylamine;Allyl-type 1,3-dipolar organic compound;Enamine;Tertiary aliphatic amine;Vinylogous amide;Hydropyridine;Hydrocarbon derivative;Amine;Alpha,beta-unsaturated carboxylic ester;Aralkylamine;Carbonyl group;Dihydropyridine;Organoheterocyclic compound;Propargyl-type 1,3-dipolar organic compound;Organic nitrite;Dicarboxylic acid or derivatives;Organic zwitterion;Nitroben…	Ras signaling pathway;IRS-related events triggered by IGF1R;EGFR tyrosine kinase inhibitor resistance;Golgi Cisternae Pericentriolar Stack Reorganization;ARMS-mediated activation;GRB2 events in EGFR signaling;DAP12 signaling;Negative regulation of MAPK pathway;Rap1 signaling pathway;Signaling by PDGF;Oocyte meiosis;Negative regulation of FGFR1 signaling;Diseases of signal transduction;Insulin sig…	D002114;D008881;D051437;C567482;D013375;C565054;D008569;D005483;D013274;D012751;D000419;C565100;D007680;D024821;D003924;D010300;D014277;D012206;D003920;D002294;D018487;D008654;D000230;D000544;D009135;D001254;D008659;D001714;D018567;D009436;D007333;D011018;C562978;D007938;C536801;D005832;D006984;D001321;D015674;D008114;D008113;D006333;D005234;D011471;D001480;D007022;D014693;D014694;D019048;D010243…	367;2099;9971;3630;
DB01132	C060836	CCC1=CN=C(CCOC2=CC=C(CC3SC(=O)NC3=O)C=C2)C=C1	P07943;O70127;Q9Y6L6;O95342;P19643;P00918;P37238;P37231;P23219;Q07869;Q5NGQ3;P21397;Q9NPD5;P27338;O88275;	Thioether;Ether;Organonitrogen compound;Azacycle;Aromatic heteromonocyclic compound;Thiazolidinedione;Hydrocarbon derivative;Pyridine;Heteroaromatic compound;Carboxylic acid derivative;Phenol ether;Alkyl aryl ether;Carboxamide group;Organooxygen compound;Carbonyl group;Organoheterocyclic compound;Thiazolidine;	Degradation of the extracellular matrix;Toxoplasmosis;IRS-related events triggered by IGF1R;Cyclin D associated events in G1;Small cell lung cancer;MicroRNAs in cancer;VLDLR internalisation and degradation;Muscle contraction;Chylomicron-mediated lipid transport;DAP12 signaling;Salmonella infection;Colorectal cancer;Proteoglycans in cancer;Signaling by Interleukins;HDL-mediated lipid transport;Rap…	D013964;C567085;C567129;D013967;D001008;C567127;C564616;D010391;D003882;D018798;C535731;D012514;D017563;D012163;C536106;C537984;D003967;D003966;D010411;D003928;C537384;D002561;D002446;D000419;C536090;D056784;D010300;C536589;D010302;C563848;C564292;C567407;C536091;D018921;D007627;D007625;C536607;D065631;D065630;D015663;D008325;D000542;D010490;D000236;D000230;D000544;D006349;D009135;D009136;D007232…	10062;27079;148213;57521;133;11309;9987;55914;3553;6647;9689;345;4868;341;114990;1490;123;5465;5467;1499;7124;3248;5595;5594;1558;1066;1410;10599;6256;595;151963;5155;6387;11067;3305;28234;4129;3385;6515;5562;100136658;898;7538;1017;2669;6582;8754;7372;3157;3156;125228;221035;38;84962;6279;6352;79811;51421;7376;51351;79697;253260;1535;7422;2167;29923;144195;338;6280;7852;7019;9877;11221;1739;344;…
DB00413	C061333	CCCN[C@H]1CCC2=C(C1)SC(N)=N2	P08913;P28335;P34969;P25021;P28222;P28223;P28221;O15244;P19020;P14416;P21918;P18089;P08908;P21917;P41595;P18825;P21728;P35462;P61169;O15245;P20288;	Hydrocarbon derivative;Azole;Heteroaromatic compound;Secondary aliphatic amine;Aralkylamine;Azacycle;Primary aromatic amine;Organoheterocyclic compound;Primary amine;Thiazole;Aromatic heteropolycyclic compound;Secondary amine;	Intrinsic Pathway for Apoptosis;MAPK (JNK) signaling;Toxoplasmosis;Epithelial cell signaling in Helicobacter pylori infection;Fc epsilon RI signaling pathway;Shigellosis;MAP kinase activation in TLR cascade;Salmonella infection;Colorectal cancer;Apoptosis;cAMP signaling pathway;MyD88 cascade initiated on plasma membrane;Tuberculosis;Mitophagy - animal;Dopaminergic synapse;Herpes simplex infection…	D002114;D014277;D013375;D012163;D006606;D013274;C536694;D006966;D002375;D010300;D011249;D002658;D015175;D008325;D001008;D007238;D000236;D005879;D000544;D006349;D003876;D005327;D007035;D020922;D005334;D007511;D001321;D012148;D015674;D009127;D008569;D006333;D004421;D003866;D011470;D001480;D007022;D006970;D009422;D018476;D008180;D011595;D013226;C536545;D006930;D019956;D006521;D049912;D004195;D007018…	1814;1813;
DB00728	C061870	[H][C@@]12C[C@@H]([C@H](OC(C)=O)[C@@]1(C)CC[C@@]1([H])[C@@]2([H])CC[C@@]2([H])C[C@H](O)[C@H](C[C@]12C)N1CCOCC1)[N+]1(CC=C)CCCC1	Q15822;P02708;P11230;P46098;P08172;O15245;P07510;P46721;Q07001;	Hydroxysteroid;Organic cation;Oxazinane;Cyclohexylamine;Tertiary aliphatic amine;Alcohol;Aliphatic heteropolycyclic compound;Dialkyl ether;Steroid ester;Hydrocarbon derivative;Amine;Cyclic alcohol;N-alkylpyrrolidine;Carbonyl group;Organoheterocyclic compound;Pyrrolidine;Secondary alcohol;Androgen-skeleton;Androstane-skeleton;Ether;Organonitrogen compound;1,2-aminoalcohol;3-hydroxysteroid;Azacycle…	Neurotransmitter Receptor Binding And Downstream Transmission In The Postsynaptic Cell;G alpha (q) signalling events;GPCR downstream signaling;Calcium signaling pathway;Neuroactive ligand-receptor interaction;Highly calcium permeable nicotinic acetylcholine receptors;Postsynaptic nicotinic acetylcholine receptors;Regulation of actin cytoskeleton;GPCR ligand binding;Signaling by GPCR;Transmission …	D017034;D012021;D003929;D001986;D012893;D007249;D001308;D002658;D003922;D013375;D009207;D002389;D009127;D008569;D001289;D056486;D006554;D009361;D008175;D020301;D007022;D011535;D000437;D009422;D001745;D001919;D014693;D002545;D001930;D010243;D013610;D005207;D000707;D001201;D004421;D019970;D016137;D001321;D019969;D010149;D001008;D008103;D012640;D018908;C565334;D000544;D009135;D004342;D003921;D014202…	1128;1129;1139;1141;1143;1133;1132;1131;1137;1136;
DB00549	C062735	COC1=C(CC2=CN(C)C3=C2C=C(NC(=O)OC2CCCC2)C=C3)C=CC(=C1)C(=O)NS(=O)(=O)C1=CC=CC=C1C	Q16539;Q15722;Q9UNQ0;P10635;P11712;O15244;P0DMS8;P28482;P27361;P10632;Q9NS75;Q96FL8;Q86VL8;P23219;P05181;P33261;P08684;P24557;Q2NNR5;P00533;P05177;Q9Y271;P47712;	Sulfonic acid derivative;Methoxybenzene;Indole;Benzoyl;Monocarboxylic acid or derivatives;Benzamide;Benzenesulfonamide;Hydrocarbon derivative;Heteroaromatic compound;Alkyl aryl ether;Carboxamide group;Carbonyl group;Organoheterocyclic compound;Phenylcarbamate;Substituted pyrrole;Sulfonamide;Ether;Organonitrogen compound;Toluene;Azacycle;Benzoic acid or derivatives;N-methylpyrrole;Carboxylic acid …	Chemical carcinogenesis;Cytokine-cytokine receptor interaction;Metabolism of xenobiotics by cytochrome P450;Transport of glucose and other sugars, bile salts and organic acids, metal ions and amine compounds;Influenza A;Synthesis of (16-20)-hydroxyeicosatetraenoic acids (HETE);Toll-like receptor signaling pathway;Inflammatory bowel disease (IBD);HIF-1 signaling pathway;Immune System;Metabolism;Xe…	D013964;C567080;D009422;D010391;D003882;D012516;D012514;D012164;D002561;D010300;C562864;D015663;D007239;D018487;D008654;D000230;D000544;D005871;D009133;D002690;D010437;D000789;D010014;D011018;D004802;D003665;D011014;D005334;D001982;C563039;D001987;D001989;D001327;D001321;D047928;D001249;D006530;D015209;D005234;C565798;D002289;D001930;D002181;D001932;D008103;D008106;D008107;D008104;D016649;D007010…	6037;6582;1544;3569;4363;1557;55244;1559;5244;3458;3576;146802;57105;1558;1906;8647;7124;10800;1576;
DB00869	C062765	CCN[C@H]1C[C@H](C)S(=O)(=O)C2=C1C=C(S2)S(N)(=O)=O	O24855;O43570;Q5AJ71;Q99N23;A6YCJ1;P96878;P35218;P40881;Q95323;P07451;Q8N1Q1;Q16790;P9WPJ7;C0IX24;Q5U9J1;P23280;Q9D6N1;B5SU02;Q9Y2D0;P53615;Q5TU56;P00918;P22748;Q50565;P00915;P43166;Q9ULX7;P9WPJ9;	2,3,5-trisubstituted thiophene;Sulfonamide;Organonitrogen compound;Sulfone;Sulfonic acid derivative;Hydrocarbon derivative;Amine;Heteroaromatic compound;Secondary aliphatic amine;Organosulfur compound;Thiopyran;Aralkylamine;Sulfonyl;Aminosulfonyl compound;Aromatic heteropolycyclic compound;Secondary amine;	Reversible hydration of carbon dioxide;Nitrogen metabolism;	D000230;D010146;D005901;C536058;C562729;D009798;D005902;D010024;D011009;D006528;D013262;D009765;D008106;D013274;	760;761;
DB00050	C062876	CC(C)C[C@H](NC(=O)[C@@H](CCCNC(N)=O)NC(=O)[C@H](CC1=CC=C(O)C=C1)NC(=O)[C@H](CO)NC(=O)[C@@H](CC1=CN=CC=C1)NC(=O)[C@@H](CC1=CC=C(Cl)C=C1)NC(=O)[C@@H](CC1=CC2=CC=CC=C2C=C1)NC(C)=O)C(=O)N[C@@H](CCCNC(N)=N)C(=O)N1CCC[C@H]1C(=O)N[C@H](C)C(N)=O	P22888;P30968;	Fatty amide;N-acyl-alpha amino acid or derivatives;Phenylpropylamine;Guanidine;Amphetamine or derivatives;Alcohol;Pyrrolidine carboxylic acid or derivatives;Secondary carboxylic acid amide;Alpha peptide;Hydrocarbon derivative;Amine;Heteroaromatic compound;Aryl halide;Carboxylic acid amide;Carboxamide group;Organohalogen compound;N-substituted-alpha-amino acid;Carbonyl group;Organoheterocyclic com…	Cytochrome c-mediated apoptotic response;Intrinsic Pathway for Apoptosis;Signal Transduction;Toxoplasmosis;Interleukin-6 family signaling;EGFR tyrosine kinase inhibitor resistance;Small cell lung cancer;Sphingolipid signaling pathway;Endocrine resistance;Salmonella infection;Huntington's disease;Colorectal cancer;Proteoglycans in cancer;Apoptosis;Transcriptional regulation by the AP-2 (TFAP2) fam…	D013964;C567089;D000309;D012516;D012514;D012163;D012162;D003966;D010300;C537919;D065630;D015663;D008325;D007238;D000236;D000230;D000544;D006349;D009135;D007232;D005871;D009133;D011018;D011014;D005334;D001327;D001321;D047928;D001249;C565798;C562729;D000437;D012164;D001930;D008180;D001932;D001022;D008103;D056735;D008106;D008107;D008104;D008109;D006934;D007018;D020734;D003929;D003384;D013920;D003924…	596;598;8741;6387;64180;1586;6875;10857;400629;836;2488;7157;1583;1718;128821;3479;1113;3972;6307;1528;9060;2939;23529;84432;8630;7040;388;5595;3158;6847;3640;1026;780;5594;5634;348;3569;6770;6774;8839;7422;8647;5970;
DB00744	C063449	CC(N(O)C(N)=O)C1=CC2=CC=CC=C2S1	O60656;P34913;Q15722;P09917;P12527;P23219;P20292;P09960;Q9NS75;P48999;	Hydrocarbon derivative;2,3,5-trisubstituted thiophene;Benzothiophene;Heteroaromatic compound;Organonitrogen compound;Benzenoid;Organooxygen compound;Thiophene;Aromatic heteropolycyclic compound;	Cytochrome c-mediated apoptotic response;Toxoplasmosis;Chemical carcinogenesis;Sphingolipid signaling pathway;Apoptotic cleavage of cellular proteins;Salmonella infection;Apoptotic cleavage of cell adhesion proteins;Type I diabetes mellitus;Proteoglycans in cancer;Th1 and Th2 cell differentiation;Apoptosis;Leukocyte transendothelial migration;Innate Immune System;Toll Like Receptor 4 (TLR4) Casca…	D013964;C567085;D010391;D003882;D012516;D012514;D012163;D012162;D012164;D010003;D010300;C562864;D010190;D018921;D007627;D006222;D065631;D006228;D015663;D008325;D007239;D010490;D000236;D000230;D000544;D006349;D009135;D015464;D005871;D009133;D002690;D000789;D010014;D011018;D004802;D003665;D011014;D005334;D001987;D012893;D001327;D001321;D047928;D001249;D016491;D005234;D014605;D018208;C565798;C562729…	3593;3592;1544;3569;836;213;4363;840;3576;5724;3291;240;59;7124;1576;6403;
DB00204	C063533	CN(CCOC1=CC=C(NS(C)(=O)=O)C=C1)CCC1=CC=C(NS(C)(=O)=O)C=C1	O95259;O95069;Q14500;P08684;Q12809;	Sulfonamide;Ether;Organonitrogen compound;Sulfonic acid derivative;Tertiary aliphatic amine;Sulfanilide;Aromatic homomonocyclic compound;Phenethylamine;Hydrocarbon derivative;Amine;Organosulfur compound;Phenol ether;Alkyl aryl ether;Aralkylamine;Tertiary amine;Organooxygen compound;Sulfonyl;Aminosulfonyl compound;	Interleukin-4 and 13 signaling;Degradation of the extracellular matrix;TNF signaling pathway;Collagen formation;Collagen degradation;IL-17 signaling pathway;Leukocyte transendothelial migration;Assembly of collagen fibrils and other multimeric structures;Activation of Matrix Metalloproteinases;Immune System;	D002114;D023903;D001019;C565531;D013375;D002289;D001014;D054058;D008133;D006965;D001254;D015179;D058426;D003110;D008325;D002294;D001651;D016171;D009133;D012878;D001018;D001929;D009021;D047928;D001249;D008113;D006333;D017544;D017545;D011471;D013276;D012164;D001930;D060050;D008181;D008106;D006930;D006528;D004195;D003327;D003324;D008107;D003929;D003928;D007249;D003921;D009202;D009203;D009361;D009362…	3757;
DB00213	C064276	COC1=C(OC)C(CS(=O)C2=NC3=C(N2)C=C(OC(F)F)C=C3)=NC=C1	P27112;Q9UNQ0;P11712;O15244;P51164;Q9Y6L6;P18597;Q96FL8;Q86VL8;P20648;P08183;P33261;Q8R0V5;P08684;P49327;P05177;P05023;	Organofluoride;Azole;Ether;Organonitrogen compound;Azacycle;Benzenoid;Sulfinylbenzimidazole;Halomethane;Alkyl halide;Alkyl fluoride;Hydrocarbon derivative;Pyridine;Heteroaromatic compound;Organosulfur compound;Imidazole;Alkyl aryl ether;Organohalogen compound;Sulfoxide;Organooxygen compound;Aromatic heteropolycyclic compound;Sulfinyl compound;	Chemical carcinogenesis;Metabolism of xenobiotics by cytochrome P450;Synthesis of (16-20)-hydroxyeicosatetraenoic acids (HETE);Immune System;Metabolism;Xenobiotics;Drug metabolism - cytochrome P450;Complement cascade;Metabolism of lipids and lipoproteins;Metabolic pathways;Arachidonic acid metabolism;Innate Immune System;Bile secretion;Linoleic acid metabolism;Serotonergic synapse;Phase 1 - Funct…	D002114;C567080;D009422;D006932;D009325;C572568;D012516;D012163;D003967;D065766;D008268;D008133;D006967;D006689;D018496;D007680;D003925;C565779;D004487;C562864;D015179;D018442;D006222;D003110;D000022;D002294;D006505;D000236;D009336;D005878;D000544;D006349;D003877;D009135;D003875;D016171;D009202;D009436;D014581;D052456;D009784;D001927;C536213;D008105;D005764;C563039;D005767;D007511;D018288;D064420…	1557;19;9429;1559;1244;1576;
DB01095	C065180	CC(C)N1C(\C=C\[C@@H](O)C[C@@H](O)CC(O)=O)=C(C2=CC=CC=C12)C1=CC=C(F)C=C1	P04798;Q14994;P11712;Q9Y6L6;P35503;P16662;P51639;P20813;P22309;O94956;P46059;Q9NPD5;P04035;	Organofluoride;Indole;Aryl fluoride;Alcohol;Monocarboxylic acid or derivatives;Heterocyclic fatty acid;Hydrocarbon derivative;Beta-hydroxy acid;Fluorobenzene;Heteroaromatic compound;Aryl halide;Carboxylic acid;Fatty acid;Organohalogen compound;Carbonyl group;Secondary alcohol;Hydroxy acid;Fatty acyl;Organonitrogen compound;Medium-chain hydroxy acid;Azacycle;Benzenoid;Medium-chain fatty acid;3-phe…	G alpha (12/13) signalling events;mTOR signaling pathway;HTLV-I infection;RHO GTPases Activate ROCKs;Toxoplasmosis;Rho GTPase cycle;PPARA activates gene expression;Lipid digestion, mobilization, and transport;Transport of organic anions;MicroRNAs in cancer;Focal adhesion;Neurodegenerative Diseases;Immune System;Fluid shear stress and atherosclerosis;Proteoglycans in cancer;Chylomicron-mediated li…	D013964;C567080;C567089;D003882;D018798;D012516;D017563;D012163;D012162;D003966;D002446;D056784;D010300;D010302;D018923;D006228;D005532;D008325;D000542;D018487;D000236;D000230;D000544;D006349;D009135;D007232;D008659;D001714;D017086;D000787;D052456;C566337;D011015;D005334;D001982;C563039;D001327;D001321;D047928;D011605;D001249;D015209;D005235;D005234;D014605;C562729;D009959;D012868;D018777;D002189…	1164;3949;11178;338;54737;54453;4843;55973;11309;9263;4313;4023;23365;7037;10599;8786;4616;28234;9910;6648;836;834;4000;699;2222;3479;64398;1071;255738;5925;54466;2078;5869;9970;2073;2014;94241;348;10935;3990;3488;10263;3117;3587;4318;5906;9439;23645;10133;6256;8553;10018;5465;3156;60676;8647;388;4170;7481;10110;8797;847;9699;3561;1555;1643;841;10544;19;1559;6655;10981;6564;8856;9411;2538;1244;58…
DB00814	C065757	CN1C(C(=O)NC2=NC=C(C)S2)=C(O)C2=C(C=CC=C2)S1(=O)=O	P23219;P10632;P35354;O15439;	2,5-disubstituted 1,3-thiazole;Vinylogous acid;Azole;Sulfonamide;Organonitrogen compound;Sulfonic acid derivative;Azacycle;Benzenoid;Benzothiazine;N-arylamide;Secondary carboxylic acid amide;Hydrocarbon derivative;Heteroaromatic compound;Carboxylic acid derivative;Carboxylic acid amide;Carboxamide group;Organooxygen compound;Ortho-thiazine;Carbonyl group;Thiazole;Aromatic heteropolycyclic compoun…	G alpha (q) signalling events;Peptide ligand-binding receptors;GPCR downstream signaling;Cytokine-cytokine receptor interaction;HTLV-I infection;Immune System;Metabolism;Amyotrophic lateral sclerosis (ALS);Apoptosis;Signal Transduction;GPCR ligand binding;Signaling by GPCR;Interleukin-10 signaling;Signaling by Interleukins;Non-alcoholic fatty liver disease (NAFLD);Bile secretion;Antifolate resist…	D013964;D003882;D012514;D012163;D003967;D012164;D002057;C563840;D010300;D010302;D015663;D007239;D010490;D008654;D000230;D000544;D006349;D005871;D009133;D002690;D010014;C536807;D011014;D005334;D003221;D001987;D001327;D001321;D047928;D001249;D005234;C565798;C562729;D002189;D001930;D001932;C538173;D008103;D008106;D008107;D008104;D016649;D016640;D006934;D020149;D020734;D000753;D003929;D003384;D000755…	6402;836;581;2729;5743;5243;5111;11315;10257;4780;
DB00323	C066340	CC1=CC=C(C=C1)C(=O)C1=CC(=C(O)C(O)=C1)[N+]([O-])=O	O70127;P21964;P22734;P11712;Q13118;Q9HC97;	Diphenylmethane;Organic zwitterion;1,2-diphenol;Nitrobenzene;Organonitrogen compound;Allyl-type 1,3-dipolar organic compound;Toluene;Organic nitro compound;Aromatic homomonocyclic compound;Aryl ketone;Benzoyl;Organic 1,3-dipolar compound;Ketone;Benzophenone;Hydrocarbon derivative;Phenol;C-nitro compound;Nitrophenol derivative;Organic salt;Acetophenone;Organooxygen compound;Propargyl-type 1,3-dipo…	COPI-mediated anterograde transport;Tryptophan metabolism;Spliceosome;Ribosome;NADH dehydrogenase (ubiquinone) 1 alpha subcomplex;Eukaryotic Translation Initiation;mRNA Splicing - Major Pathway;Organelle biogenesis and maintenance;Metabolism of vitamins and cofactors;Lsm 2-8 complex;Huntington's disease;Activation of C3 and C5;PPARA activates gene expression;Formation of ATP by chemiosmotic coupl…	C567085;C564616;C536296;C565631;C567089;D018798;D012516;D017563;C537548;D012162;D010300;D007627;D006222;C567337;D005128;D065630;D008325;D000542;D018487;D008654;D000230;D000544;D009133;D001714;D017086;D017085;D012608;D052456;D011014;D005334;D001327;D001321;C563030;D011605;D001249;D005235;D005234;D014605;C562729;C562727;C564221;D012868;D018777;D018771;D054880;D009798;D001932;C565834;C536339;C538173…	1544;6648;1312;54600;6647;5241;3757;8647;4780;6622;1576;1543;
DB01248	C067311	[H][C@@]12C[C@H](O)[C@@]3(C)C(=O)[C@H](O)C4=C(C)[C@H](C[C@@](O)([C@@H](OC(=O)C5=CC=CC=C5)[C@]3([H])[C@@]1(CO2)OC(C)=O)C4(C)C)OC(=O)[C@H](O)[C@@H](NC(=O)OC(C)(C)C)C1=CC=CC=C1	P24462;O75469;Q3ZCM7;P10415;P10636;Q9H4B7;P08183;Q9BVA1;P08684;P07437;P33527;Q13885;Q9UNQ0;Q16678;Q9Y694;P11137;Q13509;Q5T3U5;P68371;Q9BUF5;P27816;Q02643;P21452;P04350;P00533;Q9NPD5;Q92887;	Phenylpropylamine;Benzoyl;Alcohol;Dialkyl ether;Benzylether;Hydrocarbon derivative;Cyclic alcohol;Fatty acid ester;Tertiary alcohol;Carbonyl group;Polyol;Organoheterocyclic compound;Secondary alcohol;Fatty acyl;Ether;Organonitrogen compound;Benzenoid;Acetate salt;Ketone;Benzoic acid or derivatives;Benzoate ester;Carboxylic acid ester;Tricarboxylic acid or derivatives;Monosaccharide;Monocyclic ben…	Intrinsic Pathway for Apoptosis;Signal Transduction;Signaling by moderate kinase activity BRAF mutants;Toxoplasmosis;IRS-related events triggered by IGF1R;Chemical carcinogenesis;EGFR tyrosine kinase inhibitor resistance;Golgi Cisternae Pericentriolar Stack Reorganization;M Phase;Sphingolipid signaling pathway;MicroRNAs in cancer;Cell Cycle;Long-term potentiation;ARMS-mediated activation;GRB2 eve…	D013964;D001008;D015417;D003882;D012513;D012516;D012514;D017563;D012163;D012162;D000303;D013064;D003967;D012164;D002056;D029502;C537264;D056784;D010300;D010302;D010304;D018921;D006996;D007625;C567337;D005128;D006229;D065630;D015663;D005533;D000542;D010490;D000236;D000230;D007683;D000544;D006349;D009135;D015464;D005871;D008659;D001714;D017086;C548083;D011782;D050035;D052456;D011018;D020295;D007938…	10060;11194;10349;5743;5747;10347;24;1544;1545;2327;3798;6001;26575;2328;4869;8714;331;2247;10350;10351;10058;10057;8743;1956;5468;7124;10111;1017;5595;5594;3569;4879;7520;2064;2149;23460;23461;596;983;701;26154;836;79963;835;85320;368;367;55743;581;4193;3265;6648;21;1437;1647;842;841;6774;5244;5241;3014;1244;578;572;3801;332;10257;1588;7157;9971;598;653361;7298;3875;89845;10018;5894;3725;225;295…
DB01006	C067431	N#CC1=CC=C(C=C1)C(N1C=NC=N1)C1=CC=C(C=C1)C#N	P11509;P11511;P19099;P15538;	Diphenylmethane;Hydrocarbon derivative;Azole;Nitrile;Heteroaromatic compound;Organonitrogen compound;1,2,4-triazole;Azacycle;Carbonitrile;Aromatic heteromonocyclic compound;Organoheterocyclic compound;Benzonitrile;	Ras signaling pathway;Signaling by ERBB4;Signal Transduction;PKB-mediated events;Toxoplasmosis;IRS-related events triggered by IGF1R;Cyclin D associated events in G1;Small cell lung cancer;Sphingolipid signaling pathway;MicroRNAs in cancer;Osteoclast differentiation;Cell Cycle;Long-term potentiation;ARMS-mediated activation;GRB2 events in EGFR signaling;Insulin receptor signalling cascade;SHC-med…	D013964;C567086;C564616;D003882;D052016;D012516;D003967;D003966;D007943;D010300;C537919;D015663;D008325;D007239;D008654;D000230;D000544;D009135;D015464;D009133;D002690;C548083;D050035;D010014;D011018;D007938;D005334;C563039;D001987;D001327;D002280;D001321;D047928;D011605;D001249;D006530;D005234;C562729;D000437;D006519;D012164;D001930;D001932;D001022;D012468;D008103;D008106;D008107;D008104;D016649…	2475;595;22943;7015;1588;2488;27006;4288;1548;5925;3972;3977;3976;6582;4313;894;4318;54205;1595;4609;1026;1978;5241;6194;1576;
DB01091	C067594	CN(CC1=CC=C(C=C1)C(C)(C)C)CC1=CC=CC2=CC=CC=C12	P31645;Q14534;P08913;Q99720;P10635;P70580;Q5NGQ3;P23975;P22303;Q4JEY0;Q92206;	Aromatic homopolycyclic compound;Hydrocarbon derivative;Phenylpropane;Amine;Naphthalene;Phenylmethylamine;Monocyclic benzene moiety;Organonitrogen compound;Tertiary aliphatic amine;Aralkylamine;Tertiary amine;Benzylamine;	Peptide ligand-binding receptors;Cytokine-cytokine receptor interaction;Influenza A;Epithelial cell signaling in Helicobacter pylori infection;Toll-like receptor signaling pathway;Immune System;G alpha (i) signalling events;NOD-like receptor signaling pathway;TNF signaling pathway;Th1 and Th2 cell differentiation;Measles;Signal Transduction;Interleukin-10 signaling;Signaling by Interleukins;Herpe…	D013964;D007634;D010391;D019457;D018856;D013274;D016773;D002289;D015818;D006969;D006967;D000419;D006689;D011009;D004487;D015179;D002100;D003110;D000022;D002294;D003586;D054218;D000230;D003876;D003875;D000789;D011018;D011014;D005764;D005334;D001327;D001321;D047928;D001249;D007898;D005234;D011471;D001528;D034381;D006519;D001930;D007251;D011041;D001471;D008180;D051474;D008103;D008106;D006930;D006528…	6582;6352;85480;3565;3576;3627;6772;4792;
DB02855	C068250	[H][C@](O)(CC(=O)N[C@]([H])(C(=O)N1CCC[C@@]1([H])C(O)=O)[C@@]([H])(C)CC)C(=O)NCCC	P07858;	Fatty amide;N-acyl-alpha amino acid or derivatives;N-acyl-alpha-amino acid;Alcohol;Monocarboxylic acid or derivatives;Pyrrolidine carboxylic acid or derivatives;Secondary carboxylic acid amide;Alpha peptide;Hydrocarbon derivative;Alpha-amino acid or derivatives;Amine;Carboxylic acid;Pyrrolidine carboxylic acid;Carboxylic acid amide;Carboxamide group;Carbonyl group;Organoheterocyclic compound;Pyrr…	Toxoplasmosis;Apoptotic execution phase;Antigen processing and presentation;Cytokine-cytokine receptor interaction;Influenza A;AGE-RAGE signaling pathway in diabetic complications;Immune System;Osteoclast differentiation;Alzheimer's disease;African trypanosomiasis;Apoptotic cleavage of cellular proteins;NOD-like receptor signaling pathway;Amyotrophic lateral sclerosis (ALS);Type I diabetes mellit…	D013964;D002114;D000544;D015658;D014277;D023903;D051437;D003882;D003093;D003876;D012163;D008569;D003092;D013274;D020138;D006519;D012164;D054058;D003384;D002057;D006967;D000419;D029242;D003924;D010300;D011249;D017246;D010538;D015179;D002100;D007625;D003110;D015663;D000022;D001008;D002295;D008654;D009336;D006501;D002292;D006349;D017241;D009135;D017243;D000707;D006509;D009133;D002690;D009325;D007035…	839;836;
DB00631	C068329	[H][C@]1(F)[C@H](O)[C@@H](CO)O[C@H]1N1C=NC2=C(N)N=C(Cl)N=C12	Q9BZX2;Q9UNQ0;P60891;P27707;P09884;Q9HA47;P31350;P23921;	Organofluoride;Alcohol;Alkyl halide;Alkyl fluoride;Pyrimidine;Hydrocarbon derivative;Oxolane;Amine;Heteroaromatic compound;Aryl halide;Purine 3'-deoxyribonucleoside;Imidazole;Organohalogen compound;Halohydrin;Organoheterocyclic compound;Secondary alcohol;Organochloride;Azole;Organonitrogen compound;Imidazopyrimidine;Imidolactam;Aryl chloride;Azacycle;Primary aromatic amine;N-substituted imidazole…	Cytochrome c-mediated apoptotic response;Intrinsic Pathway for Apoptosis;Signal Transduction;Toxoplasmosis;Transcriptional activation of cell cycle inhibitor p21;TP53 Regulates Transcription of Caspase Activators and Caspases;MicroRNAs in cancer;Mitotic Telophase/Cytokinesis;Cell Cycle;Ubiquitin Mediated Degradation of Phosphorylated Cdc25A;Regulation of TP53 Activity through Methylation;Ligand-i…	D013964;D002114;D000544;D014571;D015658;D005909;D002971;D002972;D012516;D019457;D002280;D012163;C537948;D007738;D002289;D003928;D042822;D018268;D012751;D006965;D018262;D003872;C565972;D003925;D020288;D003924;D029424;D002277;D015179;D003110;D003921;D010412;D008325;D002294;D002295;D000236;D000230;D002292;D006349;D020391;D001254;C562730;D018567;D012878;C538231;C538339;D016543;D007938;D018281;D006984…	994;8243;1026;836;842;9126;840;4170;598;142;6667;3014;472;11200;1111;10541;331;4609;595;4233;7157;
DB00293	C068874	CN(CC1=CC2=C(NC(C)=NC2=O)C=C1)C1=CC=C(S1)C(=O)N[C@@H](CCC(O)=O)C(O)=O	B0BL08;P45352;P07607;P14207;P15328;Q07422;P04818;C3SWJ7;P41440;Q96NT5;P0A884;P00469;P00374;	N-acyl-alpha-amino acid;Pyrimidone;Secondary carboxylic acid amide;Thiophene;Vinylogous amide;Thiophene carboxylic acid or derivatives;Amino fatty acid;Pyrimidine;Thiophene carboxamide;Hydrocarbon derivative;Amine;Heteroaromatic compound;Carboxylic acid;Carboxamide group;Carbonyl group;Organoheterocyclic compound;Fatty acyl;2,5-disubstituted thiophene;Dicarboxylic acid or derivatives;Organonitrog…	Metabolism of folate and pterines;Antifolate resistance;Measles;TP53 Regulates Transcription of Death Receptors and Ligands;Vitamin digestion and absorption;Hepatitis B;Herpes simplex infection;Ferroptosis;	D013964;D000013;D014571;D002971;D002972;D012516;D016778;D002280;D013274;D020138;D002289;D018268;D012751;D009164;D018262;C565972;D020288;D016864;D003924;D011249;D000690;D015179;D003110;D010412;D002294;D018487;D000236;C562839;D000230;D002292;D002545;D018358;C562730;D008286;D014062;D009436;D012878;C538231;C538339;D001927;D000855;D018288;D001327;D064420;D001321;D015674;D008114;D008113;D006330;D015470…	6573;7157;302;5349;6772;2348;7298;355;9168;3336;113235;6303;
DB00947	C070081	[H][C@@]12CC[C@H](O)[C@@]1(C)CC[C@@]1([H])C2[C@H](CCCCCCCCCS(=O)CCCC(F)(F)C(F)(F)F)CC2=CC(O)=CC=C12	P34913;O75469;Q92731;Q96RI1;P03372;P11474;P06211;P06401;Q99527;	Organofluoride;Tetralin;Phenanthrene;Hydroxysteroid;3-hydroxysteroid;Benzenoid;Alcohol;Alkyl halide;Alkyl fluoride;Aromatic homopolycyclic compound;Hydrocarbon derivative;Cyclic alcohol;Organosulfur compound;Organohalogen compound;Sulfoxide;Organooxygen compound;Estrogen-skeleton;Secondary alcohol;17-hydroxysteroid;Sulfinyl compound;	CLEC7A (Dectin-1) signaling;EGFR tyrosine kinase inhibitor resistance;RMTs methylate histone arginines;TCF dependent signaling in response to WNT;G2/M Transition;Long-term potentiation;ARMS-mediated activation;GRB2 events in EGFR signaling;SUMOylation;DAP12 signaling;Mitotic Metaphase and Anaphase;Transcriptional regulation by the AP-2 (TFAP2) family of transcription factors;PPARA activates gene …	C567084;D013964;C564616;D013967;C567080;D003929;C567127;D010391;D003882;D000309;D018798;D012516;D012514;D017563;D012163;D012162;D000303;D003967;D000307;D020262;D002561;D053529;D008336;C565342;C580192;D056784;D005770;C567400;D010300;D010302;C562864;D006042;D003616;D018921;D006996;D006223;D005124;C567337;D005128;D065630;D015663;D008325;D007239;D010490;D000236;D000230;D005878;D000544;D006349;D009135…	3925;1869;4780;3553;3552;3551;1942;387893;3856;347;8900;3858;2852;64771;5460;7040;6352;6840;2318;2312;6651;51765;1660;6591;595;1081;596;6598;6599;196;4324;6387;4656;3146;11130;4550;100506658;85320;1019;8839;1017;79666;3586;440;8289;901;2043;2041;11009;641;1244;10637;2167;6373;10891;335;332;10381;1909;1906;9612;8942;7412;7514;23397;7555;6615;9021;3992;35584;5793;22883;63943;3630;6897;100133941;105…
DB00494	C071192	CCN(CC)C(=O)C(=C\C1=CC(=C(O)C(O)=C1)[N+]([O-])=O)\C#N	O60656;P21964;P22734;Q9HC97;	1,2-diphenol;Nitrile;Hydroxycinnamic acid or derivatives;Allyl-type 1,3-dipolar organic compound;Aromatic homomonocyclic compound;Carbonitrile;Hydrocarbon derivative;Amine;Phenylpropene;Carboxamide group;Carbonyl group;Propargyl-type 1,3-dipolar organic compound;Organic nitrite;Tertiary carboxylic acid amide;Organic zwitterion;Nitrobenzene;Organonitrogen compound;Organic nitro compound;Benzenoid;…	Pentose and glucuronate interconversions;Fatty acid metabolism;Beta-oxidation of pristanoyl-CoA;Metabolism of xenobiotics by cytochrome P450;alpha-linolenic acid (ALA) metabolism;Peroxisome;Metabolism;Drug metabolism - cytochrome P450;Glucuronate pathway (uronate pathway);PPARA activates gene expression;Metabolism of lipids and lipoproteins;Drug metabolism - other enzymes;Metabolic pathways;Fatty…	C536213;D016778;D008569;D006212;D005317;D013274;D006689;D010300;D002277;D006453;D008325;D004443;D005878;D000544;D003877;D001714;D017086;D017085;D008288;D018088;D018288;D064420;D001321;C563030;D015674;C565324;D003866;D011471;C562801;D001523;D000437;D002051;C537286;C565834;D007647;D008106;D006930;D007888;D006932;D015211;D004195;D051556;D020149;D007794;D054908;D010673;D006528;D000755;D003921;D004062…	1312;54600;54659;54658;54575;54576;54577;6622;
DB00899	C071741	CCC(=O)N(C1=CC=CC=C1)C1(CCN(CCC(=O)OC)CC1)C(=O)OC	P41145;P41143;P35372;	Dicarboxylic acid or derivatives;Tertiary carboxylic acid amide;Organonitrogen compound;Tertiary aliphatic amine;Azacycle;Benzenoid;Aromatic heteromonocyclic compound;Piperidinecarboxylic acid;Carboxylic acid ester;Hydrocarbon derivative;Alpha-amino acid or derivatives;Amine;Monocyclic benzene moiety;Carboxamide group;4-aminopiperidine;Tertiary amine;Organooxygen compound;Carbonyl group;Organohet…	Glutamatergic synapse;Neurotransmitter Receptor Binding And Downstream Transmission In The Postsynaptic Cell;Amphetamine addiction;Long-term potentiation;Dopaminergic synapse;Circadian entrainment;Serotonergic synapse;	C537196;D001986;D012893;D014277;D019969;D001321;D009325;D013375;D009207;D009127;D008607;D014474;D005207;D065886;D007674;D007022;D012559;D001919;D000067877;D001930;D010146;D014839;D010149;D012640;D012131;D006323;D001049;D020754;D006973;D019547;D004195;D020250;D007859;D004827;D011183;D009293;D006930;	3359;
DB00654	C072042	CC(C)OC(=O)CCC\C=C/C[C@H]1[C@@H](O)C[C@@H](O)[C@@H]1CC[C@@H](O)CCC1=CC=CC=C1	P43088;O94956;O15245;P34995;P43115;	Aromatic homomonocyclic compound;Benzenoid;Alcohol;Monocarboxylic acid or derivatives;Cyclopentanol;Carboxylic acid ester;Hydrocarbon derivative;Cyclic alcohol;Monocyclic benzene moiety;Carboxylic acid derivative;Fatty acid ester;Organooxygen compound;Carbonyl group;Secondary alcohol;Prostaglandin skeleton;	SLC-mediated transmembrane transport;Transport of organic anions;Transport of vitamins, nucleosides, and related molecules;	D015179;D010146;D006983;D005901;D000402;D017889;D005902;D004715;D002780;D064420;D002779;D011537;D000347;D010004;D053202;D013262;C535934;D006940;D009798;D014605;C535933;	8647;
DB00912	C072379	CCOC1=C(C=CC(CC(=O)N[C@@H](CC(C)C)C2=CC=CC=C2N2CCCCC2)=C1)C(O)=O	P37231;Q14654;Q09428;P02768;P10632;Q9Y6L6;O60706;O15245;	Benzoic acid;Phenylpropylamine;Benzoyl;Substituted aniline;Monocarboxylic acid or derivatives;Secondary carboxylic acid amide;Hydrocarbon derivative;Amine;Aniline;Carboxylic acid;Carboxylic acid amide;Alkyl aryl ether;Carboxamide group;Carbonyl group;Phenylacetamide;Ether;Organonitrogen compound;Azacycle;Benzenoid;Aromatic heteromonocyclic compound;Benzoic acid or derivatives;Monocyclic benzene m…	Drug metabolism - cytochrome P450;Linoleic acid metabolism;Cytochrome P450 - arranged by substrate type;Transport of vitamins, nucleosides, and related molecules;Recycling of bile acids and salts;Transmembrane transport of small molecules;Retinol metabolism;Metabolism of lipids and lipoproteins;Transport of organic anions;Bile acid and bile salt metabolism;Xenobiotics;SLC-mediated transmembrane t…	D051474;D007634;D005334;D000789;D006527;D007249;D010523;D064420;D003920;D002779;D010391;D000347;D012516;D005764;D013262;D007898;D001172;C535934;C535933;D016773;D002289;D011471;D008175;D001528;D015818;D013274;D011537;D005909;D003093;D054198;D004487;D006519;D029424;D005921;D010051;D015179;D004942;D015427;D013964;D017512;D003110;D011658;D041781;D012206;D001749;D010148;D002294;D013203;C562839;D015535…	28234;11309;6564;3576;3140;3134;8647;10599;3138;
DB00710	C073007	CCCCCN(C)CCC(O)(P(O)(O)=O)P(O)(O)=O	P14324;	Hydrocarbon derivative;Bisphosphonate;Amine;1,3-aminoalcohol;Organonitrogen compound;Tertiary aliphatic amine;Tertiary amine;Organooxygen compound;Organophosphonic acid;Aliphatic acyclic compound;	HTLV-I infection;MicroRNAs in cancer;Immune System;Cholesterol biosynthesis;Signaling by high-kinase activity BRAF mutants;Metabolism;TNF signaling pathway;Proteoglycans in cancer;Metabolism of lipids and lipoproteins;Apoptosis;MAP2K and MAPK activation;Natural killer cell mediated cytotoxicity;Signaling by Interleukins;Signaling by moderate kinase activity BRAF mutants;Paradoxical activation of …	D013964;D002114;D000544;D009325;D001008;D014277;D023903;D003882;D054220;C580062;D003093;D012163;D003924;D013274;D020138;D006519;D012164;D054058;D003384;D006967;D006965;D000419;D007680;D003925;D002278;D012878;D008114;D010300;D011249;D009133;D002277;D015179;D002100;D018923;D003110;D010412;D015663;D008325;D062025;D002295;D000230;D006501;D002292;D006349;D017240;D004487;D003922;D008659;D002690;C562730…	5906;2224;5743;836;7124;
DB00234	C074679	[H][C@@](OC1=CC=CC=C1OCC)(C1=CC=CC=C1)[C@@]1([H])CNCCO1	P31645;P28335;P48051;Q9WTR4;P10635;P50406;P31652;Q63380;P08183;P08684;P23975;P48544;P48549;Q01959;	Oxazinane;Ether;Organonitrogen compound;Azacycle;Aromatic heteromonocyclic compound;Dialkyl ether;Hydrocarbon derivative;Morpholine;Amine;Oxacycle;Secondary aliphatic amine;Phenol ether;Alkyl aryl ether;Aralkylamine;Organooxygen compound;Organoheterocyclic compound;Secondary amine;	Na+/Cl- dependent neurotransmitter transporters;Renin secretion;Metabolism of Angiotensinogen to Angiotensins;Amphetamine addiction;Renin-angiotensin system;	D014277;D051437;D013375;D008569;D005317;D001014;D009401;D006963;D002375;D010300;D000784;D058426;D002658;D012178;D018487;D001651;D003704;D001002;D062787;D001254;D001714;C535600;D010259;D011014;D006984;D014517;D012893;D064420;D001321;D011605;D006333;D006332;D017544;D017379;D054971;D007024;D007022;D001523;C567730;D009422;D001930;D056929;D048629;D011658;D008103;D008106;D006930;D006528;D007319;D007010…	183;5972;
DB00365	C075375	CC1CN(CCN1)C1=C(F)C(C)=C2C(=O)C(=CN(C3CC3)C2=C1)C(O)=O	P33527;Q59961;O15244;P0A4L9;Q12809;P72524;P72525;P43700;P43702;O76082;P08183;P08684;Q4U2R8;P05177;Q92887;	Organofluoride;Pyridine carboxylic acid or derivatives;Dihydroquinoline;Aryl fluoride;Monocarboxylic acid or derivatives;Vinylogous amide;Pyridine carboxylic acid;Hydrocarbon derivative;Fluorobenzene;Amine;Heteroaromatic compound;Aryl halide;Carboxylic acid;Piperazine;Quinoline-3-carboxylic acid;Organohalogen compound;Fluoroquinolone;N-arylpiperazine;Carbonyl group;Secondary amine;Dihydroquinolon…	Drug metabolism - cytochrome P450;Pentose and glucuronate interconversions;Glucuronidation;Glucuronate pathway (uronate pathway);Chemical carcinogenesis;Retinol metabolism;Biological oxidations;Metabolism of xenobiotics by cytochrome P450;Steroid hormone biosynthesis;Phase II conjugation;Drug metabolism - other enzymes;Porphyrin and chlorophyll metabolism;Metabolic pathways;Ascorbate and aldarate…	D001145;D003384;D018288;D007249;D010523;D064420;D003414;C536213;D009205;D006331;C562692;D018450;D012559;D008133;C566506;D006689;D003110;D015179;D002311;D007647;D005878;D006932;D003877;D058186;D056486;D016171;D009503;D009133;D002471;D006973;C562839;D051556;C535575;C563614;D001943;D009369;C536778;	6584;54600;54659;54658;3757;54577;
DB00334	C076029	CN1CCN(CC1)C1=NC2=CC=CC=C2NC2=C1C=C(C)S2	P08912;P08913;P28566;P34969;P28564;P10635;P13945;P18089;P12530;P55789;P19327;P19328;Q63380;P08482;P23944;P21728;P35462;O00591;P02768;P08684;Q99928;P07550;P30729;P48169;P05177;P02763;Q9H3N8;P31645;P25021;P28335;P31644;P25100;P47870;P19020;P78334;P35368;P35367;P22909;P14842;P30994;P47869;P08172;P08173;Q16445;P31513;P34903;P28222;P28223;Q9WTR4;P11229;P46098;P28221;P22086;P43140;P14416;P15823;Q8N1C3;…	2,3,5-trisubstituted thiophene;N-alkylpiperazine;Organonitrogen compound;Imidolactam;Tertiary aliphatic amine;Benzodiazepine;Azacycle;Benzenoid;Organic 1,3-dipolar compound;Thieno-para-diazepine;Thiophene;Para-diazepine;N-methylpiperazine;Hydrocarbon derivative;Amidine;Amine;Heteroaromatic compound;Carboxylic acid amidine;Piperazine;1,4-diazinane;Tertiary amine;Propargyl-type 1,3-dipolar organic …	Intrinsic Pathway for Apoptosis;Signal Transduction;EGFR tyrosine kinase inhibitor resistance;Metabolism of vitamins and cofactors;Response to elevated platelet cytosolic Ca2+;Chylomicron-mediated lipid transport;DAP12 signaling;Biogenic amines are oxidatively deaminated to aldehydes by MAOA and MAOB;Huntington's disease;Colorectal cancer;Proteoglycans in cancer;Activation of C3 and C5;HDL-mediat…	D013964;D010392;D003882;D018798;C535731;D012162;D000303;D013064;D002561;D056784;D010300;D010302;D010190;D018290;D018921;D006996;D005242;C567337;D005128;D065631;D065630;D015663;D008325;D007239;D007238;D000236;D000230;D000544;D006349;D009135;D009137;C536209;D008659;C536194;D009325;D012563;D012608;D003693;D011507;D017566;D052456;D004802;D010013;D012516;D020294;D007938;C536801;D001883;C566267;D005334…	1128;3827;627;213;3949;335;337;3630;5617;7157;117;3273;173;338;1814;1;1544;1813;1191;42544;3362;6517;9429;2;735;6309;629;361;3698;207;718;638;3952;350;2932;1356;1277;6616;3156;3356;3157;3075;3269;3700;710;3358;2638;12;2335;6462;4524;3757;3263;5243;2147;727;6721;7434;720;721;8647;6582;729;
DB00922	C076731	C[C@@H]1CC(=O)NN=C1C1=CC=C(NN=C(C#N)C#N)C=C1	Q14654;Q15842;Q14432;P63316;	Nitrile;Organonitrogen compound;Azacycle;Carbonitrile;Aromatic heteromonocyclic compound;Hydrocarbon derivative;Carboxylic acid derivative;Carboxamide group;Pyridazine;Organooxygen compound;Pyridazinone;Carbonyl group;Hydrazone;Organoheterocyclic compound;Phenylhydrazine;	Cardiac muscle contraction;Muscle contraction;Dilated cardiomyopathy;Cardiac conduction;Hypertrophic cardiomyopathy (HCM);	D010146;D009325;D008133;D018497;D054198;D003924;C567400;D003110;D018487;D000230;D016171;D009133;D006261;D009436;D012878;D017682;D009783;D014517;D018288;D064420;D065626;D008113;D006333;D006332;D006331;D006330;D008545;D011471;D007022;C567506;D001930;D001022;D000860;D007414;D008175;D006935;D013226;D008107;D006528;D006529;D004342;D006323;D007644;D004195;D008103;D003324;D004374;D005119;D000755;D016534…	10;4879;9971;3757;
DB00843	C076946	COC1=C(OC)C=C2C(=O)C(CC3CCN(CC4=CC=CC=C4)CC3)CC2=C1	P31645;O42275;Q9Y5N1;P28223;P32738;Q9JKC1;Q9N1N9;P56817;P37136;P19643;Q12809;Q99720;P08183;P21836;P81908;P06276;P22303;P27338;P23795;P04058;	Aryl alkyl ketone;Ether;Organonitrogen compound;Tertiary aliphatic amine;Aryl ketone;Azacycle;Benzenoid;Indanone;Ketone;N-benzylpiperidine;Hydrocarbon derivative;Amine;Phenylmethylamine;Monocyclic benzene moiety;Anisole;Alkyl aryl ether;Indane;Aralkylamine;Tertiary amine;Organooxygen compound;Carbonyl group;Benzylamine;Aromatic heteropolycyclic compound;	Cytochrome c-mediated apoptotic response;Intrinsic Pathway for Apoptosis;Signal Transduction;Toxoplasmosis;Ras signaling pathway;EGFR tyrosine kinase inhibitor resistance;Sphingolipid signaling pathway;MicroRNAs in cancer;Osteoclast differentiation;Response to elevated platelet cytosolic Ca2+;MAP kinase activation in TLR cascade;Salmonella infection;Huntington's disease;Colorectal cancer;Proteogl…	D013964;D003882;D018798;D012516;D012514;D012163;D012162;D003967;D055947;D010003;D010300;D010302;C562864;D007627;D005124;D065631;D015663;D008325;D007239;D010490;D000236;D000230;D009139;D000544;D006349;D009135;D009136;D006342;D009133;D002690;D012563;D012608;D010014;D011018;D011014;D011015;D005334;D001982;D001987;D000860;D012893;D001327;D001321;D047928;D001249;D015209;D005235;D005234;D014605;D015427…	590;836;842;841;6582;43;213;
DB02021	C077139	[H][C@]1(C[C@]2(N=C(O)N=C2O)C2=C(O1)C=CC(F)=C2)C(O)=N	P15121;	Organofluoride;Ureide;Ether;Organonitrogen compound;1-benzopyran;Aryl fluoride;Azacycle;Benzenoid;Organic 1,3-dipolar compound;Carboximidic acid derivative;Hydrocarbon derivative;Oxacycle;Aryl halide;Imidazole;Alkyl aryl ether;Organohalogen compound;Carboximidic acid;Organooxygen compound;Propargyl-type 1,3-dipolar organic compound;Aromatic heteropolycyclic compound;	mTOR signaling pathway;Pentose and glucuronate interconversions;TGF-beta signaling pathway;Toxoplasmosis;Downstream signal transduction;Immune System;Cytokine-cytokine receptor interaction;Golgi Cisternae Pericentriolar Stack Reorganization;Interleukin-6 signaling;Influenza A;MAPK3 (ERK1) activation;Signal attenuation;Toll-like receptor signaling pathway;Inflammatory bowel disease (IBD);HIF-1 sig…	D013964;D000753;D002114;D009102;D000544;D015658;D014277;D023903;D003882;D017241;D013375;D003093;D012514;D002280;D008569;D003092;D013274;D020138;D006519;D012164;D054058;D003384;D009175;D006969;D006967;D006965;D006962;D000419;D007680;D024821;D009135;D016535;D010300;D011249;D017246;D016773;D015179;D004715;D002100;D007625;D003110;D065631;D015663;D000022;D002294;D002295;C562839;D009336;D006501;D002292…	3716;5595;5594;57016;25803;6778;4586;231;3596;
DB03496	C077990	CN1CC[C@@H]([C@H](O)C1)C1=C(O)C=C(O)C2=C1OC(=CC2=O)C1=CC=CC=C1Cl	P50750;Q9UNQ0;Q00535;Q00534;P11802;P24941;P50613;P06493;P49336;P00533;	Vinylogous acid;1-benzopyran;Tertiary aliphatic amine;Alcohol;Resorcinol;Hydrocarbon derivative;Amine;Pyranone;Heteroaromatic compound;Aryl halide;Chromone;Organohalogen compound;Aralkylamine;Organoheterocyclic compound;Piperidine;Secondary alcohol;Chlorobenzene;Organochloride;Benzopyran;Organonitrogen compound;1,2-aminoalcohol;Flavone;Aryl chloride;5-hydroxyflavonoid;Azacycle;Benzenoid;Hydroxyfl…	Cytochrome c-mediated apoptotic response;G1/S-Specific Transcription;Ras signaling pathway;Signal Transduction;Regulation of DNA replication;Toxoplasmosis;Intrinsic Pathway for Apoptosis;Phosphorylation of proteins involved in G1/S transition by active Cyclin E:Cdk2 complexes;Regulation by c-FLIP;Cyclin D associated events in G1;TNF signaling;Golgi Cisternae Pericentriolar Stack Reorganization;M …	D013964;D003882;C536450;D012516;D012163;D012162;D003967;D012164;D007642;D010300;C567337;D065630;D015663;D008325;D007239;D000236;D000230;D009139;D000544;D006349;D009135;D015464;D009133;D002690;D010014;D011018;D020295;D007938;D005334;D001987;D001327;D001321;D047928;D011605;D001249;D005585;D005234;C562729;D014594;D002189;D001930;D016543;D012468;D008103;D056735;D008106;D008107;D008104;D008109;D006934…	6416;595;596;573;572;8743;330;3815;332;3725;5111;25;5430;836;4067;7157;5834;581;8795;5925;1019;1399;598;1017;890;891;142;9971;207;637;898;331;54205;4193;1869;27429;3159;6774;4792;5594;5836;5595;1027;1026;1432;842;841;4170;5599;8797;3014;56616;5933;7422;983;8837;
DB01044	C078049	COC1=C2N(C=C(C(O)=O)C(=O)C2=CC(F)=C1N1CCNC(C)C1)C1CC1	Q59961;P0AES6;P9WG47;P0AES4;P0C1U9;P0A4L9;P02768;P72524;P72525;	Organofluoride;Pyridine carboxylic acid or derivatives;Dihydroquinoline;Aryl fluoride;Monocarboxylic acid or derivatives;Vinylogous amide;Pyridine carboxylic acid;Hydrocarbon derivative;Fluorobenzene;Amine;Heteroaromatic compound;Aryl halide;Carboxylic acid;Piperazine;Quinoline-3-carboxylic acid;Alkyl aryl ether;Organohalogen compound;Methoxyaniline;Fluoroquinolone;N-arylpiperazine;Carbonyl group…	Glucagon signaling in metabolic regulation;G alpha (q) signalling events;G alpha (s) signalling events;Class B/2 (Secretin family receptors);Synthesis, secretion, and inactivation of Glucagon-like Peptide-1 (GLP-1);Gastrin-CREB signalling pathway via PKC and MAPK;GPCR ligand binding;Peptide hormone metabolism;Glucagon signaling pathway;Synthesis, secretion, and deacylation of Ghrelin;Integration …	D000855;D012021;D003924;D003921;D003920;D002779;D003922;D006333;D006331;D003092;D007169;D013272;D006946;D007022;D006943;D001835;D006948;D006949;D001919;D003110;D002375;D044882;C565662;D011041;D006973;D013035;D006505;D013610;D009336;D015674;D058065;D009765;D056486;D058739;D016171;D007035;D007003;D013226;D018088;D007333;D012640;D002869;D003128;C563423;D003248;D013616;D012852;D014652;	2641;5122;
DB00685	C080163	[H][C@@]12CN(C[C@]1([H])[C@H]2N)C1=NC2=C(C=C1F)C(=O)C(=CN2C1=C(F)C=C(F)C=C1)C(O)=O	P43700;P0AES6;P43702;P0AES4;P20083;P0AFI2;P24557;P11388;Q01959;	Organofluoride;Pyridine carboxylic acid or derivatives;Aryl fluoride;Vinylogous amide;Pyridine carboxylic acid;Hydrocarbon derivative;Organic oxide;Fluorobenzene;Amine;Amino acid;Heteroaromatic compound;Aryl halide;Carboxylic acid;Primary aliphatic amine;Organohalogen compound;Organic oxygen compound;Fluoroquinolone;Piperidine;Pyrrolidine;Aminopyridine;Organic nitrogen compound;Organonitrogen com…	Cytochrome c-mediated apoptotic response;Intrinsic Pathway for Apoptosis;Toxoplasmosis;Spliceosome;EGFR tyrosine kinase inhibitor resistance;Phagosome;Golgi Cisternae Pericentriolar Stack Reorganization;M Phase;Osteoclast differentiation;Endocrine resistance;mRNA Splicing - Major Pathway;Cell Cycle;Diseases of signal transduction;Chylomicron-mediated lipid transport;SUMOylation;DAP12 signaling;Sa…	D013964;C564616;D003103;D003882;D018798;D012516;D012514;D017563;D018792;D006192;C537984;D003967;D012164;D029502;D002446;D010300;D018921;D007627;D006223;D007625;D005128;D006228;D005532;D008325;D000542;D018487;D000236;D006954;D000230;D007683;D000544;D006349;D009135;D005871;D009133;D001714;D017086;D010437;D050035;D006816;D011018;D004802;C537533;D007938;D005334;D001987;D003528;D012893;D001327;D001321…	1588;1026;836;842;841;7153;3458;3569;1649;3014;6401;545;3553;7124;3552;
DB03880	C080985	[H][C@@](CC1=CC=CC=C1)(NC(=O)[C@]([H])(CC(C)C)[C@]([H])(CSC1=CC=CS1)C(=O)NO)C(=O)NC	Q9UNA0;P22894;Q9UKQ2;P39900;P51512;	Thioether;Fatty amide;N-acyl-alpha amino acid or derivatives;Phenylpropylamine;Amphetamine or derivatives;Secondary carboxylic acid amide;Thiophene;Sulfenyl compound;Hydrocarbon derivative;Alkylarylthioether;Heteroaromatic compound;Carboxylic acid amide;Carboxamide group;Carbonyl group;Organoheterocyclic compound;Alpha-amino acid amide;Fatty acyl;Organonitrogen compound;Benzenoid;Hydroxamic acid;…	IRS-related events triggered by IGF1R;EGFR tyrosine kinase inhibitor resistance;Golgi Cisternae Pericentriolar Stack Reorganization;ARMS-mediated activation;GRB2 events in EGFR signaling;DAP12 signaling;PI3K events in ERBB2 signaling;Proteoglycans in cancer;Signaling by PDGF;Signaling by VEGF;Diseases of signal transduction;Developmental Biology;Gastrin-CREB signalling pathway via PKC and MAPK;Si…	D002114;D000544;D014277;D013375;D009127;D008569;D013274;D003875;D002289;D006967;D007680;D002375;D016535;D002277;D000022;D002294;D001651;D002292;D052016;D009136;D001714;D009437;D012878;D011018;D009784;D011014;D006984;D064420;D017380;D015674;D001249;D008114;D008113;D003865;D008545;D011471;D007022;D009422;D009361;D011041;D000686;D009290;D008106;D006930;D006528;D004342;D014202;D011565;D004195;D009190…	4922;5595;5594;7077;2069;7039;5045;374;2066;6863;
DB01029	C081309	CCCCC1=NC2(CCCC2)C(=O)N1CC1=CC=C(C=C1)C1=CC=CC=C1C1=NNN=N1	P05412;P30556;Q14973;P25101;P25095;P29089;P23219;P35351;P35503;	Organonitrogen compound;Azacycle;Benzenoid;Organic 1,3-dipolar compound;Hydrocarbon derivative;Amidine;Amine;Biphenyltetrazole;Phenylmethylamine;Heteroaromatic compound;Monocyclic benzene moiety;2-imidazoline;Carboxylic acid amidine;Carboxylic acid derivative;Carboxamide group;Biphenyl;Tertiary amine;Imidazolinone;Organooxygen compound;Carbonyl group;Benzylamine;Propargyl-type 1,3-dipolar organic…	Intrinsic Pathway for Apoptosis;Signal Transduction;Toxoplasmosis;RIG-I-like receptor signaling pathway;EGFR tyrosine kinase inhibitor resistance;TGF-beta signaling;Sphingolipid signaling pathway;Shigellosis;Salmonella infection;Colorectal cancer;Proteoglycans in cancer;Th1 and Th2 cell differentiation;Apoptosis;p75 NTR receptor-mediated signalling;Transcriptional regulation of white adipocyte di…	D013964;C567085;C567080;D003882;D012514;D012163;D012162;D003967;D003966;D002561;C567400;D010300;D007627;D006994;C567337;D015663;D007239;D018487;D000236;D000230;D000544;D006349;D009135;D007232;D012769;C536209;D009133;D000784;C565532;C536962;D012607;D010014;D004802;D011014;D005334;C563039;D001987;D001989;D001327;D001321;D047928;D011605;D001249;D006530;D005234;D014605;C565798;C562729;D014594;D017379…	338;624;1559;1558;759;5979;4878;1585;183;59272;7124;7040;185;1906;8647;51752;5972;3458;
DB00796	C081643	CCOC1=NC2=CC=CC(C(O)=O)=C2N1CC1=CC=C(C=C1)C1=CC=CC=C1C1=NNN=N1	P30556;P23219;P10632;P35503;	Ether;Organonitrogen compound;Azacycle;Benzenoid;Benzoyl;Monocarboxylic acid or derivatives;N-substituted imidazole;Vinylogous amide;Hydrocarbon derivative;Biphenyltetrazole;Phenylmethylamine;Heteroaromatic compound;Monocyclic benzene moiety;Carboxylic acid;Carboxylic acid derivative;Benzimidazole;Imidazole;Alkyl aryl ether;Biphenyl;Organooxygen compound;Carbonyl group;Aromatic heteropolycyclic c…	Intrinsic Pathway for Apoptosis;Degradation of the extracellular matrix;Signal Transduction;Toxoplasmosis;Ras signaling pathway;EGFR tyrosine kinase inhibitor resistance;Golgi Cisternae Pericentriolar Stack Reorganization;Small cell lung cancer;Sphingolipid signaling pathway;MicroRNAs in cancer;Shigellosis;MAP kinase activation in TLR cascade;Salmonella infection;Colorectal cancer;Proteoglycans i…	D013964;D009422;D010391;D003882;D012516;D012514;D017563;D012163;D012162;D003966;D010003;C567400;D010300;D010302;C562864;D018921;D006994;C567337;D006228;D005532;D008325;D007239;D010490;D000236;D000230;D000544;D006349;D009135;D007232;D007235;D008659;D000784;C565532;D000789;D010014;D011018;D060050;D011546;D011014;D011015;D005334;D001982;D065766;D006947;D001987;D000860;D001327;D001321;D047928;D004751…	959;948;9370;759;3576;114571;7124;1585;183;1535;186;7422;185;3952;50507;1401;5972;4846;
DB00966	C084178	CCCC1=NC2=C(C=C(C=C2C)C2=NC3=CC=CC=C3N2C)N1CC1=CC=C(C=C1)C1=CC=CC=C1C(O)=O	P37231;P30556;Q96FL8;Q9UNQ0;P29089;P25095;P50052;P12821;P23415;Q92887;	Benzoic acid;Azole;Organonitrogen compound;Azacycle;Benzoyl;Monocarboxylic acid or derivatives;N-substituted imidazole;Benzoic acid or derivatives;Hydrocarbon derivative;Phenylmethylamine;Heteroaromatic compound;Carboxylic acid;Carboxylic acid derivative;Benzimidazole;Imidazole;Biphenyl;Organooxygen compound;Carbonyl group;Organoheterocyclic compound;Aromatic heteropolycyclic compound;	Intrinsic Pathway for Apoptosis;Signal Transduction;Toxoplasmosis;Ras signaling pathway;CLEC7A (Dectin-1) signaling;EGFR tyrosine kinase inhibitor resistance;Small cell lung cancer;Sphingolipid signaling pathway;MicroRNAs in cancer;Response to elevated platelet cytosolic Ca2+;MAP kinase activation in TLR cascade;Salmonella infection;Huntington's disease;Colorectal cancer;Proteoglycans in cancer;T…	D013964;C564616;D009422;D010391;D003882;D012516;D012514;D012163;D012162;D009771;D003967;D003966;D002561;C566935;C537914;D010300;D010302;C562864;D018921;D007627;D007625;D006228;D005532;D008325;D007239;D010490;D000236;D000230;D000544;D006349;D009135;D009136;D015464;D006342;C536209;D008659;D000784;C565532;D000787;C565114;D000789;D004806;D011018;D004802;D011014;D011015;D005334;D001982;D001987;D012893…	213;3630;9619;6387;5743;1432;5468;3654;3385;836;3383;6347;3576;7099;7869;185;1401;574447;6582;406938;9370;7082;5595;7124;4792;5970;6352;5594;948;6405;3569;4879;7189;8647;4973;3553;
DB00910	C084656	[H]C1CC[C@]2(C)[C@]([H])(CC[C@@]2([H])\C1=C\C=C1C[C@@H](O)C[C@H](O)C1)[C@H](C)\C=C\[C@H](C)C(O)(C)C	P22310;P11473;	Hydrocarbon derivative;Cyclic alcohol;Triterpenoid;Tertiary alcohol;Aliphatic homopolycyclic compound;Alcohol;Organooxygen compound;Cyclohexanol;Secondary alcohol;Polycyclic triterpenoid;	Toxoplasmosis;EGFR tyrosine kinase inhibitor resistance;TGF-beta signaling;Sphingolipid signaling pathway;Phase 1 - Functionalization of compounds;Salmonella infection;Colorectal cancer;Proteoglycans in cancer;Leukocyte transendothelial migration;Transcriptional regulation of white adipocyte differentiation;Innate Immune System;Hematopoietic cell lineage;Fluid shear stress and atherosclerosis;Ape…	D013964;D009422;C567089;D010391;D003882;D018798;D012516;D012514;D017563;D002294;D012162;D003967;D003966;D002561;D056784;C567400;D010300;D010302;D018921;D006996;D007625;D015663;D008325;D007239;D010490;D000236;D000230;D000544;D006349;D009135;D007232;D005871;D008659;C536194;C536196;D012608;C536193;D000789;D010014;D011018;D010013;D007938;D011015;D005334;D001982;D065766;D001987;D012893;D002690;D001327…	1306;9611;596;598;54210;4241;5741;10217;5743;7148;5603;5468;5054;2199;3164;3684;3557;1545;3553;6649;4929;3576;7056;7057;1370;4982;652;1374;1396;348;2683;3589;1356;1277;1591;7043;26525;1910;4256;249;13;1555;6696;3399;11009;3569;5742;1066;929;8800;5918;7421;9553;5970;1576;10631;820;
DB00392	C084820	CCN(CC)C(C)CN1C2=CC=CC=C2SC2=CC=CC=C12	P11229;P08172;P06276;	Thioether;Organonitrogen compound;Alkyldiarylamine;Tertiary aliphatic amine;Azacycle;Benzenoid;Diarylthioether;Hydrocarbon derivative;Amine;Tertiary amine;Aromatic heteropolycyclic compound;Para-thiazine;Phenothiazine;	Neuronal System;	D066126;D002292;D006948;D010291;D064420;D015228;C563614;D014313;D009103;D003072;D001480;C537901;D009369;D005909;D016171;D009447;D003110;D010300;D012891;D004830;D010243;D001145;D005207;D003643;D019970;D011041;D062025;D012640;D000544;D009765;D009136;D001049;D014202;D009133;D002471;D020258;C537417;D013610;D001943;D008133;D020734;C566506;D004409;D011183;	590;3757;
DB00962	C085665	CCN(C(C)=O)C1=CC=CC(=C1)C1=CC=NC2=C(C=NN12)C#N	P24462;P47869;P30536;P20815;P47870;P18507;P28472;P14867;Q06278;	Tertiary carboxylic acid amide;Azole;Nitrile;Organonitrogen compound;Acetanilide;Azacycle;Benzenoid;Carbonitrile;Acetamide;Pyrazole;Hydrocarbon derivative;4-phenylpyrimidine;Amine;Pyrazolopyrimidine;Heteroaromatic compound;Monocyclic benzene moiety;Carboxylic acid derivative;Carboxamide group;Tertiary amine;Organooxygen compound;Carbonyl group;Aromatic heteropolycyclic compound;	Ion channel transport;Neurotransmitter Receptor Binding And Downstream Transmission In The Postsynaptic Cell;GABA A receptor activation;GABAergic synapse;Serotonergic synapse;Neuronal System;Taste transduction;GABA receptor activation;Morphine addiction;Retrograde endocannabinoid signaling;Transmission across Chemical Synapses;Neuroactive ligand-receptor interaction;Transmembrane transport of sma…	C565811;D011471;D020190;D019970;D010048;D012559;D000437;D003294;D019969;D001321;C531617;D009069;D001259;D012640;D006501;D020447;D020329;D007319;D004832;D012128;	316;
DB02656	C085911	O=C1C=C(OC2=C1C=CC=C2C1=CC=CC=C1)N1CCOCC1	P11309;	Oxazinane;Ether;Organonitrogen compound;Azacycle;Benzenoid;Dialkyl ether;Vinylogous amide;Hydrocarbon derivative;Morpholine;Amine;Pyranone;Heteroaromatic compound;Monocyclic benzene moiety;Oxacycle;Chromone;Pyran;Tertiary amine;Organooxygen compound;Aromatic heteropolycyclic compound;Dialkylarylamine;	CLEC7A (Dectin-1) signaling;EGFR tyrosine kinase inhibitor resistance;Long-term potentiation;ARMS-mediated activation;GRB2 events in EGFR signaling;SUMOylation;DAP12 signaling;Transcriptional regulation by the AP-2 (TFAP2) family of transcription factors;TNFR1-induced NFkappaB signaling pathway;PPARA activates gene expression;IKK complex recruitment mediated by RIP1;Interleukin-10 signaling;Chemi…	C567084;D013964;C567086;C567080;D003929;D017880;D001008;D007835;C567127;C567129;D010391;D003882;D012513;D018798;D012516;D012514;D017563;D012163;D012162;D009771;D054000;D003966;D002056;D008088;D004211;D002561;C566935;D002446;D013734;D056784;C563840;D010300;C537919;D010302;C535887;D018921;D007627;D006223;D007625;C567337;D065630;D015663;D008325;D000542;D010490;D000236;D000230;D005878;D000544;D006349…	1789;768;1141;1147;23201;3491;5743;4023;5747;10105;2099;3651;5074;4780;25;1545;3553;2488;5925;7052;10892;10891;3925;7056;1778;3558;7019;7515;3972;5906;2152;2247;284;7431;8431;10057;8743;3952;100294660;999;3689;3486;1490;1956;5465;1950;7128;9021;1499;7124;7122;5590;5595;5594;6319;39078;10484;2993;2495;4313;2147;5599;6720;5966;412;8878;1667;1385;4843;2064;820;4489;2475;3569;595;1327;596;4321;598;43…
DB01349	C086167	CC1=NC(C)=C2CCC(=O)N(CC3=CC=C(C=C3)C3=CC=CC=C3C3=NNN=N3)C2=N1	P30556;P25095;P29089;P50052;	Tertiary carboxylic acid amide;Organonitrogen compound;Imidolactam;Lactam;Azacycle;Benzenoid;Pyrimidine;Hydrocarbon derivative;Amine;Biphenyltetrazole;Phenylmethylamine;Pyridine;Heteroaromatic compound;Monocyclic benzene moiety;Carboxylic acid derivative;Carboxamide group;Biphenyl;Tertiary amine;Organooxygen compound;Carbonyl group;Benzylamine;Pyridopyrimidine;Aromatic heteropolycyclic compound;	Metabolism of lipids and lipoproteins;ABC transporters;Bile secretion;	D015179;C535935;D004195;D002761;D058625;D007249;D002780;D065626;D002779;C535932;D008103;D015209;D000347;D041781;D006528;D008105;D056486;C535934;C535933;D011537;D018450;	8647;5244;
DB00559	C086232	COC1=CC=CC=C1OC1=C(NS(=O)(=O)C2=CC=C(C=C2)C(C)(C)C)N=C(N=C1OCCO)C1=NC=CC=N1	P25101;O70127;P26684;O75469;Q29010;P11712;P21451;P24530;O95342;	Bipyrimidine;Sulfonic acid derivative;Methoxybenzene;Alcohol;Benzenesulfonamide;Hydrocarbon derivative;Phenylpropane;Heteroaromatic compound;Alkyl aryl ether;Sulfonamide;Ether;Organonitrogen compound;Imidolactam;Azacycle;Benzenoid;Aromatic heteromonocyclic compound;Primary alcohol;Aminopyrimidine;Monocyclic benzene moiety;Diaryl ether;Organosulfur compound;Phenol ether;Anisole;Organooxygen compou…	G alpha (q) signalling events;Defective CSF2RA causes pulmonary surfactant metabolism dysfunction 4 (SMDP4);Disorders of transmembrane transporters;Metabolism of xenobiotics by cytochrome P450;cGMP-PKG signaling pathway;HTLV-I infection;Inflammatory bowel disease (IBD);Diseases associated with surfactant metabolism;Metabolism;Xenobiotics;Drug metabolism - cytochrome P450;Bile secretion;Defective …	D013964;C567080;D003882;D012516;D018792;D003966;D002561;C566936;D010300;D010302;D065630;D015663;D008325;D007239;D018487;D000230;D000544;D006349;D009135;D007232;C536209;D009133;D002690;D010014;D011014;D005334;C563039;D001987;D001321;D047928;D001249;D006530;D005234;C562729;D000437;D002289;D012164;D001930;D001932;D001022;D008103;D008106;D008107;C562625;D008105;D042882;D006934;C535334;D018500;D000753…	6554;1555;154;5243;1525;1910;8714;1244;1909;1906;8647;5970;1576;7040;2335;
DB00439	C086276	COCC1=C(C2=CC=C(F)C=C2)C(\C=C\[C@@H](O)C[C@@H](O)CC(O)=O)=C(C(C)C)N=C1C(C)C	P24462;Q14994;Q9UNQ0;P10635;P11712;P10632;Q9Y6L6;P20815;P51639;P20813;P08183;P33261;P08684;P04035;Q92887;	Organofluoride;Aryl fluoride;Alcohol;Monocarboxylic acid or derivatives;Dialkyl ether;Heterocyclic fatty acid;Hydrocarbon derivative;Beta-hydroxy acid;Fluorobenzene;4-phenylpyridine;Heteroaromatic compound;Aryl halide;Carboxylic acid;Fatty acid;Organohalogen compound;Carbonyl group;Secondary alcohol;Hydroxy acid;Fatty acyl;Ether;Organonitrogen compound;Medium-chain hydroxy acid;Azacycle;Benzenoid…	Cytochrome c-mediated apoptotic response;Intrinsic Pathway for Apoptosis;HTLV-I infection;Toxoplasmosis;Activation of caspases through apoptosome-mediated cleavage;Cytokine-cytokine receptor interaction;Influenza A;Caspase activation via extrinsic apoptotic signalling pathway;NF-kappa B signaling pathway;SMAC-mediated apoptotic response;SMAC binds to IAPs;Immune System;NGF signalling via TRKA fro…	D013964;D010391;D003882;D012516;D012514;D012163;D012162;D012164;D002057;D010300;D010302;D010190;D018921;D007625;D065630;D015663;D008325;D007239;D018487;D000236;D000230;D000544;D006349;D009135;D005871;D009133;D002690;D000789;D010014;D011018;D011014;D005334;D001987;D012893;D001327;D001321;D047928;D001249;D005235;D005234;C565798;C562729;D020138;D002289;D001930;D020426;D001932;D012883;D008103;D056735…	6256;6720;836;3383;6347;953;3576;9429;5906;650;9970;5465;387;7124;3689;1555;842;841;3683;1558;3569;5243;1576;2147;56616;1244;8647;10599;8856;
DB00799	C086827	CCOC(=O)C1=CN=C(C=C1)C#CC1=CC2=C(SCCC2(C)C)C=C1	P10826;P10632;P13631;P28702;P10276;	Thioether;Pyridine carboxylic acid or derivatives;Organonitrogen compound;Azacycle;Benzenoid;Monocarboxylic acid or derivatives;Pyridine carboxylic acid;Carboxylic acid ester;Hydrocarbon derivative;Pyridine;Alkylarylthioether;Heteroaromatic compound;Tazarotene;Carboxylic acid derivative;Thiochromane;Thiopyran;Organooxygen compound;Carbonyl group;Organoheterocyclic compound;Aromatic heteropolycycl…	Intrinsic Pathway for Apoptosis;Melanoma;HIF-1 signaling pathway;Toxoplasmosis;Negative regulation of FGFR4 signaling;Bladder cancer;EGFR tyrosine kinase inhibitor resistance;Golgi Cisternae Pericentriolar Stack Reorganization;Sphingolipid signaling pathway;RAF-independent MAPK1/3 activation;Focal adhesion;Adrenergic signaling in cardiomyocytes;Dorso-ventral axis formation;Spry regulation of FGF …	D013964;D013584;D002114;D015658;D014277;D002972;D046152;D013375;D002280;D012163;D008569;D013274;D002289;D018268;D008133;D012751;D007247;D018262;D016171;D007680;D003925;D003924;D002277;D015179;D003110;D002583;D008325;D002294;D000236;C562839;D009336;D009139;D000544;D006349;D003877;D012175;D009133;D018211;D007333;D011018;D012871;D012516;D018281;D066126;D006984;D018288;D001321;D015674;D001249;D008114…	5595;5594;596;581;3757;5925;412;6528;5915;836;5916;
DB01252	C087255	[H][C@@](CC(=O)N1C[C@@]2([H])CCCC[C@@]2([H])C1)(CC1=CC=CC=C1)C(O)=O	P37231;P16662;Q14654;Q09428;P35503;	Organic nitrogen compound;Tertiary carboxylic acid amide;Organonitrogen compound;Isoindole or derivatives;Isoindole;Azacycle;Benzenoid;Monocarboxylic acid or derivatives;3-phenylpropanoic-acid;N-acylpyrrolidine;Hydrocarbon derivative;Organic oxide;Isoindoline;Monocyclic benzene moiety;Carboxylic acid;Carboxylic acid derivative;Carboxamide group;Organic oxygen compound;Organooxygen compound;Carbon…	ATP sensitive Potassium channels;Potassium Channels;ABC transporter disorders;ABC-family proteins mediated transport;Regulation of insulin secretion;Neuronal System;Type II diabetes mellitus;Defective ABCC8 can cause hypoglycemias and hyperglycemias;Disease;Insulin secretion;Disorders of transmembrane transporters;Integration of energy metabolism;Transmembrane transport of small molecules;Inwardl…	D015179;D007333;C537150;C566432;D044903;C563425;D003921;D003922;C563672;D012640;D003924;	6833;3767;
DB00706	C088482	CCOC1=CC=CC=C1OCCN[C@H](C)CC1=CC(=C(OC)C=C1)S(N)(=O)=O	P28565;P08913;P30940;P34969;P25100;P28564;P43140;P18130;P35368;P14416;P08908;P35348;P18841;P19327;P19328;P23944;P18825;P35462;P02763;	Sulfonamide;Ether;Organonitrogen compound;Sulfonic acid derivative;Methoxybenzene;Amphetamine or derivatives;Aromatic homomonocyclic compound;Benzenesulfonamide;Hydrocarbon derivative;Phenylpropane;Amine;Secondary aliphatic amine;Organosulfur compound;Phenol ether;Anisole;Alkyl aryl ether;Aralkylamine;Organooxygen compound;Sulfonyl;Aminosulfonyl compound;Secondary amine;	G alpha (12/13) signalling events;cGMP-PKG signaling pathway;G alpha (q) signalling events;GPCR downstream signaling;Vascular smooth muscle contraction;Gastrin-CREB signalling pathway via PKC and MAPK;Calcium signaling pathway;Adrenergic signaling in cardiomyocytes;GPCR ligand binding;Adrenoceptors;Signaling by GPCR;Salivary secretion;Amine ligand-binding receptors;Neuroactive ligand-receptor int…	D001247;D006528;D014570;D058625;D007249;D003921;D015209;D007674;D006332;C535935;C535933;D004244;D016055;D007024;D018450;D007022;D012735;C535932;D053201;D053448;D015179;D011470;D002761;D065626;D041781;D006261;D008103;D012640;D008106;D009059;D008105;D013262;D007499;D007172;D020258;D052801;D009410;D011469;D020257;D004195;	5244;148;
DB00399	C088658	OC(CN1C=CN=C1)(P(O)(O)=O)P(O)(O)=O	P33527;P05369;O43570;P50281;Q0GKD7;P14324;P00918;P14780;P22939;P22894;Q12051;O95749;P08253;Q16790;Q9ULX7;	Hydrocarbon derivative;Azole;Bisphosphonate;Heteroaromatic compound;Organonitrogen compound;Imidazole;Azacycle;Organooxygen compound;Organophosphonic acid;N-substituted imidazole;Aromatic heteromonocyclic compound;Organoheterocyclic compound;	Chemical carcinogenesis;EGFR tyrosine kinase inhibitor resistance;Glycosaminoglycan metabolism;TCF dependent signaling in response to WNT;G2/M Transition;Long-term potentiation;Metabolism of vitamins and cofactors;TNFs bind their physiological receptors;ARMS-mediated activation;GRB2 events in EGFR signaling;DAP12 signaling;Mitotic Metaphase and Anaphase;TNFR1-induced NFkappaB signaling pathway;PP…	C564616;D010392;D015417;D010391;C537914;D007239;D000236;D000230;D000544;C565701;D008554;D007232;D005871;D000784;C536195;D061325;D000787;D000782;C566729;D000789;D011605;D016491;D053627;C562729;D000437;D009959;D012868;C566618;D001997;D016543;D012468;D008268;C562627;C562626;C562625;D007011;D007010;D007014;D020149;D017700;D018232;D012008;C537340;D012004;C580316;D006938;C563801;D002318;D014424;D009175…	55619;84913;27283;27289;115811;10892;26577;10890;50649;3995;3993;55902;55905;10962;79931;221785;290;84910;26154;63933;51117;81620;2261;81624;404266;63027;57478;2444;622384;9526;7867;442895;57188;22900;22904;57181;4810;2043;113177;4814;2049;9411;57502;9415;10636;80111;80117;10891;6376;53354;10148;7037;9638;9329;10383;10382;10381;83879;8942;84059;118932;10164;123811;10562;10568;3394;22986;83478;883…
DB00412	C089730	CN(CCOC1=CC=C(CC2SC(=O)NC2=O)C=C1)C1=CC=CC=N1	P11509;P25095;P10635;P10632;P37238;O60488;Q07869;P33261;P02768;Q9UL62;P24557;P05177;O14842;Q03181;O70127;P11712;Q9Y6L6;P13631;O95342;P19643;P00918;P37231;P23219;P21397;P21396;P27338;	Thioether;Ether;Organonitrogen compound;Imidolactam;Azacycle;Aromatic heteromonocyclic compound;Thiazolidinedione;Hydrocarbon derivative;Amine;Pyridine;Heteroaromatic compound;Carboxylic acid derivative;Phenol ether;Alkyl aryl ether;Carboxamide group;Tertiary amine;Organooxygen compound;Carbonyl group;Organoheterocyclic compound;Aminopyridine;Dialkylarylamine;Thiazolidine;	Chemical carcinogenesis;Citric acid cycle (TCA cycle);EGFR tyrosine kinase inhibitor resistance;TGF-beta signaling;Metabolism of vitamins and cofactors;ARMS-mediated activation;GRB2 events in EGFR signaling;DAP12 signaling;Ub-specific processing proteases;Citrate cycle (TCA cycle, Krebs cycle);Metabolism of nucleotides;Transcriptional regulation by the AP-2 (TFAP2) family of transcription factors…	D015418;C565637;C565631;C564616;D010391;D000306;D000307;C562385;C567127;D000542;D000236;D000230;D005878;D000544;D007232;D005871;C536194;C536196;D000787;C566729;D000789;D020162;C566055;D011605;C537136;C563665;D016491;D053627;C562729;D000437;D009959;D012868;D009798;D018476;D016543;D011115;D008268;C562627;C562625;D058489;D007010;C563719;D006934;C563714;D007018;D020149;D017700;D018500;D017034;D006529…	26608;3927;55344;9674;28996;28991;4023;200931;84918;3556;3554;9289;132720;4780;4147;345;23171;51065;348;3991;3990;11184;2852;1490;1491;5465;10203;119467;5469;1499;7124;6095;5267;6659;2316;4739;6653;1066;55224;5915;140809;590;375790;595;1082;79887;596;598;6387;3685;6389;3674;2542;3385;3383;3029;222962;6584;114571;2268;1019;522;3952;83715;1401;2261;2266;3818;64425;9154;1236;124599;3586;3669;5009;11…
DB00315	C089750	CN(C)CCC1=CNC2=CC=C(C[C@H]3COC(=O)N3)C=C12	P19328;P28566;P28222;P18901;P28221;P22086;P21397;P22909;P61169;P08908;P30939;P05177;	Tryptamine;Organonitrogen compound;Indole;Tertiary aliphatic amine;Azacycle;Benzenoid;Monocarboxylic acid or derivatives;Hydrocarbon derivative;Oxazolidinone;Amine;Heteroaromatic compound;Oxacycle;Oxazolidine;Pyrrole;Aralkylamine;Tertiary amine;Organooxygen compound;Aromatic heteropolycyclic compound;Substituted pyrrole;	Serotonergic synapse;Taste transduction;cAMP signaling pathway;Serotonin receptors;Amine ligand-binding receptors;G alpha (i) signalling events;Neuroactive ligand-receptor interaction;Class A/1 (Rhodopsin-like receptors);	D015179;D020326;D003924;D008881;D064420;D001321;D002779;D017119;D009203;D007674;D001284;D003866;D009771;D013163;D054058;D008175;D007022;D054198;D029424;D009120;D011618;D010146;D019969;D019970;D065626;D008103;D002294;D007238;D012640;D008106;D008107;D006529;C536421;D056486;D008114;D009436;D008708;D054549;D003329;D013158;D055370;D006130;	1544;
DB02116	C090046	CN1C=NC2=C1N=C(NCCO)N=C2NCC1=CC=CC=C1	Q00535;P28482;P24941;P06493;	Azole;Organonitrogen compound;Imidolactam;Secondary aliphatic/aromatic amine;Azacycle;Benzenoid;Alcohol;N-substituted imidazole;Alkanolamine;Primary alcohol;Pyrimidine;Aminopyrimidine;Hydrocarbon derivative;Amine;Phenylmethylamine;Heteroaromatic compound;Monocyclic benzene moiety;6-alkylaminopurine;Imidazole;Organooxygen compound;Benzylamine;Aromatic heteropolycyclic compound;Secondary amine;	G1/S-Specific Transcription;Mitotic G1-G1/S phases;Transcriptional Regulation by TP53;Bladder cancer;E2F mediated regulation of DNA replication;G2/M Transition;Cell Cycle;G0 and Early G1;Breast cancer;Cell cycle - G1/S transition;DNA Damage/Telomere Stress Induced Senescence;Cellular responses to stress;Small cell lung cancer;Cell cycle;G2/M Checkpoints;TP53 Regulates Transcription of Genes Invol…	D013964;D000544;D014571;D046152;D012516;D002280;D013274;D002289;D018268;D012751;D015451;D018262;C565972;D020288;D029424;D002277;D015179;D003110;D010412;D008325;D002294;D002295;D000236;D000230;D002292;D012175;C562730;D012878;C538231;C538339;D018281;D018288;D064420;D001321;D015674;D008114;D008113;D008545;D011471;C562729;D009422;D016543;D003528;D008175;D008106;D007642;C538045;D008109;D011565;D004195…	7157;983;7167;6667;5925;1017;
DB01217	C090450	CC(C)(C#N)C1=CC(=CC(CN2C=NC=N2)=C1)C(C)(C)C#N	P11511;	Azole;Nitrile;Organonitrogen compound;1,2,4-triazole;Azacycle;Carbonitrile;Aromatic heteromonocyclic compound;Hydrocarbon derivative;Phenylpropane;Phenylmethylamine;Heteroaromatic compound;Benzyl-cyanide;Organoheterocyclic compound;	Peptide hormone biosynthesis;Metabolism of steroid hormones;GnRH signaling pathway;Ovarian steroidogenesis;Peptide hormone metabolism;Glycoprotein hormones;Hormone ligand-binding receptors;Metabolism;	D010051;D015179;D005334;D005355;D019964;D007247;D007248;D013921;D010523;D001321;D015674;D003882;D013610;D007511;D016638;D007674;D008113;C566858;D008569;D005234;D011471;D009362;D009364;D054506;C537070;D000437;D016889;D001919;D003110;D005923;D014854;C537919;D002277;D004938;D011085;C564871;D003072;D010049;D011041;D006966;D010024;D006973;D007006;D008654;D007984;D000230;D002545;D009765;D001862;D008579…	6582;1588;54205;5241;4288;
DB00246	C092292	ClC1=C(CCN2CCN(CC2)C2=NSC3=CC=CC=C23)C=C2CC(=O)NC2=C1	P08912;P08913;P28566;P34969;P24462;P28222;P28223;P11229;P46098;P10635;P28221;P43140;P14416;P18089;P15823;Q12809;P41595;P20815;Q63380;P23944;P21728;P35462;P08684;P07550;P61169;P05177;P47898;P08588;P31645;P28335;P25021;P35368;P35367;P21918;P50406;P08908;P21917;P14842;P35348;P31389;P20309;P18825;P31390;P08172;P08173;P23975;Q01959;	N-alkylpiperazine;Tertiary aliphatic amine;Lactam;Secondary carboxylic acid amide;Phenethylamine;1,2-benzothiazole;Hydrocarbon derivative;Amine;Heteroaromatic compound;Aryl halide;Carboxylic acid amide;Carboxamide group;Organohalogen compound;Aralkylamine;N-arylpiperazine;Carbonyl group;Dihydroindole;Chlorobenzene;Organochloride;Azole;Organonitrogen compound;Imidolactam;Aryl chloride;Azacycle;Ben…	Regulation of cholesterol biosynthesis by SREBP (SREBF);Signal Transduction;Gap junction;Serotonergic synapse;Serotonin receptors;GPCR downstream signaling;Terpenoid backbone biosynthesis;GPCR ligand binding;Signaling by GPCR;cAMP signaling pathway;Cholesterol biosynthesis;Taste transduction;C5 isoprenoid biosynthesis, mevalonate pathway;Amine ligand-binding receptors;G alpha (i) signalling event…	D014718;D008881;D013375;D009127;D008569;D006212;D009771;D013274;D006966;D000799;D024821;D002375;D010300;D008659;D015179;D003110;D011778;D001008;D014103;D009135;D000707;D016171;D009133;D001714;D012563;D009437;D014581;D007818;D000856;D001327;D064420;D001321;D011605;C537880;D003865;C563614;D001480;D007022;D001523;D000437;D011618;D011595;D006937;D008106;D006930;D006528;D055154;D014202;D009459;D042882…	3757;3356;6309;3156;64321;3157;
DB00950	C093230	CC(C)(C(O)=O)C1=CC=C(C=C1)C(O)CCCN1CCC(CC1)C(O)(C1=CC=CC=C1)C1=CC=CC=C1	P08183;P35367;Q9Y6L6;O94956;Q9NPD5;P46721;Q12809;	Diphenylmethane;Phenylacetate;Aromatic alcohol;Organonitrogen compound;Tertiary aliphatic amine;Azacycle;Alcohol;Monocarboxylic acid or derivatives;Aromatic heteromonocyclic compound;2-phenylpropanoic-acid;Hydrocarbon derivative;Phenylpropane;Amine;Carboxylic acid;Carboxylic acid derivative;Tertiary alcohol;Aralkylamine;Phenylbutylamine;Tertiary amine;Organooxygen compound;Carbonyl group;Organohe…	Degradation of the extracellular matrix;Signal Transduction;Toxoplasmosis;Sphingolipid signaling pathway;Shigellosis;MAP kinase activation in TLR cascade;Salmonella infection;Proteoglycans in cancer;Th1 and Th2 cell differentiation;Apoptosis;Interleukin-10 signaling;Activation of Matrix Metalloproteinases;Toll Like Receptor 9 (TLR9) Cascade;Innate Immune System;Toll Like Receptor 4 (TLR4) Cascade…	D013964;C567089;D003882;D012516;D012514;D003967;D012164;D010300;D010302;D018921;D007625;D065631;D015663;D008325;D007239;D018487;D000230;D000544;D006349;D009135;D005871;D009133;D002690;D010014;D011018;D011014;D011015;D005334;D001982;D001987;D001327;D001321;D047928;D001249;D015209;D005234;D015427;C565798;C562729;D014693;D002189;D001930;D001932;D001022;D008181;D008103;D008106;D008107;D008104;D008105…	3757;28234;3383;7076;7077;6361;6367;4313;4318;3269;6352;7124;4790;6356;5970;5595;5594;2990;3569;5243;1244;8647;10599;8856;
DB00471	C093875	OC(=O)CC1(CC1)CS[C@H](CCC1=CC=CC=C1C(O)(C)C)C1=CC=CC(\C=C\C2=NC3=C(C=CC(Cl)=C3)C=C2)=C1	P08913;P11509;P11229;P13945;P10632;P41595;P35462;P07550;P06241;P24557;Q9Y271;Q6NS65;Q16539;P09917;P11712;P0DMS8;Q13304;Q9NS75;P20309;P18825;P41143;P23219;P21452;Q2NNR5;P23975;O94956;P00533;Q01959;	Thia fatty acid;Thioether;Chloroquinoline;Dialkylthioether;Alcohol;Monocarboxylic acid or derivatives;Sulfenyl compound;Hydrocarbon derivative;Phenylpropane;Heteroaromatic compound;Linear 1,3-diarylpropanoid;Aryl halide;Carboxylic acid;Tertiary alcohol;Organohalogen compound;Quinoline;Carbonyl group;Organoheterocyclic compound;Fatty acyl;Organochloride;Aromatic alcohol;Organonitrogen compound;Ary…	Intrinsic Pathway for Apoptosis;Neurotrophin signaling pathway;Toxoplasmosis;EGFR tyrosine kinase inhibitor resistance;Sphingolipid signaling pathway;MicroRNAs in cancer;Signaling by GPCR;Salmonella infection;Colorectal cancer;Proteoglycans in cancer;Th1 and Th2 cell differentiation;Apoptosis;Interleukin-10 signaling;Innate Immune System;Hematopoietic cell lineage;Fluid shear stress and atheroscl…	D013964;D010391;D003882;D012516;D012514;D012163;D012162;D012164;D010003;D010300;D010302;C562864;D007625;D015663;D007239;D010490;D000236;D000230;D000544;D006349;D009135;D015464;D005871;D009133;D000784;D000789;D010014;D011018;D004802;D011014;D011015;D005334;D001982;D001987;D012893;D001327;D001321;D047928;D001249;D015209;D005234;C565798;C562729;D020138;D017379;D002289;D001930;D001932;D008103;D056735…	3593;3592;3569;836;4363;6347;57105;1558;3576;4048;4056;3567;183;355;1244;9971;7124;10800;6037;240;
DB00307	C095105	CC1=CC2=C(C=C1C(=C)C1=CC=C(C=C1)C(O)=O)C(C)(C)CCC2(C)C	P10826;P11712;P48443;P19793;Q05343;P13631;P10276;P37231;P08684;P28705;P28704;P28702;P28700;	Benzoic acid;Tetralin;Bexarotene;Bisabolane sesquiterpenoid;Benzenoid;Benzoyl;Monocarboxylic acid or derivatives;Benzoic acid or derivatives;Aromatic homopolycyclic compound;Hydrocarbon derivative;Monocyclic benzene moiety;Carboxylic acid;Carboxylic acid derivative;Phenylpropene;Styrene;Organooxygen compound;Carbonyl group;Sesquiterpenoid;	Intrinsic Pathway for Apoptosis;Tryptophan metabolism;IRS-related events triggered by IGF1R;Chemical carcinogenesis;EGFR tyrosine kinase inhibitor resistance;Phagosome;Small cell lung cancer;Biosynthesis of unsaturated fatty acids;MicroRNAs in cancer;G2/M Transition;Cell Cycle;Metabolism of vitamins and cofactors;ARMS-mediated activation;Chylomicron-mediated lipid transport;Insulin receptor signa…	C567084;C567085;C564616;D013967;D003929;D003103;C567127;C567125;D012516;C536108;D012163;D012162;D000303;D013064;D003967;D055947;D002056;D003928;D002446;C537910;D002295;D010300;C564685;D010302;C562865;D006042;D006996;D018923;D005124;D010392;D005128;D008325;D007239;D010490;D000236;D000230;D009139;D000544;D006349;D009135;C565703;D015464;C536209;D008659;D001714;D007948;D012608;D000783;C563408;D006816…	10062;2617;3713;663;3491;6720;8864;6478;7052;7051;3852;10957;3489;121340;8140;54205;120;1491;10209;10962;3565;6258;5915;6319;6257;6256;983;2824;10974;6517;367;581;440;54541;6675;5327;1831;56902;6678;5329;1645;6427;3397;1843;5241;51421;4953;9249;3694;336;332;10550;10797;7157;6280;7494;632;3600;3872;7351;9452;1592;1026;19;7161;4071;11067;23764;2100;1512;154;1847;3861;5295;3866;3630;9592;1054;1969;4…
DB00701	C095108	CC(C)CN(C[C@@H](O)[C@H](CC1=CC=CC=C1)NC(=O)O[C@H]1CCOC1)S(=O)(=O)C1=CC=C(N)C=C1	P33527;P03367;P07339;P20815;P20813;P33261;P08684;P24557;P10632;Q72874;	Sulfonic acid derivative;Amphetamine or derivatives;Substituted aniline;Alcohol;Monocarboxylic acid or derivatives;Dialkyl ether;Aminobenzenesulfonamide;Hydrocarbon derivative;Oxolane;Amine;Aniline;Organoheterocyclic compound;Secondary alcohol;Saccharide;Sulfonamide;Ether;Organonitrogen compound;Sulfonylaniline;Primary aromatic amine;Aromatic heteromonocyclic compound;Oxacycle;Organosulfur compou…	Rheumatoid arthritis;AGE-RAGE signaling pathway in diabetic complications;Interleukin-10 signaling;ABC transporters;Chagas disease (American trypanosomiasis);Bile secretion;	D013964;D002114;D015658;D002971;D002972;D009325;D012516;D012162;D014178;D005317;C535933;D016773;D002289;D018268;D006967;D007680;D003925;D024821;D017674;D016535;D010300;D010302;D002277;D015179;D013959;D002294;D003329;D000230;D000544;D006349;D016171;D009436;D007333;D011014;D014511;D014517;D064420;D002780;D000037;D001249;D020345;D006333;D006332;D006330;D007024;D011471;C535934;D001523;D013274;D009422…	6347;6348;5243;1576;8647;8856;
DB03167	C098189	OC1=C(Br)C(Br)=C(Br)C(Br)=C1Br	P02766;	Hydrocarbon derivative;Aryl halide;4-bromophenol;Aryl bromide;Organohalogen compound;Aromatic homomonocyclic compound;3-bromophenol;Bromobenzene;Organobromide;Organooxygen compound;Halobenzene;2-bromophenol;	Phase 1 - Functionalization of compounds;C21-Steroid hormone biosynthesis, progesterone => cortisol/cortisone;Metabolism of lipids and lipoproteins;C21-Steroid hormone biosynthesis, progesterone => corticosterone/aldosterone;Metabolism of steroid hormones;Biological oxidations;Endogenous sterols;Estrogen biosynthesis;Steroid hormone biosynthesis;Androgen biosynthesis;Aldosterone synthesis and sec…	D005355;C566131;D007247;D007248;C567782;D001327;D064420;D001321;C537806;D012008;D000309;D016638;D058490;D009135;D006929;D056486;C579862;D011471;D008175;D009362;D007021;D020018;D007006;C567719;D006994;D009839;D028226;C538237;C535979;D004938;D011085;D000568;D004715;D010048;D010049;D065626;D000686;D010024;D000022;D006937;D006947;D000230;D006528;D058186;D003875;D011778;D016640;C537027;D000312;D042882…	1588;1589;7276;1583;1586;1585;3156;3284;3292;
DB00625	C098320	FC(F)(F)[C@]1(OC(=O)NC2=C1C=C(Cl)C=C2)C#CC1CC1	P03369;O75469;P11712;P20813;P33261;Q72547;Q9WKE8;P05177;	Benzoxazine;Organochloride;Organofluoride;Organonitrogen compound;Aryl chloride;Azacycle;Benzenoid;Ynone;Monocarboxylic acid or derivatives;Alkyl halide;Alkyl fluoride;Hydrocarbon derivative;Oxacycle;Aryl halide;Organohalogen compound;Organooxygen compound;Aromatic heteropolycyclic compound;	Intrinsic Pathway for Apoptosis;Signal Transduction;Thyroxine biosynthesis;Chemical carcinogenesis;EGFR tyrosine kinase inhibitor resistance;Cytokine-cytokine receptor interaction;Metabolism of xenobiotics by cytochrome P450;Influenza A;Epithelial cell signaling in Helicobacter pylori infection;Synthesis of (16-20)-hydroxyeicosatetraenoic acids (HETE);Fluid shear stress and atherosclerosis;Metabo…	D013964;D013967;C567080;D009422;D010391;D012516;D012514;D012163;D012162;D010003;D010300;D003409;D018921;D007627;D015663;D008325;D018487;D000236;D000230;D000544;D006349;D009135;D005871;D008659;D001714;D000787;D000789;D011018;D004802;D011014;D005334;C563039;D001327;D001321;D047928;D001249;D015209;D005234;D014605;C565798;D002289;D001930;D001932;D008103;D008106;D008107;D008104;D016649;D016640;D055370…	213;7038;6720;4023;7173;3725;5054;1050;836;6347;3576;9970;3082;4217;9370;3952;10018;5468;6528;1555;7252;1557;7253;1559;3569;5599;8647;1576;
DB02534	C099328	OC1=CC=CC=C1CC=C	P00720;	Aromatic homomonocyclic compound;Hydrocarbon derivative;Organooxygen compound;Phenol;Phenylpropene;	Drug metabolism - cytochrome P450;Fluid shear stress and atherosclerosis;Chemical carcinogenesis;Glutathione metabolism;Biological oxidations;Metabolism of xenobiotics by cytochrome P450;Phase II conjugation;Platinum drug resistance;Glutathione conjugation;Metabolism;	D014514;D002292;D003924;D000690;D019969;D001321;D011928;D001249;D008114;D004314;D012516;D007674;D008113;D020329;D013274;D056486;D002289;D054058;D008175;D015837;D018450;D012509;D006689;D005910;D019048;D010523;D015179;D064420;D048629;D011471;D065626;D016609;D001749;D017202;D002294;D012135;D008654;D008106;D011605;D006528;D010300;D003877;D058186;D004342;D015464;D019636;D006973;C562839;D020022;D001943…	2944;2950;2938;
DB00645	C100063	CCCCOC1=CC=C(C=C1)C(=O)CCN1CCCCC1	Q9Y5Y9;	Aryl alkyl ketone;Ether;Organonitrogen compound;Phenylpropylamine;Tertiary aliphatic amine;Aryl ketone;Azacycle;Benzoyl;Aromatic heteromonocyclic compound;Ketone;Hydrocarbon derivative;Amine;Phenol ether;Alkyl aryl ether;Beta-aminoketone;Acetophenone;Tertiary amine;Organooxygen compound;Carbonyl group;Organoheterocyclic compound;Piperidine;	Neuronal System;	D001145;D002471;D008133;D003110;D064420;C566506;C563614;D009369;D007674;D009765;D011041;D016171;D009133;	6582;3757;
DB00786	C100342	CNC(=O)[C@@H](NC(=O)[C@H](CC(C)C)[C@H](O)C(=O)NO)C(C)(C)C	Q9Y5R2;O75900;Q8N119;Q9H306;P50281;Q9H239;P03956;P51511;P39900;P51512;P14780;Q99542;O60882;P22894;P24347;Q9NRE1;P45452;P08253;P08254;Q9NPA2;P09238;Q9ULZ9;P09237;	Fatty amide;N-acyl-alpha amino acid or derivatives;Organonitrogen compound;Hydroxamic acid;Alcohol;Aliphatic acyclic compound;Secondary carboxylic acid amide;Hydrocarbon derivative;Monosaccharide;Carboxylic acid amide;Carboxamide group;Organooxygen compound;N-acyl-amine;Carbonyl group;Secondary alcohol;Alpha-amino acid amide;Fatty acyl;	Ras signaling pathway;Toxoplasmosis;EGFR tyrosine kinase inhibitor resistance;Golgi Cisternae Pericentriolar Stack Reorganization;Sphingolipid signaling pathway;cAMP signaling pathway;MAP kinase activation in TLR cascade;Salmonella infection;Colorectal cancer;Proteoglycans in cancer;Th1 and Th2 cell differentiation;Thrombin signalling through proteinase activated receptors (PARs);Apoptosis;Negati…	D002114;D014277;D008336;D001019;D001018;D012516;D009669;D005317;D013274;D016773;D002289;D012751;D007680;D015179;D058426;C536051;D008325;D002294;D001651;D002545;D003876;D011018;C538339;D013375;D006984;D017380;D015674;D001249;D008114;D008113;D017545;D011471;C563236;D008181;D008103;D008106;D006930;D006528;D008439;D011565;D004195;D010051;D003929;D008104;D007247;D007249;D003921;D009202;D009203;D006258…	7039;2922;374;4313;
DB00496	C101207	NC(=O)C([C@@H]1CCN(CCC2=CC3=C(OCC3)C=C2)C1)(C1=CC=CC=C1)C1=CC=CC=C1	P08912;P20309;P11229;P10635;P08483;P08172;P08173;P07550;P14416;P10980;P08588;	Diphenylmethane;Phenylpropylamine;Tertiary aliphatic amine;Phenethylamine;Hydrocarbon derivative;Amine;Carboxylic acid amide;Alkyl aryl ether;Carboxamide group;Aralkylamine;N-alkylpyrrolidine;Carbonyl group;Organoheterocyclic compound;Pyrrolidine;Phenylacetamide;Ether;Organonitrogen compound;Primary carboxylic acid amide;Azacycle;Oxacycle;Carboxylic acid derivative;Benzofuran;Tertiary amine;Organ…	Cholinergic synapse;Regulation of actin cytoskeleton;Calcium signaling pathway;Amine ligand-binding receptors;Class A/1 (Rhodopsin-like receptors);Neuroactive ligand-receptor interaction;Muscarinic acetylcholine receptors;	D019966;D001201;D003921;D003922;D014987;D003929;D008133;C566506;D001745;D001919;D016464;D053201;D001930;D001145;D003110;D008103;D014549;D056486;D016171;D009133;D002471;D008064;D001750;C563614;D011535;D003248;D004827;D009369;D003456;	1129;1131;3757;
DB01263	C101425	[H][C@@](C)(O)[C@]([H])(CC)N1N=CN(C1=O)C1=CC=C(C=C1)N1CCN(CC1)C1=CC=C(OC[C@]2([H])CO[C@](CN3C=NC=N3)(C2)C2=C(F)C=C(F)C=C2)C=C1	P10613;Q4WNT5;Q96W81;P08684;	Organofluoride;Triazole;Aryl fluoride;Phenyl-1,3,4-triazole;Substituted aniline;Alcohol;Phenylpiperazine;Dialkyl ether;Hydrocarbon derivative;Fluorobenzene;Oxolane;Amine;Aniline;Heteroaromatic compound;Aryl halide;Alkyl aryl ether;Organohalogen compound;N-arylpiperazine;Secondary alcohol;Phenyltriazole;Azole;Ether;Organonitrogen compound;1,2,4-triazole;Azacycle;Benzenoid;Aromatic heteromonocyclic…	Bile secretion;	D008271;D001228;D003047;D010523;D002779;D000347;D012516;C535934;C535933;D009181;D011471;D011537;D054198;D016469;D015179;D015746;D006526;D020314;D056486;D016171;D001943;D001922;D003248;D003711;D002780;	8647;1576;
DB00565	C101584	[O-]S(=O)(=O)C1=CC=CC=C1.[O-]S(=O)(=O)C1=CC=CC=C1.COC1=C(OC)C=C(C[C@@H]2C3=CC(OC)=C(OC)C=C3CC[N@+]2(C)CCC(=O)OCCCCCOC(=O)CC[N@@+]2(C)CCC3=CC(OC)=C(OC)C=C3[C@H]2CC2=CC(OC)=C(OC)C=C2)C=C1	Q15822;	Organic cation;Sulfonic acid derivative;Methoxybenzene;Aromatic homomonocyclic compound;Dimethoxybenzene;Hydrocarbon derivative;Amine;Alkyl aryl ether;Aralkylamine;Carbonyl group;Arylsulfonic acid or derivatives;Dicarboxylic acid or derivatives;Ether;Organonitrogen compound;1-sulfo,2-unsubstituted aromatic compound;Tetrahydroisoquinoline;Azacycle;Benzenoid;Benzylisoquinoline;Benzenesulfonate;Sulf…	Postsynaptic nicotinic acetylcholine receptors;Cholinergic synapse;Neurotransmitter Receptor Binding And Downstream Transmission In The Postsynaptic Cell;Transmission across Chemical Synapses;Neuronal System;Highly calcium permeable postsynaptic nicotinic acetylcholine receptors;Activation of Nicotinic Acetylcholine Receptors;Nicotine addiction;Presynaptic nicotinic acetylcholine receptors;Highly…	D017034;D012021;D012893;D007249;D001308;D001321;D013375;D008569;D001289;D006554;D009361;D054058;D008175;D000707;D000437;D009422;D001930;D010243;D005207;D011115;D004421;D016137;D002658;D001008;D012640;C565334;D000544;D006323;D019954;D007035;D009410;D011782;C567439;D014029;C563930;D003329;D004829;D013398;	1143;1139;1141;1137;1136;
DB00523	C103303	C\C(\C=C\C1=C(C)CCCC1(C)C)=C\C=C\C(\C)=C\C(O)=O	P10826;Q03181;P29762;P11416;P48443;P29373;P51449;P19793;Q05343;P13631;P10276;P22605;P18911;P08183;Q92753;P28705;P28704;P05177;P28702;P28700;	Carbocyclic fatty acid;Medium-chain fatty acid;Monocarboxylic acid or derivatives;Hydrocarbon derivative;Diterpenoid;Aliphatic homomonocyclic compound;Carboxylic acid;Carboxylic acid derivative;Fatty acid;Branched fatty acid;Methyl-branched fatty acid;Organooxygen compound;Unsaturated fatty acid;Carbonyl group;Retinoid skeleton;Fatty acyl;	Intrinsic Pathway for Apoptosis;Degradation of the extracellular matrix;Signal Transduction;Signaling by ERBB2;Non-integrin membrane-ECM interactions;Toxoplasmosis;IRS-related events triggered by IGF1R;Chemical carcinogenesis;Cyclin D associated events in G1;G-protein beta:gamma signalling;Type I diabetes mellitus;GPVI-mediated activation cascade;Small cell lung cancer;Sphingolipid signaling path…	D013964;C567085;D017545;D003929;D001008;D009422;D003882;D000309;D012516;D012514;D012163;D012162;C537987;C537384;D002057;D005757;D002446;D056784;D010300;C535887;D018921;D007627;D006223;D007625;C567337;D065631;D006228;D005532;D008325;D007239;D010490;D000236;D000230;D005878;D000544;D006349;D009135;D009136;D015464;D005871;D008659;D001714;D017086;D050035;C563408;D052456;D011018;D004802;D010013;D007938…	10062;2658;3713;3592;760;1308;7358;5742;5743;5744;3659;5468;8544;4222;2099;4212;7050;3553;5271;5272;4901;10891;1839;7057;1071;3856;3855;3852;3853;8651;2246;3858;2012;7051;2919;999;3689;3486;1956;23569;729230;4237;121504;7124;10447;4233;340665;3880;1551;3567;3565;57834;4133;2312;2494;1823;4831;6258;5918;412;5915;1385;5916;6257;1381;1382;4023;9119;4739;1082;596;5155;6822;4070;8446;9308;142;3676;836…
DB00218	C104727	[H][C@]12CN(C[C@@]1([H])NCCC2)C1=C(F)C=C2C(=O)C(=CN(C3CC3)C2=C1OC)C(O)=O	P43700;P0AES6;P43702;P9WG47;P0AES4;P0C1U9;P20083;P0AFI2;P11388;	Organofluoride;Pyridine carboxylic acid or derivatives;Dihydroquinoline;Aryl fluoride;Monocarboxylic acid or derivatives;Vinylogous amide;Pyridine carboxylic acid;Hydrocarbon derivative;Fluorobenzene;Amine;Cyclic alcohol;Heteroaromatic compound;Aryl halide;Carboxylic acid;Quinoline-3-carboxylic acid;Alkyl aryl ether;Organohalogen compound;Methoxyaniline;Fluoroquinolone;Carbonyl group;Piperidine;P…	Toxoplasmosis;Chemical carcinogenesis;Golgi Cisternae Pericentriolar Stack Reorganization;Sphingolipid signaling pathway;Salmonella infection;Type I diabetes mellitus;Glucuronate pathway (uronate pathway);Apoptosis;Interleukin-10 signaling;Toll Like Receptor 9 (TLR9) Cascade;Toll Like Receptor 4 (TLR4) Cascade;Hematopoietic cell lineage;Fluid shear stress and atherosclerosis;Phase II conjugation;…	D013964;D007634;D002114;D000544;D007647;D015658;D003556;D014277;D006349;D007859;D023903;D010391;D003882;D017241;C536213;D019457;D003876;D006192;D003092;D013274;D020138;D002289;D012164;D054058;D003384;D015818;D006969;D008133;D006967;D000419;D006689;D016171;D007680;D029242;D011009;D003924;D010300;D011249;D017246;D010538;D015179;D002100;D007625;D003110;D015663;D000022;D002294;D002295;D008654;D009336…	3553;5594;3565;3458;3576;54659;54658;3757;7150;54577;5595;7124;5970;54600;
DB01079	C105050	CCCCCNC(=N)N\N=C\C1=CNC2=C1C=C(OC)C=C2	P31645;P28335;P41595;P28223;P46098;P05181;P28221;Q13639;P08908;O70528;	Aromatic alcohol;Organonitrogen compound;Guanidine;Azacycle;Benzenoid;Organic 1,3-dipolar compound;Alcohol;Imine;Primary alcohol;Hydrocarbon derivative;Indole or derivatives;Organooxygen compound;Propargyl-type 1,3-dipolar organic compound;Carboximidamide;Aromatic heteropolycyclic compound;	Drug metabolism - cytochrome P450;Nuclear Receptor transcription pathway;Nuclear signaling by ERBB4;Cytochrome P450 - arranged by substrate type;Phase 1 - Functionalization of compounds;Breast cancer;Signaling by ERBB4;Metabolism of xenobiotics by cytochrome P450;Endocrine resistance;Thyroid hormone signaling pathway;Generic Transcription Pathway;Xenobiotics;Serotonergic synapse;	D008881;D009127;D003967;D054198;D010300;D002277;D015179;D008325;D002294;D008654;D000230;D000544;D001254;D009436;D009784;D007938;D000855;D064420;D065626;D015674;D008114;D008113;D013163;D011471;D001480;D020018;D019048;C564871;D008175;D008103;D008106;D008107;D006528;D006529;D014202;D018450;D001847;D004195;D018589;D013158;D020149;D043183;D003324;D006130;D001424;D007247;D007248;D003924;D007889;D012008…	1544;7067;5241;3360;2099;1565;
DB04179	C105430	O1C=CC2=C1C=CC=C2	P00720;	Furan;Hydrocarbon derivative;Heteroaromatic compound;Oxacycle;Benzofuran;Benzenoid;Organooxygen compound;Aromatic heteropolycyclic compound;	Phase 1 - Functionalization of compounds;Fluid shear stress and atherosclerosis;Cytochrome P450 - arranged by substrate type;Chemical carcinogenesis;Biological oxidations;Endogenous sterols;Metabolism of xenobiotics by cytochrome P450;Phase II conjugation;Metabolism of lipids and lipoproteins;Metabolic pathways;Metabolism;Xenobiotics;	C535836;C564616;D000014;D011928;C567070;D019457;D009135;C567080;D013274;D002289;C536181;D018496;D054198;D007683;D003924;D010300;D002277;D015179;C536289;D000022;D002294;D008654;D000230;D002292;D003877;D003876;D008659;D009436;D050035;D007333;C535554;D012878;C538231;D009784;D012871;D014581;D011014;D006984;D006985;D014516;D064420;D001321;D015674;D001249;D008114;D008113;D009101;D006332;D005235;D005234…	1588;1544;
DB01048	C106538	NC1=NC2=C(N=CN2[C@@H]2C[C@H](CO)C=C2)C(NC2CC2)=N1	P28332;P03369;P22309;P55263;Q72547;	Secondary aliphatic/aromatic amine;Alcohol;Pyrimidine;Hydrocarbon derivative;Amine;Cyclic alcohol;Heteroaromatic compound;Imidazole;Organoheterocyclic compound;Secondary amine;Azole;Organonitrogen compound;Imidazopyrimidine;Imidolactam;Azacycle;Primary aromatic amine;N-substituted imidazole;6-aminopurine;Primary alcohol;Aminopyrimidine;1,3-substituted cyclopentyl purine nucleoside;6-alkylaminopur…	HTLV-I infection;Asthma;Antigen processing and presentation;Cytokine-cytokine receptor interaction;T cell receptor signaling pathway;Phagosome;Fc epsilon RI signaling pathway;Natural killer cell mediated cytotoxicity;Autoimmune thyroid disease;Signaling by Interleukins;Measles;Allograft rejection;Interleukin-10 signaling;Abacavir transport and metabolism;Neutrophil degranulation;Antigen Presentat…	D013964;D003882;D012164;D010300;C562864;D007627;D065631;D015663;D008325;D007239;D000236;D000230;D000544;D009135;D015464;D008659;D002690;D010014;D011014;D005334;D001987;D001989;D001327;D001321;D047928;D001249;D005234;D014605;D002289;D001930;D008103;D008106;D008107;D008104;D008105;D007010;D018268;D006934;D020149;D018500;D000753;D003929;D003384;D000755;D003925;D013921;D000690;D006932;D003921;D003922…	6855;6580;7015;213;3565;4318;3106;3107;7124;9429;2670;124;1401;4353;3458;7350;3596;
DB00952	C106783	CNS(=O)(=O)CCC1=CC2=C(NC=C2C2CCN(C)CC2)C=C1	P28566;P28222;P28221;P21397;P08908;P30939;	Sulfonamide;Organonitrogen compound;Sulfonic acid derivative;Indole;Tertiary aliphatic amine;Azacycle;Benzenoid;Hydrocarbon derivative;Amine;Heteroaromatic compound;Organosulfur compound;Pyrrole;Aralkylamine;Tertiary amine;Sulfonyl;Piperidine;Aminosulfonyl compound;Aromatic heteropolycyclic compound;Substituted pyrrole;	Serotonergic synapse;Taste transduction;GPCR downstream signaling;GPCR ligand binding;cAMP signaling pathway;Serotonin receptors;Amine ligand-binding receptors;G alpha (i) signalling events;Neuroactive ligand-receptor interaction;Class A/1 (Rhodopsin-like receptors);	D011618;D054058;D009325;D019970;D014839;D004244;D008881;D019969;D001321;D007022;D012008;D012640;D003329;D003866;D009771;D005221;D017091;	3351;3352;
DB00976	C106791	[H][C@@]12[C@@H](C)C(=O)[C@H](C)C[C@@](C)(OC)[C@H](O[C@@H]3O[C@H](C)C[C@@H]([C@H]3O)N(C)C)[C@@H](C)C(=O)[C@@H](C)C(=O)O[C@H](CC)[C@@]1(C)OC(=O)N2CCCCN1C=NC(=C1)C1=CC=CN=C1	P24462;P20815;Q12809;	Tertiary aliphatic amine;Alcohol;Monocarboxylic acid or derivatives;Cyclic ketone;Dialkyl ether;Acetal;Hydrocarbon derivative;Organic oxide;Amine;Carbamic acid ester;Cyclic alcohol;Heteroaromatic compound;Imidazole;Carbonyl group;Organoheterocyclic compound;Secondary alcohol;Organic nitrogen compound;Azole;Ether;Organonitrogen compound;1,2-aminoalcohol;Azacycle;Lactone;N-substituted imidazole;Ket…	Antigen processing and presentation;Cytokine-cytokine receptor interaction;Metabolism of xenobiotics by cytochrome P450;Influenza A;Osteoclast differentiation;Xenobiotics;African trypanosomiasis;Drug metabolism - cytochrome P450;Salmonella infection;Type I diabetes mellitus;Malaria;Rheumatoid arthritis;Allograft rejection;Interleukin-10 signaling;Tuberculosis;Bile secretion;Fluid shear stress and…	D013964;D019966;D015658;D014277;D023903;D051437;D003882;D012516;D003093;D017240;D009127;C535934;C535933;D020138;D003967;D012164;D054058;D003384;D006967;D000419;D006509;D029242;D003924;D010300;D011249;D017246;D010538;D015179;C563835;D002100;D007625;D003110;D015663;D001008;D002295;D008654;D009336;D006501;D000544;D002545;D017241;D003876;D017243;D003922;D016171;D009133;D002690;D009325;D007035;D009437…	7067;8647;1576;
DB00718	C106812	CC(C)(C)C(=O)OCOP(=O)(COCCN1C=NC2=C(N)N=CN=C12)OCOC(=O)C(C)(C)C	P15531;P54098;P22392;O15440;O75751;Q4U2R8;P24024;O15439;Q8TCC7;Q9IF40;	Dicarboxylic acid or derivatives;Azole;Organonitrogen compound;Imidolactam;Azacycle;Primary aromatic amine;N-substituted imidazole;6-aminopurine;Organophosphorus compound;Pyrimidine;Aminopyrimidine;Carboxylic acid ester;Hydrocarbon derivative;Amine;Heteroaromatic compound;Carboxylic acid derivative;Imidazole;Organophosphonic acid derivative;Phosphonic acid ester;Organooxygen compound;Carbonyl gro…	Intrinsic Pathway for Apoptosis;Melanoma;Transcriptional Regulation by TP53;Chemical carcinogenesis;TP53 Regulates Transcription of Cell Cycle Genes;Metabolism of xenobiotics by cytochrome P450;Regulation of TP53 Expression;Immune System;Chronic myeloid leukemia;Cytochrome P450 - arranged by substrate type;TP53 Regulates Transcription of Genes Involved in Cytochrome C Release;Metabolism;Xenobioti…	D013964;C564616;C567080;C567088;D012516;D003967;D012164;C567408;D010300;D010302;D018921;D007627;D008325;D018487;D000236;D000230;D000544;D006349;D020391;D008659;D002690;D017086;D020295;D011014;D011015;D005334;D001982;C563039;D001989;D001327;D001321;D001249;D006530;D015209;D005234;D005317;C562729;D008232;D020426;D001932;D012468;D008103;D056735;C562627;D008107;D008105;D008109;D007010;D020149;D010018…	50484;11309;8544;60682;1545;1942;1075;8493;51065;220;10954;25976;57452;3934;1491;5468;1559;5268;5914;1326;196;23612;3304;53836;5565;84284;9787;581;440;4193;9315;11001;1646;90427;1728;4814;5241;29028;10906;54436;53354;29949;8744;9245;5033;6536;3006;55818;9124;5339;3162;23710;2805;27244;7157;57103;23522;2810;9134;639;467;1647;3909;5832;4601;1026;1021;1643;259173;55959;51129;1745;50527;55367;29968;5…
DB00932	C107201	[H][C@@](CC)(C1=CC(NS(=O)(=O)C2=NC=C(C=C2)C(F)(F)F)=CC=C1)C1=C(O)C[C@@](CCC)(CCC2=CC=CC=C2)OC1=O	P07339;P0DJD9;P08183;Q80W54;P14091;Q72874;	Vinylogous acid;Organofluoride;Sulfonic acid derivative;Enol;Monocarboxylic acid or derivatives;Dihydropyranone;Alkyl halide;Alkyl fluoride;Hydrocarbon derivative;Phenylpropane;Heteroaromatic compound;Alpha,beta-unsaturated carboxylic ester;Organohalogen compound;Carbonyl group;Organoheterocyclic compound;Pyridine-2-sulfonamide;Sulfonamide;Organonitrogen compound;Sulfanilide;Azacycle;Benzenoid;La…	Metabolism of lipids and lipoproteins;ABC transporters;Bile secretion;	D058625;D007249;D065626;D002779;D015209;D000347;C535935;C535934;C535933;C535932;D018450;D017093;D002780;D020300;D015179;D002761;D041781;D008103;D008107;D006528;D008105;D056486;D004195;D011537;	8647;5244;
DB02546	C111237	ONC(=O)CCCCCCC(=O)NC1=CC=CC=C1	Q7K6A1;B1WBY8;Q8WUI4;Q9UQL6;O09106;O15379;Q9XYC7;Q4QQW4;Q5RJZ2;P56524;O67135;Q92769;Q969S8;Q13547;Q9BY41;B2RXH2;Q94F81;Q9Y618;Q99P99;Q99P96;Q70I53;O75376;Q99P97;Q9ZTP8;Q6P6W3;Q96DB2;Q9UKV0;Q9UBN7;	Fatty amide;Aromatic homomonocyclic compound;Benzenoid;Hydroxamic acid;N-arylamide;Secondary carboxylic acid amide;Hydrocarbon derivative;Monocyclic benzene moiety;Carboxylic acid derivative;Carboxylic acid amide;Carboxamide group;Organooxygen compound;Carbonyl group;Anilide;Fatty acyl;	Chemical carcinogenesis;EGFR tyrosine kinase inhibitor resistance;Interactions of neurexins and neuroligins at synapses;Glycosaminoglycan metabolism;TCF dependent signaling in response to WNT;G2/M Transition;Long-term potentiation;Metabolism of vitamins and cofactors;Regulation of TP53 Activity through Methylation;ARMS-mediated activation;GRB2 events in EGFR signaling;SUMOylation;DAP12 signaling;…	C564616;C567127;D015417;D010391;C536512;D009771;D000542;D000236;D000230;D005878;D000544;D005871;C536209;D061325;D000787;C536198;D000789;D011605;C563660;D016491;D016142;D053627;C562729;D000437;D009959;D012868;D001997;D009798;D016543;D012468;D016726;C535860;C562625;D058489;D007010;D020149;D017700;D018500;C535536;D006528;D006529;D012008;C537344;C537340;D012004;D018239;D064129;D006938;C563802;D047508…	261729;401397;28996;4023;28998;5989;729659;5983;26577;51263;50649;55766;341;51065;220164;51067;51066;3993;51060;7518;51285;130888;23363;84867;81539;146223;57722;4739;100507475;56122;6296;290;378938;54414;272;4651;55831;55839;6194;140890;26153;6585;440556;80206;30845;51115;253559;51111;51110;2263;200895;2261;9258;494143;9255;57471;108;57189;158405;100;107;7869;132720;2043;148418;163033;79813;79810…
DB01194	C111827	CCN[C@H]1CN(CCCOC)S(=O)(=O)C2=C1C=C(S2)S(N)(=O)=O	O24855;O43570;Q5AJ71;Q99N23;A6YCJ1;P96878;P35218;Q95323;Q8N1Q1;Q16790;P9WPJ7;C0IX24;Q5U9J1;P23280;Q9D6N1;B5SU02;Q9Y2D0;P53615;Q5TU56;P00918;P22748;P00915;P43166;Q9ULX7;P9WPJ9;	2,3,5-trisubstituted thiophene;Sulfonamide;Thienothiazine;Ether;Organonitrogen compound;Sulfonic acid derivative;Azacycle;Thiophene;Dialkyl ether;Hydrocarbon derivative;Amine;Heteroaromatic compound;Secondary aliphatic amine;Organosulfur compound;Aralkylamine;Organooxygen compound;Ortho-thiazine;Sulfonyl;Aminosulfonyl compound;Aromatic heteropolycyclic compound;Secondary amine;	Type I diabetes mellitus;Graft-versus-host disease;Autoimmune thyroid disease;Viral myocarditis;Interferon alpha/beta signaling;Antigen processing and presentation;Allograft rejection;Phagosome;Nitrogen metabolism;Reversible hydration of carbon dioxide;Natural killer cell mediated cytotoxicity;Cell adhesion molecules (CAMs);Interferon gamma signaling;Herpes simplex infection;Antigen Presentation:…	D013585;D015658;D013921;D064420;D001321;D003882;D009393;D009101;D013167;D013274;D004342;D010267;D001528;C562729;D009369;D006967;D011009;D009798;D005076;C536058;D010024;D011225;D009157;D000230;D006528;D009765;D013262;D056486;D003872;D005910;D003875;D020022;D011507;D005902;D008106;	3105;760;761;3106;23526;
DB00673	C114556	C[C@@H](O[C@H]1OCCN(CC2=NNC(=O)N2)[C@H]1C1=CC=C(F)C=C1)C1=CC(=CC(=C1)C(F)(F)F)C(F)(F)F	P24462;P20815;P11712;P33261;Q5DUB1;P08684;P29371;P05177;P25103;	Organofluoride;Tertiary aliphatic amine;Aryl fluoride;Alkyl halide;Alkyl fluoride;Acetal;Hydrocarbon derivative;Fluorobenzene;Amine;Heteroaromatic compound;Aryl halide;Organohalogen compound;Aralkylamine;Phenylmorpholine;Azole;Organonitrogen compound;1,2,4-triazole;Azacycle;Benzenoid;Aromatic heteromonocyclic compound;Monocyclic benzene moiety;Oxacycle;Tertiary amine;Organooxygen compound;Haloben…	Nuclear Receptor transcription pathway;Tachykinin receptors bind tachykinins;	D015430;D001982;D005355;C564871;D016535;D015674;D009325;D005119;D013375;D005764;D020326;D003865;D001172;D001289;D056486;D003316;D011471;D006940;D007022;D012559;D000437;D011537;D009422;D001919;D004487;D007249;D002277;D010146;D011656;D014839;D003110;D009290;D000022;D006548;D001169;D000230;D006930;D012798;D006526;D013262;D004342;D008325;D016171;D020078;D001714;D012008;D006973;D003875;D000647;D009437…	7067;5241;6869;
DB00216	C115647	CN1CCC[C@@H]1CC1=CNC2=C1C=C(CCS(=O)(=O)C1=CC=CC=C1)C=C2	P28566;P34969;P28222;P11509;P10635;P11712;P28221;P08908;P41595;P23219;P08183;P33261;P08684;P30939;	Organonitrogen compound;Sulfone;Indole;Tertiary aliphatic amine;Azacycle;Benzenoid;Hydrocarbon derivative;Amine;Heteroaromatic compound;Monocyclic benzene moiety;Organosulfur compound;Pyrrole;Aralkylamine;Tertiary amine;Sulfonyl;N-alkylpyrrolidine;Pyrrolidine;Aromatic heteropolycyclic compound;Substituted pyrrole;	Serotonergic synapse;Taste transduction;GPCR downstream signaling;GPCR ligand binding;Signaling by GPCR;cAMP signaling pathway;Serotonin receptors;Amine ligand-binding receptors;G alpha (i) signalling events;Neuroactive ligand-receptor interaction;Class A/1 (Rhodopsin-like receptors);	D051474;D001145;D016535;D008881;D019969;D001321;C563614;D004314;D020326;D008607;D009771;D020078;D011471;D007022;D008133;D006948;D010003;D016464;D004487;D002375;D007249;D014277;D011618;D010146;D019970;D003110;D011658;D006934;D012640;D006930;D016171;D009133;D002471;D006973;D004195;D008064;D006976;D001169;D020426;D009369;D014947;C566506;	3757;
DB00533	C116926	CS(=O)(=O)C1=CC=C(C=C1)C1=C(C(=O)OC1)C1=CC=CC=C1	Q63921;P11712;P05979;P10632;P35355;P35354;P15502;P79208;Q05769;P23219;O62698;P05177;O15439;P43116;	Dihydrofuran;Sulfone;Benzenoid;Lactone;Monocarboxylic acid or derivatives;Aromatic heteromonocyclic compound;Carboxylic acid ester;Hydrocarbon derivative;2-furanone;Monocyclic benzene moiety;Oxacycle;Carboxylic acid derivative;Enoate ester;Organosulfur compound;Alpha,beta-unsaturated carboxylic ester;Organooxygen compound;Sulfonyl;Carbonyl group;Organoheterocyclic compound;Stilbene;	Ras signaling pathway;Signal Transduction;Prion diseases;Interleukin-6 family signaling;Peptide ligand-binding receptors;GPCR downstream signaling;Cytokine-cytokine receptor interaction;Interleukin-6 signaling;Influenza A;Toll-like receptor signaling pathway;Inflammatory bowel disease (IBD);HIF-1 signaling pathway;Immune System;Fluid shear stress and atherosclerosis;G alpha (i) signalling events;…	D013964;C564616;C567080;D010392;D010390;D010391;D003882;D018798;D012514;D017563;D002294;D012162;D003967;D012164;D010003;C563840;D010300;C537919;D010302;D007625;C536573;D065630;D015663;D008325;D007239;D010490;D008654;D000230;D000544;D006349;D009135;D005871;D009133;D000784;D017086;C536190;D012608;D000783;D000789;D010014;D011018;D004802;D011014;D011015;D005334;D001982;D001987;D000860;D012893;D012892…	4301;18097;5740;5742;5743;10100;4223;3557;1544;6648;3552;2487;5371;23114;284;1462;718;9068;4882;7124;11278;3642;6097;3248;2317;3569;64067;1823;81035;6319;10321;84527;5396;316;3140;4208;7037;3576;301;306;5327;247;11124;5320;3553;4118;2042;1728;6774;56519;10982;9411;57211;2167;10631;1000;11095;2297;55799;2051;1001;4068;54799;2119;23017;3082;634;2625;1910;9021;7004;12;3371;7373;255488;51127;5297;254…
DB00337	C117268	[H][C@]1(CC[C@H](Cl)[C@@H](C1)OC)\C=C(/C)[C@@]1([H])OC(=O)[C@]2([H])CCCCN2C(=O)C(=O)[C@]2(O)O[C@@]([H])([C@H](C[C@H]2C)OC)[C@H](C[C@@H](C)C\C(C)=C\[C@@H](CC)C(=O)C[C@H](O)[C@H]1C)OC	P42345;P48454;Q62658;P08684;P01579;P60568;P05113;P62942;	Lactam;Alcohol;Aliphatic heteropolycyclic compound;Monocarboxylic acid or derivatives;Cyclic ketone;Dialkyl ether;Alkyl halide;Alpha-amino acid ester;Hydrocarbon derivative;Organic oxide;Alpha-amino acid or derivatives;Carboxamide group;Organohalogen compound;Organic oxygen compound;Carbonyl group;Organoheterocyclic compound;Piperidine;Secondary alcohol;Organic nitrogen compound;Tertiary carboxyl…	G beta:gamma signalling through PI3Kgamma;HTLV-I infection;Asthma;Signalling to RAS;IRS-related events triggered by IGF1R;FCERI mediated MAPK activation;Downstream signal transduction;G-protein beta:gamma signalling;Cytokine-cytokine receptor interaction;GPVI-mediated activation cascade;Influenza A;Th17 cell differentiation;Osteoclast differentiation;T cell receptor signaling pathway;Inflammatory…	D013964;D015658;D009422;D014277;D023903;D051437;D003882;D019457;D017240;C535934;C535933;D020138;D003967;D012164;D009404;D054058;D005148;C565232;D003384;D009401;D006969;D006967;D000419;D003872;D007680;D029242;D011009;D016535;D010300;D011249;D017246;D002277;D010538;D015179;D002100;D007625;D003110;D003921;D015663;D001008;D002295;D008654;D009336;D006501;D000544;D052016;D017241;D003876;D003875;D003922…	7293;3383;3458;3559;8647;7124;
DB00560	C119092	[H][C@@]12CC3=C(C=C(NC(=O)CNC(C)(C)C)C(O)=C3C(=O)C1=C(O)[C@]1(O)C(=O)C(C(N)=O)=C(O)[C@@H](N(C)C)[C@]1([H])C2)N(C)C	P0A7S3;P0A7U3;P0A7X3;P0A7S9;P0AG59;	Vinylogous acid;Tetralin;Tertiary aliphatic amine;Enol;Aryl ketone;Alcohol;N-arylamide;Secondary carboxylic acid amide;Aromatic homopolycyclic compound;Hydrocarbon derivative;Alpha-amino acid or derivatives;Amine;Carboxylic acid amide;Tertiary alcohol;Carboxamide group;Aralkylamine;N-substituted-alpha-amino acid;Carbonyl group;Polyol;Alpha-amino acid amide;Secondary amine;Tetracene;Organonitrogen…	Cytochrome c-mediated apoptotic response;Intrinsic Pathway for Apoptosis;Toxoplasmosis;Activation of caspases through apoptosome-mediated cleavage;EGFR tyrosine kinase inhibitor resistance;Activation of BAD and translocation to mitochondria;Cytokine-cytokine receptor interaction;Influenza A;NF-kappa B signaling pathway;Inflammatory bowel disease (IBD);Immune System;Apoptotic factor-mediated respo…	D013964;D000753;D013584;D002114;D000544;D015658;D014277;D023903;D003882;D017241;D003093;D012514;D002280;D012163;D008569;D003092;D013274;D020138;D006519;D012164;D054058;D003384;D002057;D006967;D018262;D000419;D007248;D024821;D009135;D003924;D010300;D011249;D017246;D002277;D015179;D002100;D007625;D003110;D015663;D000022;D002294;D002295;D000236;C562839;D009336;D006501;D002292;D006349;D003877;D003876…	6348;7124;3569;3553;6351;
DB01410	C120481	[H][C@@]12C[C@@]3([H])[C@]4([H])CCC5=CC(=O)C=C[C@]5(C)[C@@]4([H])[C@@H](O)C[C@]3(C)[C@@]1(O[C@@H](O2)C1CCCCC1)C(=O)COC(=O)C(C)C	P23141;P08185;P04150;	Hydroxysteroid;Alcohol;Aliphatic heteropolycyclic compound;Monocarboxylic acid or derivatives;Cyclic ketone;20-oxosteroid;11-beta-hydroxysteroid;Acetal;Hydrocarbon derivative;Organic oxide;Cyclic alcohol;Organic oxygen compound;Carbonyl group;Organoheterocyclic compound;Secondary alcohol;3-oxo-delta-1,4-steroid;Progestogin-skeleton;Alpha-acyloxy ketone;Delta-1,4-steroid;Ketone;Carboxylic acid est…	Nuclear Receptor transcription pathway;Nuclear signaling by ERBB4;Breast cancer;Signaling by ERBB4;Oocyte meiosis;Generic Transcription Pathway;	D008881;D009325;C567482;D014178;D002289;D018268;D007680;D010300;D010302;D002277;D015179;D008325;D008654;D000230;D000544;D001254;D018567;D007333;D007938;D000505;C564871;D064420;D001321;D015674;D008113;D006330;D007024;D011471;D001523;D009422;D002189;D019048;D009361;D014839;D011041;D008175;D008106;D006528;D007889;D016640;D018450;D004195;D004827;D003324;D007247;D007248;D012008;D009203;D056486;D052776…	367;2099;5241;5243;
DB04014	C120793	[O-][N+](=O)C1=CC2=C(NC3=C2CC(=O)NC2=C3C=CC=C2)C=C1	Q00535;P06493;P49841;	Allyl-type 1,3-dipolar organic compound;Indole;Lactam;Secondary carboxylic acid amide;Hydrocarbon derivative;Heteroaromatic compound;Carboxylic acid amide;Carboxamide group;Carbonyl group;Propargyl-type 1,3-dipolar organic compound;Organic nitrite;Organic zwitterion;Organonitrogen compound;Organic nitro compound;Azacycle;Benzenoid;Organic 1,3-dipolar compound;C-nitro compound;Azepine;Carboxylic a…	Intrinsic Pathway for Apoptosis;HTLV-I infection;Role of LAT2/NTAL/LAB on calcium mobilization;Downstream signal transduction;Fc epsilon receptor (FCERI) signaling;NGF signalling via TRKA from the plasma membrane;GAB1 signalosome;DAP12 signaling;Amyotrophic lateral sclerosis (ALS);Colorectal cancer;Measles;Signal Transduction;Signaling by PDGF;Signaling by EGFR;Cell cycle;Endometrial cancer;TP53 …	D013964;D002114;D000015;D014571;C567482;D012516;D002280;D012163;D013274;D002289;D018268;D012751;D015451;D018262;C565972;D003925;D020288;D004487;D002277;D010538;D015179;D003110;D010412;D002294;D002295;D000236;D000230;D002292;D006349;D001254;D009133;D001714;C562730;D018567;D001930;D007333;D012878;C538339;D007938;D018281;D000505;D018288;D013945;D001321;D008114;D008113;D006333;D006332;D003866;D008545…	7157;2932;3932;354;367;1017;
DB00967	C121345	ClC1=CC2=C(C=C1)C(=C1CCNCC1)C1=C(CC2)C=CC=N1	P31645;P08912;P28335;P25021;P28223;P11229;P35367;P50406;P18089;P15823;P41595;P20309;P35462;P08183;P08172;P08173;P23975;Q01959;	Chlorobenzene;Organochloride;Organonitrogen compound;Aryl chloride;Azacycle;Benzenoid;Benzocycloheptapyridine;Hydrocarbon derivative;Amine;Pyridine;Heteroaromatic compound;Secondary aliphatic amine;Aryl halide;Organohalogen compound;Piperidine;Aromatic heteropolycyclic compound;Secondary amine;	Abacavir transport and metabolism;Abacavir transmembrane transport;ABC transporters;	D013964;D007634;D010391;D014987;D013375;D009127;D014178;D013274;D016773;D002289;D009404;D018268;D008133;D007680;D010300;D010302;D002277;D002189;D015179;C563835;D002100;D003110;D065631;D002294;D000230;D000544;D003876;D016171;D009133;D009325;D014581;D000789;D011018;D009784;D004802;D005764;D001145;D005334;D002471;D064420;D001321;D001249;D007898;D006331;D006330;D015473;D007024;D011471;D001528;D001480…	6582;3567;3576;5243;3757;1244;2152;3269;1565;
DB00580	C406224	CC1=C(C(=NO1)C1=CC=CC=C1)C1=CC=C(C=C1)S(N)(=O)=O	O43570;Q5AJ71;Q99N23;P35354;A6YCJ1;P96878;P35218;P40881;P41595;Q95323;P33261;P07451;P00403;Q8N1Q1;Q16790;P9WPJ7;P11712;C0IX24;Q5U9J1;P23280;Q9D6N1;B5SU02;Q9Y2D0;P53615;Q5TU56;P00918;O60656;P22748;Q50565;P00915;P23219;P23975;P43166;O78749;Q9ULX7;P9WPJ9;	Azole;Sulfonamide;Organonitrogen compound;Sulfonic acid derivative;Oxazole;Azacycle;Isoxazole;Aromatic heteromonocyclic compound;Benzenesulfonamide;Hydrocarbon derivative;Heteroaromatic compound;Oxacycle;Organosulfur compound;Organooxygen compound;Sulfonyl;Organoheterocyclic compound;Aminosulfonyl compound;	Signal Transduction;Regulation of DNA replication;Toxoplasmosis;IRS-related events triggered by IGF1R;Chemical carcinogenesis;Degradation of DVL;TCR signaling;M Phase;Biosynthesis of unsaturated fatty acids;G2/M Transition;Cell Cycle;Organelle biogenesis and maintenance;Metabolism of vitamins and cofactors;ARMS-mediated activation;GRB2 events in EGFR signaling;Insulin receptor signalling cascade;…	C567084;D013964;C564616;C567080;D003882;C535737;D012516;D012514;D017563;D002294;D012162;D013064;C536101;D012164;D049290;D002057;D056784;D002295;D010300;D010302;C564683;D003560;D007627;D006222;D005128;D065630;D015663;D008325;D000542;D010490;D000236;D000230;D000544;D052556;D015464;D005871;D006343;D009133;D001714;D010009;D011507;C567847;D006816;D046150;D010547;D007938;C566267;D005334;C536457;D001987…	6582;3108;3109;760;761;3113;5743;7422;2247;
DB00918	C409045	CN(C)CCC1=CNC2=C1C=C(CS(=O)(=O)N1CCCC1)C=C2	P31513;P28222;P05181;P28221;P21397;P10632;P30939;	Sulfonamide;Tryptamine;Organonitrogen compound;Sulfonic acid derivative;Indole;Tertiary aliphatic amine;Azacycle;Benzenoid;Hydrocarbon derivative;Amine;Heteroaromatic compound;Organosulfur compound;Pyrrole;Aralkylamine;Tertiary amine;Sulfonyl;Pyrrolidine;Aromatic heteropolycyclic compound;Substituted pyrrole;	Chemical carcinogenesis;Metabolism of xenobiotics by cytochrome P450;Synthesis of (16-20)-hydroxyeicosatetraenoic acids (HETE);Metabolism;Xenobiotics;Drug metabolism - cytochrome P450;Tryptophan metabolism;Metabolism of lipids and lipoproteins;Metabolic pathways;Arachidonic acid metabolism;Linoleic acid metabolism;Serotonergic synapse;Phase 1 - Functionalization of compounds;Retinol metabolism;Bi…	D058625;D009422;D008881;C563156;D009325;D012516;D009127;D009771;D008133;D006967;D018496;D007680;D003924;D010300;D015179;D006222;D048070;D012206;D000022;D002294;D006501;D000544;D003877;D009135;D003875;D016171;D009436;D038901;D013575;D009784;D001247;D064420;D001321;D008114;D006332;D016491;D013163;D011471;D001480;D001724;D007022;D001523;C563703;D011618;D048629;D008103;D008106;D008107;D006528;D016649…	1544;4128;1543;1557;1558;2328;1565;3351;1576;
DB00700	C414690	[H][C@@]12CC[C@@]3(CCC(=O)O3)[C@@]1(C)C[C@H]1O[C@@]11[C@@]2([H])[C@@H](CC2=CC(=O)CC[C@]12C)C(=O)OC	P24462;P20815;P04150;P08235;	Dicarboxylic acid or derivatives;Gamma butyrolactone;Ether;Oxirane;Aliphatic heteropolycyclic compound;Lactone;Cyclic ketone;Dialkyl ether;Ketone;Carboxylic acid ester;Hydrocarbon derivative;Oxepane;Oxolane;Oxacycle;Spironolactone;Carboxylic acid derivative;Organooxygen compound;Carbonyl group;Organoheterocyclic compound;Methyl ester;	VEGF signaling pathway;ROS, RNS production in phagocytes;Melanoma;Signaling by moderate kinase activity BRAF mutants;Aldosterone-regulated sodium reabsorption;Peroxisome;VEGFA-VEGFR2 Pathway;Focal adhesion;Signal attenuation;RHO GTPase Effectors;HIF-1 signaling pathway;Immune System;Signaling by high-kinase activity BRAF mutants;Signaling by RAS mutants;Chronic myeloid leukemia;Proteoglycans in c…	C567085;C567088;D018798;D017563;D012162;D003966;D010300;D015663;D008325;D000542;D018487;D008654;D000230;D000544;D006349;D009135;D007232;D009133;D000784;D012608;D011469;D011018;D011546;D007938;D005334;D000860;D001327;D001321;D047928;D011605;D001249;D065708;D005235;D005234;D014605;C562729;D012868;D018777;D001930;D001932;D001022;D012468;D008103;D008106;D008107;D008104;D016649;D016640;D003929;D000756…	999;5595;59;5594;6615;
DB00317	C419708	COC1=C(OCCCN2CCOCC2)C=C2C(NC3=CC(Cl)=C(F)C=C3)=NC=NC2=C1	O43353;Q15139;P04798;Q86V86;P09769;P10635;P29376;P07949;P07948;P50613;P12931;Q9HBH9;Q09013;P02768;P08684;Q13163;P02763;Q8TBX8;O96017;P35968;Q15303;P15735;Q9NWZ3;P10721;Q9UEE5;P53779;Q9UKE5;Q3U3Q1;Q9H1R3;Q9NRP7;Q9BUB5;Q52WX2;Q9UF33;P00533;P25779;Q99759;O43293;Q9H2G2;P06239;Q9Y2U5;O94768;Q8NE63;P31152;P21709;Q9H0K1;P36888;P54756;Q9C098;P20815;P08581;P08183;P33261;O94804;P21860;P42681;P42684;P42685;…	Organofluoride;Oxazinane;Tertiary aliphatic amine;Aryl fluoride;Dialkyl ether;Quinazolinamine;Pyrimidine;Hydrocarbon derivative;Fluorobenzene;Amine;Heteroaromatic compound;Aryl halide;Alkyl aryl ether;Organohalogen compound;Secondary amine;Chlorobenzene;Organochloride;Ether;Organonitrogen compound;Imidolactam;Aryl chloride;Azacycle;Benzenoid;Aminopyrimidine;Morpholine;Monocyclic benzene moiety;Ox…	Intrinsic Pathway for Apoptosis;Signaling by ERBB4;Signal Transduction;Signaling by ERBB2;Signaling by moderate kinase activity BRAF mutants;Toxoplasmosis;IRS-related events triggered by IGF1R;CLEC7A (Dectin-1) signaling;MyD88 dependent cascade initiated on endosome;Cyclin D associated events in G1;Wnt signaling pathway;Type I diabetes mellitus;Small cell lung cancer;Sphingolipid signaling pathwa…	D013964;C564616;D001008;C567127;D010391;D003882;D012516;D017563;D012163;D012162;D003967;D003966;D022124;C563526;D002561;D010300;C564683;C536842;D007627;D005124;C567337;D006229;D065630;D015663;D008325;D007239;D010490;D000236;D000230;D009139;D000544;D006349;D009135;D015464;D006342;D009133;D002690;D000787;D000782;D000789;D010014;D011018;C537533;D007938;D005334;D020257;D001987;D012893;D001327;D002280…	10087;664;9474;5743;134;2099;1543;4901;3123;1839;7515;6240;10668;23603;3480;54205;4885;3134;1026;1950;5595;5594;6790;5599;8878;929;3845;80329;2060;2064;374;2251;2067;6591;2475;10533;595;79887;3140;5768;7039;7133;2309;836;207;2783;1852;3576;3953;7020;5328;1647;6774;1845;4292;5970;2617;332;3000;7015;10857;857;2057;7157;7262;10912;1030;4277;2810;7298;10018;4609;1869;9232;1027;3688;100507436;6117;368…
DB01628	C422649	CC1=NC=C(C=C1)C1=C(C=C(Cl)C=N1)C1=CC=C(C=C1)S(C)(=O)=O	Q16539;P05181;P23219;P35354;P43116;	Organochloride;3-phenylpyridine;Methylpyridine;Organonitrogen compound;Sulfone;Aryl chloride;Azacycle;Benzenoid;Aromatic heteromonocyclic compound;Hydrocarbon derivative;Heteroaromatic compound;Monocyclic benzene moiety;Aryl halide;Organosulfur compound;Bipyridine;Organohalogen compound;Sulfonyl;	Interleukin-4 and 13 signaling;Drug metabolism - cytochrome P450;Linoleic acid metabolism;Cytochrome P450 - arranged by substrate type;Phase 1 - Functionalization of compounds;Chemical carcinogenesis;Retinol metabolism;Metabolism of xenobiotics by cytochrome P450;Interleukin-10 signaling;Metabolism of lipids and lipoproteins;NF-kappa B signaling pathway;TNF signaling pathway;Xenobiotics;Arachidon…	D013964;D009325;D012516;C535934;C535933;D003967;D012164;D009401;D006965;D000419;D007680;D002278;D003092;D016535;D008114;D004487;D002277;D020767;D015179;D002100;D003110;D002294;D002295;D000230;D018357;D002292;D003875;D016171;C562730;D009436;D008288;D014062;D012878;D012871;D014581;D005764;D055963;D005334;D001145;D001987;D064420;D001321;D047928;D001249;D007890;D012771;D006333;D003866;D013167;D016301…	8647;1544;5743;1576;3383;
DB01656	C424423	FC(F)OC1=C(OCC2CC2)C=C(C=C1)C(=O)NC1=C(Cl)C=NC=C1Cl	Q08493;P27815;Q07343;Q08499;	Organofluoride;Benzoyl;N-arylamide;Secondary carboxylic acid amide;Alkyl halide;Benzamide;Alkyl fluoride;Hydrocarbon derivative;Heteroaromatic compound;Aryl halide;Alkyl aryl ether;Carboxamide group;Organohalogen compound;Carbonyl group;Organoheterocyclic compound;Aminopyridine;Organochloride;Polyhalopyridine;Ether;Aryl chloride;Azacycle;Benzenoid;Aromatic heteromonocyclic compound;Halomethane;Be…	Purine metabolism;GPCR downstream signaling;Cytokine-cytokine receptor interaction;Influenza A;Glucagon signaling pathway;Toll-like receptor signaling pathway;Adrenergic signaling in cardiomyocytes;Immune System;Osteoclast differentiation;G alpha (s) signalling events;TNF signaling pathway;Rheumatoid arthritis;Signal Transduction;Signaling by GPCR;cAMP signaling pathway;Interleukin-10 signaling;S…	D013964;D000753;D002114;D015658;D014277;D023903;D010995;D003882;D013375;D003093;D018856;D009127;D012162;D013274;D020138;D003967;D012164;D054058;D003384;D006967;D006965;D000419;D024821;D016535;D010300;D011249;D015179;D001714;D002100;D003110;C567337;D015663;D000022;D001008;D002295;D009336;D006501;D000544;D006349;D003876;D003922;D009133;D002690;D009325;D007035;D011085;D009437;D009436;D008288;D014581…	6347;6351;6348;5144;5142;5143;5140;5141;3627;5139;5150;7124;8622;
DB00275	C437965	CCCC1=NC(=C(N1CC1=CC=C(C=C1)C1=C(C=CC=C1)C1=NN=NN1)C(O)=O)C(C)(C)O	P30556;Q9Y6L6;Q9NPD5;Q92887;	Aromatic alcohol;Organonitrogen compound;Azacycle;Benzenoid;Alcohol;Monocarboxylic acid or derivatives;N-substituted imidazole;Aromatic heteromonocyclic compound;1,2,4,5-tetrasubstituted imidazole;Hydrocarbon derivative;Biphenyltetrazole;Phenylmethylamine;Heteroaromatic compound;Monocyclic benzene moiety;Carboxylic acid;Carboxylic acid derivative;Imidazole;Tertiary alcohol;Biphenyl;Organooxygen c…	Intrinsic Pathway for Apoptosis;Signal Transduction;Toxoplasmosis;Ras signaling pathway;EGFR tyrosine kinase inhibitor resistance;Sphingolipid signaling pathway;Osteoclast differentiation;Shigellosis;MAP kinase activation in TLR cascade;Salmonella infection;Colorectal cancer;Proteoglycans in cancer;Signaling by Interleukins;Apoptosis;Rap1 signaling pathway;Interleukin-10 signaling;Signaling by VE…	D013964;C567085;D012516;D012514;D012163;D012162;D003966;D002561;D010300;C562864;D007627;C567337;D015663;D007239;D018487;D000230;D000544;D006349;D009135;D007232;D005871;D008659;D000784;D011018;D011014;D005334;D001327;D001321;D047928;D011605;D001249;D006530;D014605;C565798;C562729;D002189;D001930;D001022;D008103;D056735;D008106;D008107;D008104;D008105;D018268;D006934;D004374;D003929;D003384;D013920…	213;3569;183;1244;185;8647;1401;
DB00480	C467567	NC1=CC=CC2=C1CN(C1CCC(=O)NC1=O)C2=O	Q96SW2;P08183;P33151;P35354;O14788;P01375;	Delta-lactam;Organonitrogen compound;Piperidinone;Carboxylic acid imide, n-unsubstituted;Isoindole;Lactam;Azacycle;Benzenoid;Primary aromatic amine;Carboxylic acid imide;3-aminopiperidine;Hydrocarbon derivative;Isoindolone;Amine;Carboxylic acid derivative;Carboxamide group;Tertiary amine;Organooxygen compound;Piperidinedione;Dicarboximide;Carbonyl group;Piperidine;Primary amine;Aromatic heteropol…	HTLV-I infection;TGF-beta signaling pathway;SMAD2/3 MH2 Domain Mutants in Cancer;Interleukin-1 signaling;TGF-beta signaling;Cytokine-cytokine receptor interaction;Influenza A;NF-kappa B signaling pathway;Toll-like receptor signaling pathway;AGE-RAGE signaling pathway in diabetic complications;Immune System;Loss of Function of TGFBR1 in Cancer;Osteoclast differentiation;Alzheimer's disease;Type I …	D013964;D003882;D018798;D012162;D003967;D003966;D002057;D010300;D007625;D015663;D008325;D007239;D000230;D000544;D006349;D009135;D007232;D009133;D002690;D012608;D010014;D011014;D001247;D005334;D001987;D012893;D001327;D001321;D047928;D001249;D055728;D005235;D005234;D009182;D009220;D020138;D055947;D001930;D001932;D001022;D001238;D002545;D005757;D008106;D008107;D008104;D008105;D007970;D013226;D002821…	3554;7132;4212;51185;3572;7046;7010;2152;7133;3558;2149;
DB00398	C471405	CNC(=O)C1=NC=CC(OC2=CC=C(NC(=O)NC3=CC(=C(Cl)C=C3)C(F)(F)F)C=C2)=C1	P34969;P09769;P10635;Q9Y4K4;P10632;Q86Z02;P12931;Q9HBH9;O43318;P21802;P48729;P17948;P08684;P05177;P28335;P27361;P33981;P53778;Q9H2X6;Q9UKE5;P16234;Q9NRP7;P41240;Q9UF33;Q8WXR4;Q15311;P52333;Q9H2G2;Q8IVW4;P24462;P06239;O94921;P35917;P35916;O15264;Q9H422;Q8NE63;O00444;Q9H3Y6;P54756;P53667;P41595;P20815;Q00535;P20813;O94804;Q9UQB9;P06241;Q00537;P42684;P42685;P49759;P07333;O14965;P54764;Q16539;P54762;…	Organofluoride;Pyridine carboxylic acid or derivatives;Secondary carboxylic acid amide;Alkyl halide;Alkyl fluoride;Hydrocarbon derivative;Heteroaromatic compound;Aryl halide;Carboxamide group;Organohalogen compound;Carbonyl group;Pyridinecarboxamide;Organoheterocyclic compound;Chlorobenzene;Organochloride;Organonitrogen compound;N-phenylurea;Aryl chloride;Azacycle;Benzenoid;Aromatic heteromonocyc…	EGFR tyrosine kinase inhibitor resistance;TGF-beta signaling;VEGF binds to VEGFR leading to receptor dimerization;Long-term potentiation;ARMS-mediated activation;GRB2 events in EGFR signaling;DAP12 signaling;Negative regulation of FGFR1 signaling;PTK6 Regulates Cell Cycle;Long-term depression;PI3K/AKT Signaling in Cancer;Bacterial invasion of epithelial cells;RAF-independent MAPK1/3 activation;In…	D013964;C567085;C564616;C567127;C536450;D012516;D012163;D012162;D013733;D003967;D003966;D003928;C537387;D056784;D010300;D010302;C537183;D007627;D006222;C567088;D065630;D015663;D008325;D018487;D000236;D000230;D009139;D000544;D006349;D009135;D015464;C536209;D009133;C536194;C536196;C548084;C548083;D006950;D000788;D006816;D011018;D010013;C564992;D020295;D007938;D005334;D003528;D001327;D002280;D001321…	1263;9474;5071;83939;25;1540;3791;8714;331;7431;3480;54205;999;1796;673;1956;1950;1499;6714;5366;5595;5594;5599;65018;5159;6591;2475;595;596;4893;598;5156;5605;5604;5601;3309;100135887;142;6781;836;207;581;3479;1019;1399;1017;3663;3815;2932;54541;4193;5286;1432;842;841;840;6774;6776;6777;1649;4170;56616;5979;3091;1244;1000;578;572;8743;330;3757;332;6609;2885;7157;7494;10912;9131;468;7296;637;8772…
DB04751	C471843	[H][C@@](CO)(NC1=NC(NC2=CC=CC(Cl)=C2)=C2N=CN(C(C)C)C2=N1)C(C)C	Q15418;Q9Y6M4;P12931;	Secondary aliphatic/aromatic amine;Alcohol;Pyrimidine;Hydrocarbon derivative;Amine;Heteroaromatic compound;Aryl halide;Imidazole;Organohalogen compound;Secondary amine;Chlorobenzene;Organochloride;Azole;Organonitrogen compound;Imidolactam;Aryl chloride;Azacycle;Benzenoid;N-substituted imidazole;6-aminopurine;Primary alcohol;Aminopyrimidine;Monocyclic benzene moiety;Organooxygen compound;Halobenze…	Cytochrome c-mediated apoptotic response;Intrinsic Pathway for Apoptosis;Signal Transduction;Toxoplasmosis;Transcriptional activation of cell cycle inhibitor p21;Golgi Cisternae Pericentriolar Stack Reorganization;Endocrine resistance;G2/M Transition;Cell Cycle;Diseases of signal transduction;SUMOylation;DAP12 signaling;Colorectal cancer;Proteoglycans in cancer;Apoptosis;Signaling by PDGF;Cell cy…	D013964;D002114;D000015;D014571;D015658;D014277;D012516;D002280;D012163;D014178;D013274;D002289;D065886;D018268;D012751;D015451;D018262;C565972;D007248;D020288;D004487;D002277;D010538;D015179;D003110;D018980;D010412;D002294;D002295;D000236;D000230;D002292;D006349;D020391;D015464;D009133;D001714;C562730;D001930;D012878;D011018;C538339;D016543;D013375;D020295;D018281;D006984;D018288;D013945;D008114…	1859;1026;836;842;7157;2932;1029;4193;332;6195;1445;2006;3932;1017;5594;
DB01283	C473384	CC1=CC=C(NC2=C(Cl)C=CC=C2F)C(CC(O)=O)=C1	O60656;Q05769;P23219;P35354;	Chlorobenzene;Organochloride;Organofluoride;Phenylacetate;Organonitrogen compound;Toluene;Aryl chloride;Aryl fluoride;Aromatic homomonocyclic compound;Substituted aniline;Monocarboxylic acid or derivatives;Aminotoluene;Hydrocarbon derivative;Fluorobenzene;Amine;Aniline;Aryl halide;Carboxylic acid;Carboxylic acid derivative;Organohalogen compound;Organooxygen compound;Carbonyl group;Halobenzene;Se…	Systemic lupus erythematosus;HTLV-I infection;Asthma;Toxoplasmosis;Antigen processing and presentation;Costimulation by the CD28 family;TCR signaling;Influenza A;Translocation of ZAP-70 to Immunological synapse;Phagosome;Immune System;Autoimmune thyroid disease;Downstream TCR signaling;Rheumatoid arthritis;Allograft rejection;Tuberculosis;Herpes simplex infection;Interferon gamma signaling;Intest…	D013964;D000544;D012595;D009325;D013274;D013276;D009404;D006967;D006965;D000419;D000799;D007680;D002278;D003924;D010300;D002277;D015179;D002100;D003110;D002294;D002295;D000230;D002292;D003875;D013927;D003872;D008104;C562730;D014581;D012878;D009784;D012871;D014062;D005764;D055963;D005334;D016603;D064420;D001321;D047928;D001249;D007890;D012771;D006333;D003865;D003866;D008545;D011471;C562729;D009959…	3119;3117;3123;6578;3127;5743;
DB01268	C473478	CCN(CC)CCNC(=O)C1=C(C)NC(\C=C2/C(=O)NC3=C2C=C(F)C=C3)=C1C	P36507;Q15418;Q9NSY1;Q9Y4K4;Q9NQU5;O75385;Q9HBH9;O43318;P21802;P48729;Q04759;Q8IVH8;P22455;P52564;Q16512;Q16513;O15530;P53779;Q9H2X6;Q86YV6;Q9UKE5;Q9Y2H1;P16234;Q8TDC3;Q9Y2H9;Q9NRH2;P16591;P00533;Q8WXR4;Q13131;P52333;Q9H2G2;Q8N568;Q5S007;O94921;Q8NE63;P54756;Q05397;O94804;Q9UQB9;P27448;O94806;Q12851;O75914;Q12852;Q9Y6R4;Q8TDR2;P54762;P54760;Q15208;O75116;P51812;P11799;P0C264;Q8NEV4;P54646;Q9Y616;…	Organofluoride;Tertiary aliphatic amine;Aryl fluoride;Lactam;Secondary carboxylic acid amide;Vinylogous amide;Hydrocarbon derivative;Fluorobenzene;Amine;Heteroaromatic compound;Aryl halide;Carboxylic acid amide;Carboxamide group;Organohalogen compound;Pyrrole-3-carboxamide;Carbonyl group;Dihydroindole;Substituted pyrrole;Pyrrole-3-carboxylic acid or derivatives;Organonitrogen compound;Azacycle;Be…	Ras signaling pathway;Tryptophan metabolism;Toxoplasmosis;Chemical carcinogenesis;EGFR tyrosine kinase inhibitor resistance;VEGF binds to VEGFR leading to receptor dimerization;Phase 1 - Functionalization of compounds;Salmonella infection;Colorectal cancer;Proteoglycans in cancer;Apoptosis;Rap1 signaling pathway;Interleukin-10 signaling;Signaling by VEGF;Innate Immune System;Hematopoietic cell li…	D013964;C567085;C564616;C567080;D010391;D003882;D018798;D012516;D012514;D012163;D012162;D003967;D003966;D003384;D010003;C565342;D056784;C567400;D010300;D010302;C537182;D007627;D006223;D006222;D065631;D065630;D015663;D008325;D007239;D018487;D000236;D000230;D005878;D000544;D006349;D009135;D015464;D005871;D008659;D000784;D000787;D012608;C536962;D000789;D010014;D011018;D010013;D007938;D011015;D005334…	3569;3596;196;7422;3757;5156;64321;6608;2322;5728;836;1543;2324;79923;3576;7249;9429;7424;6331;775;1277;3157;1499;5228;5428;840;7067;31;1978;5241;6195;6197;9415;
DB02052	C474021	O\N=C1\C(\NC2=C\1C=CC=C2)=C1\C(=O)NC2=C1C=CC=C2	Q00535;P24941;P06493;P49841;Q15078;	Organonitrogen compound;Enamine;Lactam;Azacycle;Benzenoid;Oxime;Secondary carboxylic acid amide;Vinylogous amide;Hydrocarbon derivative;Amine;Carboxylic acid derivative;Carboxylic acid amide;Carboxamide group;Organooxygen compound;Carbonyl group;Dihydroindole;Aromatic heteropolycyclic compound;	Intrinsic Pathway for Apoptosis;Signal Transduction;Toxoplasmosis;CLEC7A (Dectin-1) signaling;EGFR tyrosine kinase inhibitor resistance;Antigen processing and presentation;Type I diabetes mellitus;DAP12 signaling;Salmonella infection;Colorectal cancer;Th1 and Th2 cell differentiation;Apoptosis;Signaling by PDGF;Interleukin-10 signaling;Cell cycle;Innate Immune System;Fluid shear stress and athero…	D013964;C564616;D003103;D003882;D012514;D017563;D055947;D003928;D010003;D002446;D013734;D010300;D018921;D005124;D015663;D008325;D007239;D010490;D000236;D000230;D009139;D000544;D006349;D009135;D005871;D009133;D001714;D010014;D007938;D001247;D005334;D001987;D001989;D001327;D001321;D047928;D011605;D001249;D006530;D016491;D005234;D014605;C565798;C562729;D012868;D020138;D017379;D018777;D006519;D007877…	598;196;60;5054;5743;5886;3306;3162;2053;6648;1543;367;1017;2876;581;2936;2932;3932;6446;4502;3310;3313;4792;847;1026;841;6351;7374;354;
DB01950	C479831	COC1=CC=C(CNC(=O)NC2=NC=C(S2)[N+]([O-])=O)C=C1	P49841;	2,5-disubstituted 1,3-thiazole;Methoxybenzene;Allyl-type 1,3-dipolar organic compound;Hydrocarbon derivative;Heteroaromatic compound;Alkyl aryl ether;Propargyl-type 1,3-dipolar organic compound;Organic nitrite;Organic zwitterion;Ether;Organonitrogen compound;Nitrothiazole;Organic nitro compound;Azacycle;Benzenoid;Organic 1,3-dipolar compound;Aromatic heteromonocyclic compound;Urea;C-nitro compoun…	Cytochrome c-mediated apoptotic response;Intrinsic Pathway for Apoptosis;Mitotic G1-G1/S phases;HTLV-I infection;Signal Transduction;Transcriptional Regulation by TP53;AKT phosphorylates targets in the cytosol;Phosphorylation of proteins involved in G1/S transition by active Cyclin E:Cdk2 complexes;Activation of caspases through apoptosome-mediated cleavage;TP53 Regulates Transcription of Genes I…	D013964;D002114;D000015;D014571;D015658;D013375;D012163;D008569;D013274;D002289;D006965;D006961;D007680;D003925;D010300;D002277;D010538;D003110;D002583;D008325;D002294;D002295;D000230;D000544;D006349;D042822;D009133;D001714;D012008;D001930;C538339;D020295;D007938;D057180;D009021;D001321;D012468;D015674;D008114;D008113;D006333;D006332;D003866;D008545;D011471;D007021;D007022;C562729;D009422;D024801…	891;836;842;581;898;467;2932;4137;1019;595;1017;
DB01259	C490728	CS(=O)(=O)CCNCC1=CC=C(O1)C1=CC2=C(C=C1)N=CN=C2NC1=CC(Cl)=C(OCC2=CC(F)=CC=C2)C=C1	O43353;Q9H2G2;Q15303;Q9UNQ0;O75747;Q9UBF8;P04626;P09619;Q9Y6L6;O00750;P68370;P00519;P08183;O94804;P24941;P21860;Q13163;P00533;O14733;Q03518;P06213;	Furan;Organofluoride;Sulfone;Aryl fluoride;Quinazolinamine;Pyrimidine;Hydrocarbon derivative;Fluorobenzene;Amine;Heteroaromatic compound;Aryl halide;Alkyl aryl ether;Organohalogen compound;Aralkylamine;Secondary amine;Chlorobenzene;Organochloride;Ether;Organonitrogen compound;Imidolactam;Aryl chloride;Azacycle;Benzenoid;Aminopyrimidine;Monocyclic benzene moiety;Oxacycle;Secondary aliphatic amine;…	Ras signaling pathway;Signaling by ERBB4;Signal Transduction;Signaling by ERBB2;Toxoplasmosis;IRS-related events triggered by IGF1R;EGFR tyrosine kinase inhibitor resistance;Small cell lung cancer;Sphingolipid signaling pathway;MicroRNAs in cancer;HTLV-I infection;Cell Cycle;ARMS-mediated activation;GRB2 events in EGFR signaling;Insulin receptor signalling cascade;Signalling to RAS;DAP12 signalin…	D013964;C567085;C564616;C567080;C567127;D018798;D012516;D017563;D012162;D042822;D003966;D010300;C537919;D010302;C567337;D015663;D008325;D000542;D018487;D008654;D000230;D000544;D009135;D015464;D009133;D012608;D011018;D007938;D005334;D003528;D001327;D001321;D047928;D011605;D001249;D006530;D015209;D005235;D005234;D014605;D054990;C562729;D000437;D014594;D012868;D018777;D002189;D012164;D001930;D001932…	216;2475;595;664;332;100133941;2099;1577;4780;6648;3162;6647;9429;7431;1017;6300;890;142;207;898;999;4176;1956;7040;6615;59;6714;5774;5595;1027;960;5594;1728;6657;5244;5243;2065;3091;3845;8647;5970;2064;1576;1000;
DB03138	C494474	[O-][Cl](=O)(=O)=O	P0A006;	Acyclic compound;Non-metal perchlorate;Inorganic oxide;	Mitotic G1-G1/S phases;HTLV-I infection;Thyroxine biosynthesis;Hepatitis B;Transcriptional Regulation by TP53;Switching of origins to a post-replicative state;DNA replication;Removal of licensing factors from origins;Endocrine resistance;Cell Cycle;Cyclin A:Cdk2-associated events at S phase entry;HIF-1 signaling pathway;Immune System;Post-translational protein modification;G0 and Early G1;Longevi…	D013964;D013967;D012516;D017563;D012163;D003928;D010300;D006042;D018921;C567337;D015663;D008325;D000542;D018487;D000236;C536200;D000544;D006349;D009135;D015464;D008659;D001714;D017086;D017085;D012600;D010013;D011546;D005334;D000860;D001327;D015266;D001321;C563030;D011605;D001249;D015209;D016142;D014605;D018208;D054990;C562729;D000437;D012868;D018777;D002189;D001930;D001932;D012468;D008268;D002292…	9061;768;7252;763;759;6528;760;
DB04066	C495469	OC(=O)\C=C\C1=CC=C(O)C=C1	P16113;Q9X2W8;Q3IWB0;Q14914;	Cinnamic acid;Aromatic homomonocyclic compound;Benzenoid;Monocarboxylic acid or derivatives;Coumaric acid or derivatives;Coumaric acid;Hydrocarbon derivative;Phenol;Hydroxycinnamic acid;Monocyclic benzene moiety;Carboxylic acid;Carboxylic acid derivative;Phenylpropene;Styrene;Organooxygen compound;Carbonyl group;	Intrinsic Pathway for Apoptosis;Tryptophan metabolism;Toxoplasmosis;Chemical carcinogenesis;EGFR tyrosine kinase inhibitor resistance;Sphingolipid signaling pathway;Salmonella infection;Colorectal cancer;Proteoglycans in cancer;Apoptosis;PPARA activates gene expression;Interleukin-10 signaling;Transcriptional regulation of white adipocyte differentiation;Metabolic pathways;Innate Immune System;Fa…	D013964;D003882;D052016;D012514;D012162;D003966;D010003;D010300;D010302;D018921;D006222;D015663;D008325;D007239;D010490;D000236;D000230;D000544;D006349;D009135;D007232;D005871;D008659;D002690;D010014;D011014;D011015;D005334;D001982;D001987;D012893;D001327;D001321;D047928;D001249;D015209;D016491;D005234;C565798;C562729;D020138;D002289;D001997;D012164;D001930;D001932;D001022;D008103;D005757;D008106…	1544;1543;7299;6817;3141;5743;4846;
DB04835	C502411	[H][C@@](CCN1[C@@]2([H])CC[C@]1([H])C[C@]([H])(C2)N1C(C)=NN=C1C(C)C)(N=C(O)C1CCC(F)(F)CC1)C1=CC=CC=C1	Q96FL8;P51681;P61813;	Organofluoride;Phenylpropylamine;Tertiary aliphatic amine;Secondary carboxylic acid amide;Alkyl halide;Alkyl fluoride;Hydrocarbon derivative;Amine;Heteroaromatic compound;Carboxylic acid amide;Carboxamide group;Organohalogen compound;Aralkylamine;Tropane alkaloid;N-alkylpyrrolidine;Carbonyl group;Organoheterocyclic compound;Piperidine;Pyrrolidine;Azole;Organonitrogen compound;1,2,4-triazole;Azacy…	Chemokine receptors bind chemokines;Rheumatoid arthritis;Peptide ligand-binding receptors;Cytokine-cytokine receptor interaction;Toll-like receptor signaling pathway;Interleukin-10 signaling;Signaling by Interleukins;Cytokine Signaling in Immune system;Immune System;Chemokine signaling pathway;Chagas disease (American trypanosomiasis);G alpha (i) signalling events;Class A/1 (Rhodopsin-like recept…	D015658;D007249;D014901;D001249;D013262;D003876;D006519;D009361;D006967;D002545;D005921;D055370;D009393;D015427;D011658;D017202;D013226;D008106;D006528;D008105;D006526;D058186;C567284;C562839;D006959;D050197;D019693;	1234;6348;6352;
DB01238	D000068180	ClC1=CC=CC(N2CCN(CCCCOC3=CC4=C(CCC(=O)N4)C=C3)CC2)=C1Cl	P08912;P32305;P08913;P28566;P34969;P24462;P28222;P28223;P11229;P46098;P28221;P14416;P18089;P31652;Q12809;P19327;P41595;P21728;P35462;P08183;P30729;P07550;P61169;P47898;P08588;P31645;P28335;P19020;P35368;P08909;P35367;P21918;P50406;P08908;P21917;P31388;P14842;P35348;P31389;P18901;P20309;P18825;P08172;P08173;P23975;Q01959;	N-alkylpiperazine;Tertiary aliphatic amine;Lactam;Substituted aniline;Secondary carboxylic acid amide;Phenylpiperazine;Tetrahydroquinoline;Hydrocarbon derivative;Amine;Aniline;Aryl halide;Carboxylic acid amide;Alkyl aryl ether;Carboxamide group;Organohalogen compound;1,2-dichlorobenzene;N-arylpiperazine;Carbonyl group;Chlorobenzene;Organochloride;Quinolone;Ether;Organonitrogen compound;Aryl chlor…	Phase 1 - Functionalization of compounds;GPCR downstream signaling;Gap junction;Serotonergic synapse;Gastrin-CREB signalling pathway via PKC and MAPK;Biological oxidations;GPCR ligand binding;Dopamine receptors;Serotonin receptors;Signaling by GPCR;Amine ligand-binding receptors;Dopaminergic synapse;Neuroactive ligand-receptor interaction;Signal Transduction;Class A/1 (Rhodopsin-like receptors);	D008881;D015417;D009325;D003128;D012516;D009128;D009127;D006606;D009771;D013274;C537985;D006816;D020820;D006966;D012751;D006965;D019066;D024821;D002375;D000067877;D010300;D011249;D009133;C563835;D012208;D058225;D003110;D004775;D015175;D008325;D002294;D002295;D000236;D000230;D006501;D000544;D006349;D011297;D004062;D016171;D005327;D008659;D001714;D012512;D007035;D012563;D009437;D014060;D009230;D004…	1813;5617;3757;1066;3356;6532;3350;3358;
DB00884	D000068296	OC(CC1=CN=CC=C1)(P(O)(O)=O)P(O)(O)=O	P35354;P14324;	Hydrocarbon derivative;Bisphosphonate;Pyridine;Heteroaromatic compound;Organonitrogen compound;Azacycle;Organooxygen compound;Organophosphonic acid;Aromatic heteromonocyclic compound;Organoheterocyclic compound;	Cytochrome c-mediated apoptotic response;Intrinsic Pathway for Apoptosis;Signal Transduction;Toxoplasmosis;IRS-related events triggered by IGF1R;EGFR tyrosine kinase inhibitor resistance;GPVI-mediated activation cascade;Sphingolipid signaling pathway;MicroRNAs in cancer;Osteoclast differentiation;Long-term potentiation;ARMS-mediated activation;GRB2 events in EGFR signaling;Signalling to RAS;DAP12…	D013964;D002114;D000014;D015658;D014277;D030361;D054220;C580062;D013375;D012163;D013274;D020138;D002289;D054058;D009175;D012751;D007680;D003925;D024821;D002295;D010302;D002277;D015179;D018923;D010412;D065630;D015663;D008325;D002294;D006505;D008654;D009336;D000544;D006349;D003877;D008659;D012008;D006484;D014062;D012878;D000382;D009784;D006980;D066126;D006984;D001321;D015674;D008114;D003456;D008113…	5595;5594;2224;998;5870;5906;387;5879;
DB00588	D000068298	[H][C@@]12C[C@@H](C)[C@](OC(=O)CC)(C(=O)SCF)[C@@]1(C)C[C@H](O)[C@@]1(F)[C@@]2([H])C[C@H](F)C2=CC(=O)C=C[C@]12C	P24462;P06536;P08185;P20815;P04150;P06401;P08235;P47712;	Thioether;Organofluoride;Hydroxysteroid;Alcohol;Monocarboxylic acid or derivatives;Thiocarboxylic acid or derivatives;Cyclic ketone;Alkyl halide;Alkyl fluoride;Sulfenyl compound;11-beta-hydroxysteroid;Steroid ester;Hydrocarbon derivative;Cyclic alcohol;Organohalogen compound;Halohydrin;Thiocarboxylic acid ester;Carbonyl group;Secondary alcohol;Androgen-skeleton;Androstane-skeleton;3-oxo-delta-1,4…	Toxoplasmosis;CLEC7A (Dectin-1) signaling;G-protein beta:gamma signalling;GPVI-mediated activation cascade;DAP12 signaling;Salmonella infection;Type I diabetes mellitus;Th1 and Th2 cell differentiation;Apoptosis;Signaling by PDGF;Interleukin-10 signaling;Signaling by VEGF;Innate Immune System;Hematopoietic cell lineage;Fluid shear stress and atherosclerosis;Intestinal immune network for IgA produ…	D013964;D010391;D003882;D052016;D012516;D012514;D012163;D012162;D012164;D010003;D010300;D010302;D018921;D007625;D015663;D008325;D007239;D018487;D008654;D000230;D000544;D006349;D009135;D005871;D008659;D001714;D000789;D010014;D011018;D004802;D007938;D001247;D005334;D001987;D001989;D001327;D001321;D047928;D001249;D005234;C565798;C562729;C564221;D020138;D002189;D001930;D001932;D008103;D005757;D008106…	6590;2908;6581;5468;836;3383;6347;3458;3576;3558;7412;367;2687;632;301;5321;121504;7124;4792;5578;6356;1437;6401;6352;3567;841;3565;1843;3569;5241;5243;8856;5970;1577;1576;3553;
DB00938	D000068299	OCC1=C(O)C=CC(=C1)C(O)CNCCCCCCOCCCCC1=CC=CC=C1	P24462;P20815;P35462;P13945;P07550;P10632;Q06278;Q8K4Z4;P08588;	Aromatic alcohol;Ether;Organonitrogen compound;1,2-aminoalcohol;Aromatic homomonocyclic compound;Alcohol;Benzyl alcohol;Dialkyl ether;Primary alcohol;Hydrocarbon derivative;Phenol;Amine;Secondary aliphatic amine;Aralkylamine;Organooxygen compound;Secondary alcohol;Secondary amine;	Intrinsic Pathway for Apoptosis;Signal Transduction;Toxoplasmosis;CLEC7A (Dectin-1) signaling;EGFR tyrosine kinase inhibitor resistance;Sphingolipid signaling pathway;Shigellosis;GRB2 events in EGFR signaling;Salmonella infection;Huntington's disease;Colorectal cancer;Proteoglycans in cancer;Th1 and Th2 cell differentiation;Apoptosis;Interleukin-10 signaling;Transcriptional regulation of white ad…	D013964;D003882;D018792;D012162;D012164;D002057;C537262;D010300;D018921;D007625;D015663;D007239;D018487;D000236;D000230;D000544;D006349;D009135;D009137;D008659;D002690;D010014;D011018;D011014;D005334;D001987;D012893;D001321;D047928;D001249;D012163;D005234;D014594;D020138;D016464;D002289;D001930;D001932;D002545;D005757;D008106;D008107;D008104;D058489;D006934;D050500;D020149;D000753;D003929;D003384…	6590;153;155;154;9368;596;2908;3757;5468;836;6347;1080;6581;121504;7124;4792;6356;1437;5595;5594;841;1843;1558;5970;6037;6036;
DB00642	D000068437	[H][C@@](CCC(O)=O)(NC(=O)C1=CC=C(CCC2=CNC3=C2C(O)=NC(=N)N3)C=C1)C(O)=O	P00381;B0BL08;Q64737;P45352;E2QDN0;P07607;P14207;P15328;Q07422;P04818;C3SWJ7;P34896;Q96NT5;P41440;P27707;Q05932;P22102;P31939;Q99808;P00469;P00374;P00375;	N-acyl-alpha amino acid or derivatives;Hippuric acid;Benzoyl;N-acyl-alpha-amino acid;Pyrimidone;Secondary carboxylic acid amide;Vinylogous amide;Amino fatty acid;Pyrimidine;Hydrocarbon derivative;Pyrrolopyrimidine;Alpha-amino acid or derivatives;Amine;Heteroaromatic compound;Carboxylic acid;Carboxamide group;N-substituted-alpha-amino acid;Carbonyl group;Organoheterocyclic compound;Fatty acyl;Subs…	Intrinsic Pathway for Apoptosis;Neurotrophin signaling pathway;Transcriptional activation of cell cycle inhibitor p21;Sphingolipid signaling pathway;Endocrine resistance;Metabolism of vitamins and cofactors;TNF signaling pathway;Colorectal cancer;Proteoglycans in cancer;Oxytocin signaling pathway;Apoptosis;Interleukin-10 signaling;Metabolism of water-soluble vitamins and cofactors;Innate Immune S…	D013964;D010392;D010391;D003882;D012516;D012162;D003967;D002056;C537387;D007625;D008325;D007239;D018487;D000236;D000230;D000544;D006349;C548084;D000789;D011018;D007938;D005334;D001327;D001321;D001249;D005234;D018208;C562729;D014594;D002289;D001930;D001932;D012468;D016726;D008103;D056735;D008106;D008107;D008104;D008105;D008109;D007970;D002545;D002821;D007153;D051474;D004374;D003928;D003924;D000690…	3576;595;3821;596;4893;3598;84991;113235;3604;238;90865;10797;1890;10437;6573;3552;6347;3575;1719;637;85320;7298;4869;718;10057;3589;7128;9235;9173;8795;1026;1649;7157;355;3845;8837;8836;2356;7185;2067;
DB00484	D000068438	BrC1=C(NC2=NCCN2)C=CC2=NC=CN=C12	P08913;P25100;P22086;P43140;P35368;P22909;Q06278;P18089;P15823;P08908;P35348;P19327;P19328;P18825;P23944;	Quinoxaline;Organonitrogen compound;Guanidine;Aryl bromide;Azacycle;Benzenoid;Organic 1,3-dipolar compound;Hydrocarbon derivative;Heteroaromatic compound;2-imidazoline;Aryl halide;2-bromoaniline;Pyrazine;Organohalogen compound;Organobromide;Propargyl-type 1,3-dipolar organic compound;Carboximidamide;Aromatic heteropolycyclic compound;	Pancreatic secretion;Signaling by ERBB2;Downstream signal transduction;GPCR downstream signaling;cGMP-PKG signaling pathway;NGF signalling via TRKA from the plasma membrane;PLC beta mediated events;DAP12 signaling;SHC1 events in ERBB2 signaling;Signalling by NGF;Calmodulin induced events;Hemostasis;Vascular smooth muscle contraction;Signal Transduction;CaM pathway;Signaling by GPCR;cAMP signaling…	D000014;D011141;D051437;D013375;D005317;D013274;D001014;D003928;D009401;D015814;C537262;D000419;D002375;D002277;D015179;D058426;D065630;D012178;D018487;D009336;D001002;D062787;D000784;D011014;D005130;D001145;D006984;D014517;D009021;D004751;D006333;D006332;D017544;D017379;D007022;D009798;D011041;D007414;D008103;D008106;D006930;D004342;D005221;C563181;D004195;C535984;D050500;D016399;D016411;D016410…	150;6582;
DB01126	D000068538	[H][C@@]1(CC[C@@]2([H])[C@]3([H])CC[C@@]4([H])NC(=O)C=C[C@]4(C)[C@@]3([H])CC[C@]12C)C(=O)NC1=CC(=CC=C1C(F)(F)F)C(F)(F)F	P18405;P23415;P31213;	Organofluoride;4-azasteroid;Lactam;N-arylamide;Secondary carboxylic acid amide;Tetrahydropyridine;Alkyl halide;Alkyl fluoride;Hydrocarbon derivative;Carboxylic acid amide;Carboxamide group;Organohalogen compound;Carbonyl group;Organoheterocyclic compound;Organonitrogen compound;3-oxo-4-azasteroid;Azacycle;Benzenoid;Azasteroid;3-oxo-5-alpha-steroid;Monocyclic benzene moiety;Carboxylic acid derivat…	GRB2 events in ERBB2 signaling;Prostate cancer;Signal Transduction;Synthesis of bile acids and bile salts via 27-hydroxycholesterol;Activated PKN1 stimulates transcription of AR (androgen receptor) regulated genes KLK2 and KLK3;Metabolism of lipids and lipoproteins;Synthesis of bile acids and bile salts via 24-hydroxycholesterol;Metabolism of steroid hormones;Synthesis of bile acids and bile salt…	D013964;D000544;C535830;D014571;C567482;D002280;D013274;C535932;D002289;D042822;D008133;D006965;D006961;D007680;D007248;D000067877;D002277;D015179;D006994;D003110;D002583;D000022;D002294;D002295;D000230;D002292;D003877;D003872;D008207;D009133;D018567;C548082;D014581;D007333;C564109;C538231;C538339;D007938;D018281;D005832;D001145;D008325;D001321;D015674;C537806;D008114;C537805;D008113;D009101;D009…	55256;1645;1646;595;3817;55840;7412;1718;3757;1585;7113;6654;354;367;6716;811;8644;6715;2064;3292;3293;
DB00482	D000068579	CC1=CC=C(C=C1)C1=CC(=NN1C1=CC=C(C=C1)S(N)(=O)=O)C(F)(F)F	P10635;Q5AJ71;P13945;P18089;P35218;Q05769;P40881;Q95323;P21728;O62664;P02768;Q8N1Q1;Q16790;P02763;O15439;P31645;O15530;P23280;P0DMS8;B5SU02;P05979;Q9Y2D0;P53615;Q5TU56;P22748;Q690N0;Q50565;Q9ULX7;Q01959;O43570;Q99N23;P35355;P35354;A6YCJ1;P96878;O78750;P22437;Q8HZR1;P07451;Q8SPQ9;P9WPJ7;Q16539;Q63921;P11712;C0IX24;Q5U9J1;P79208;P00918;P00915;P23219;O62698;P27815;P23975;P43166;O78749;P9WPJ9;	Organofluoride;Sulfonamide;Organonitrogen compound;Sulfonic acid derivative;Toluene;Azacycle;Benzenoid;Aromatic heteromonocyclic compound;Alkyl halide;Benzenesulfonamide;Alkyl fluoride;Hydrocarbon derivative;Phenylpyrazole;Heteroaromatic compound;Monocyclic benzene moiety;Organosulfur compound;Organohalogen compound;Sulfonyl;Aminosulfonyl compound;	EGFR tyrosine kinase inhibitor resistance;Long-term potentiation;ARMS-mediated activation;GRB2 events in EGFR signaling;DAP12 signaling;Transcriptional regulation by the AP-2 (TFAP2) family of transcription factors;Interleukin-10 signaling;Metabolic pathways;Ras activation uopn Ca2+ infux through NMDA receptor;PTK6 Regulates Cell Cycle;Long-term depression;PI3K/AKT Signaling in Cancer;Bacterial i…	D013964;C567085;C564616;C567080;D003929;D001008;D010390;D010391;D003882;D018798;D012516;D012514;D017563;D012163;D012162;D000303;C537984;D013064;D003967;D003966;D002056;D008088;D003928;D002057;D001661;D008336;D063647;D056784;C563840;C567017;D010300;C537919;D010302;C563848;C562864;D018921;D006996;D005124;C567337;D005128;D065630;D015663;D008325;D000542;D010490;D000236;D000230;D007683;D000544;D006349…	5170;1147;760;761;5742;5743;1499;1544;3553;3123;4982;9564;1674;1676;1317;10057;999;123;5465;5467;5468;7124;3248;5595;5594;1559;8878;3569;5599;839;412;81631;595;596;598;5154;5605;5604;3309;894;836;3383;4288;3576;5562;1019;1401;1017;6822;581;2932;387;388;389;847;1432;842;841;840;1649;3014;1244;5970;10630;578;8743;332;10257;1588;857;7157;3084;6513;637;8772;4609;3725;2950;1027;1026;4170;6752;8837;436…
DB01273	D000068580	[H][C@]12C[C@]([H])(CNC1)C1=CC3=NC=CN=C3C=C21	Q15825;P04757;P32297;P36544;P12389;Q07001;P17787;P02708;P11230;P02718;P12390;P09483;Q05941;P12392;P02714;P43681;P02712;P30926;P02710;P07510;	Quinoxaline;Organonitrogen compound;Azacycle;Benzenoid;Hydrocarbon derivative;Amine;Azepine;Heteroaromatic compound;Secondary aliphatic amine;Pyrazine;Indane;Aralkylamine;Benzazepine;Piperidine;Aromatic heteropolycyclic compound;Secondary amine;	TNF signaling pathway;Neurotransmitter Receptor Binding And Downstream Transmission In The Postsynaptic Cell;Toxoplasmosis;Acute myeloid leukemia;Toll Like Receptor 7/8 (TLR7/8) Cascade;Toll-like receptor signaling pathway;Golgi Cisternae Pericentriolar Stack Reorganization;Activation of Nicotinic Acetylcholine Receptors;Influenza A;RAF-independent MAPK1/3 activation;Osteoclast differentiation;HI…	D002292;D014277;D001308;C567089;D051437;D013375;D008569;D013274;D012751;D007680;D003924;D015179;D003110;D002658;D000022;D002294;D000230;D000544;D002545;D007035;D054318;D008288;D007333;C567439;D012878;D011018;C536595;D010259;D006984;D012893;D001321;D008114;D016657;D006333;D009103;D013163;D011471;D000437;D009422;D034381;D006554;D001930;D001932;D008268;C536596;D011041;D000686;D008630;D006937;D008106…	6582;1141;5595;5594;1137;1003;
DB00820	D000068581	[H][C@]12CC3=C(NC4=CC=CC=C34)[C@H](N1C(=O)CN(C)C2=O)C1=CC2=C(OCO2)C=C1	P04972;P35913;Q13956;P22571;Q28156;Q12809;O43924;P11541;P18545;O76074;P16499;P16586;P23439;Q95142;Q9HCR9;O54735;P51160;	N-alkylpiperazine;Indole;Dioxopiperazine;Lactam;2,5-dioxopiperazine;N-methylpiperazine;Beta-carboline;Acetal;Hydrocarbon derivative;Amine;Heteroaromatic compound;Piperazine;Carboxamide group;Carbonyl group;Benzodioxole;Tertiary carboxylic acid amide;Organonitrogen compound;Azacycle;Benzenoid;Oxacycle;Carboxylic acid derivative;1,4-diazinane;Pyrrole;Tertiary amine;Organooxygen compound;Aromatic he…	mTOR signaling pathway;Neurotrophin signaling pathway;HIF-1 signaling pathway;Toxoplasmosis;Cholinergic synapse;TGF-beta signaling pathway;EGFR tyrosine kinase inhibitor resistance;Toll-like receptor signaling pathway;Golgi Cisternae Pericentriolar Stack Reorganization;cGMP-PKG signaling pathway;RAF-independent MAPK1/3 activation;Focal adhesion;T cell receptor signaling pathway;Adrenergic signali…	D013964;D000753;D013584;D002114;D003248;D015658;D005909;D014277;D023903;D050197;D009325;D017241;D013375;D003093;D001416;D012162;D013272;D003092;D013274;D020138;D006519;D012164;D054058;D003384;D002057;D006967;D007247;D018262;D000419;D007680;D029242;D009135;D002375;D003924;D010300;D011249;D017246;D002277;D020766;D006105;D015179;D002100;D007625;D003110;D013771;D065630;D015663;D000022;D002294;D002295…	8654;
DB00764	D000068656	[H][C@@]12C[C@@H](C)[C@](O)(C(=O)CCl)[C@@]1(C)C[C@H](O)[C@@]1(Cl)[C@@]2([H])CCC2=CC(=O)C=C[C@]12C	P04150;P10632;	Hydroxysteroid;Alcohol;Cyclic ketone;Alkyl halide;20-oxosteroid;11-beta-hydroxysteroid;Hydrocarbon derivative;Cyclic alcohol;Tertiary alcohol;Organohalogen compound;Halohydrin;Carbonyl group;Secondary alcohol;17-hydroxysteroid;3-oxo-delta-1,4-steroid;Organochloride;9-halo-steroid;Progestogin-skeleton;Alpha-hydroxy ketone;Delta-1,4-steroid;Ketone;Chlorohydrin;Halo-steroid;Oxosteroid;Aliphatic homo…	Asthma;Cytokine-cytokine receptor interaction;NF-kappa B signaling pathway;Inflammatory bowel disease (IBD);Hematopoietic cell lineage;African trypanosomiasis;TNF signaling pathway;Malaria;Abacavir transport and metabolism;Rheumatoid arthritis;Interleukin-10 signaling;Signaling by Interleukins;Tuberculosis;Antifolate resistance;T cell receptor signaling pathway;Fluid shear stress and atherosclero…	D013964;D002114;D006330;D002292;D015658;D004890;D014277;D023903;D050197;D003882;D010996;D003876;D008569;D014178;D003092;D013274;D020138;D002289;D012164;D009404;D054058;D003384;D018268;D006969;D006967;D002446;D000419;D007680;D029242;D056784;D003924;D010300;D011249;D017246;D002277;D015179;D001714;D002100;D007625;D003110;D012206;D015663;D000022;D001008;D002295;D000236;D009336;D006501;D000544;D006349…	1437;3553;3586;1558;5241;5243;7412;9429;2152;7124;
DB00203	D000068677	CCCC1=NN(C)C2=C1NC(=NC2=O)C1=C(OCC)C=CC(=C1)S(=O)(=O)N1CCN(C)CC1	P04798;P10635;E1BN64;O15440;P16586;O76083;Q9HCR9;P08684;O15439;Q9Y233;P14646;P54748;Q07343;Q63421;P14644;O60658;O76074;P14099;P05181;P23439;Q8R0V5;O54735;P51160;Q9NPD5;Q13370;P04972;P24462;P54750;O00408;O77746;P29274;Q28156;P15823;Q12809;P30542;P11541;P14100;P20815;Q95142;P33261;Q14432;Q08493;P22571;P11712;Q9EPR9;Q5T3U5;Q01061;Q13946;Q08499;Q01066;Q01064;P16499;P14270;P27815;Q14123;	N-alkylpiperazine;Sulfonic acid derivative;Tertiary aliphatic amine;Pyrimidone;N-methylpiperazine;Vinylogous amide;Benzenesulfonamide;Pyrazole;Pyrimidine;Hydrocarbon derivative;Amine;Pyrazolopyrimidine;Heteroaromatic compound;Piperazine;Alkyl aryl ether;Organoheterocyclic compound;Azole;Sulfonamide;Ether;Organonitrogen compound;Azacycle;Organosulfur compound;Phenol ether;1,4-diazinane;Tertiary am…	Cytochrome c-mediated apoptotic response;Intrinsic Pathway for Apoptosis;Signal Transduction;Toxoplasmosis;IRS-related events triggered by IGF1R;EGFR tyrosine kinase inhibitor resistance;Sphingolipid signaling pathway;Endocrine resistance;VEGF binds to VEGFR leading to receptor dimerization;ARMS-mediated activation;GRB2 events in EGFR signaling;Signalling to RAS;DAP12 signaling;TNF signaling path…	D013964;C567085;C564616;D003882;D020202;D012516;D012163;D012162;D003966;D003384;D002561;C537262;D007642;C567400;D010300;D010302;C562864;D018921;D007627;C567337;D065630;D015663;D008325;D007239;D018487;D000236;D000230;D000544;D006349;D009135;D007232;D008659;C536194;D010014;D004802;D010013;D007938;D011015;D005334;D001982;D001987;D000860;D007898;D001327;D001321;D047928;D011605;D001249;D006530;D015209…	6582;836;842;1080;7157;598;4879;8622;183;7220;572;1906;5972;8654;
DB00300	D000068698	C[C@H](CN1C=NC2=C1N=CN=C2N)OCP(O)(O)=O	P15531;P22392;Q5T3U5;Q4U2R8;Q72547;P05177;O15439;Q92887;Q8TCC7;	Azole;Organonitrogen compound;Imidolactam;Azacycle;Primary aromatic amine;N-substituted imidazole;6-aminopurine;Organophosphorus compound;Pyrimidine;Aminopyrimidine;Hydrocarbon derivative;Amine;Heteroaromatic compound;Imidazole;Organophosphonic acid derivative;Organooxygen compound;Organophosphonic acid;Primary amine;Aromatic heteropolycyclic compound;	HTLV-I infection;IkBA variant leads to EDA-ID;RIG-I-like receptor signaling pathway;Chemical carcinogenesis;Organic anion transport;Toll-like receptor signaling pathway;Metabolism of xenobiotics by cytochrome P450;Influenza A;Epithelial cell signaling in Helicobacter pylori infection;NF-kappa B signaling pathway;IKBKG deficiency causes anhidrotic ectodermal dysplasia with immunodeficiency (EDA-ID…	D013964;C567080;D010391;D003882;D012516;D012164;D002561;D010300;D010302;D018921;D015663;D007239;D010490;D000230;D000544;D009133;D002690;D000789;D010014;D011018;D010018;D011014;D011015;D005334;D016263;C563039;D001987;D001321;D047928;D001249;D006530;D015209;D005235;D005234;C562729;D000437;C564221;D002289;D001930;D001932;D008103;D008106;D008107;D008104;D008105;D058489;D016640;D006934;D020149;D018500…	665;2908;9361;1906;3329;32;3290;4513;3576;4907;56953;4846;3991;6364;9356;9376;23410;5468;7124;5599;5244;1559;1965;1571;
DB01098	D000068718	CC(C)C1=NC(=NC(C2=CC=C(F)C=C2)=C1\C=C\[C@@H](O)C[C@@H](O)CC(=O)O)N(C)S(C)(=O)=O	P33527;Q9UNQ0;Q9Y6L6;O95342;O43924;P51639;P02768;O94956;Q9NPD5;Q9UPY5;O15439;P46721;P04035;	Organofluoride;Sulfonic acid derivative;Aryl fluoride;Alcohol;Monocarboxylic acid or derivatives;Heterocyclic fatty acid;Hydrocarbon derivative;4-phenylpyrimidine;Beta-hydroxy acid;Fluorobenzene;Heteroaromatic compound;Aryl halide;Carboxylic acid;Fatty acid;Organohalogen compound;Carbonyl group;Secondary alcohol;Hydroxy acid;Fatty acyl;Sulfonamide;Organonitrogen compound;Medium-chain hydroxy acid…	Intrinsic Pathway for Apoptosis;ROS, RNS production in phagocytes;Transport of organic anions;Toxoplasmosis;Detoxification of Reactive Oxygen Species;Lipid digestion, mobilization, and transport;Cytokine-cytokine receptor interaction;Influenza A;Inflammatory bowel disease (IBD);HIF-1 signaling pathway;Immune System;Proteoglycans in cancer;Osteoclast differentiation;Metabolism;African trypanosomia…	D013964;D003882;D018798;D012516;D012163;D012162;D003967;D003966;D003384;D010003;D010300;D010302;D007625;C567337;D065630;D015663;D008325;D007239;D000236;D000230;D000544;D006349;D009135;D007232;D009133;D002690;D012608;D052456;D007938;D011015;D005334;D001982;D001987;D012893;D001327;D001321;D047928;D011605;D001249;D015209;D005235;D005234;C562729;D020138;D002189;D012164;D001930;D001022;C535860;D008103…	3772;338;596;335;3757;9619;11309;3003;28234;836;6579;100195196;8807;1401;55350;5004;2729;9586;4846;5266;19;1244;8647;10599;
DB00476	D000068736	CNCC[C@H](OC1=CC=CC2=CC=CC=C12)C1=CC=CS1	P31645;P28335;P34969;P28566;P28222;P28223;P10635;P28221;P35367;P50406;P08908;P31652;P41595;P23977;Q63380;P23975;P30939;P05177;Q01959;	Ether;Organonitrogen compound;Thiophene;Hydrocarbon derivative;Amine;Naphthalene;Heteroaromatic compound;Secondary aliphatic amine;Alkyl aryl ether;Aralkylamine;Organooxygen compound;Organoheterocyclic compound;Aromatic heteropolycyclic compound;Secondary amine;	Neurotransmitter Receptor Binding And Downstream Transmission In The Postsynaptic Cell;Potassium Channels;Inhibition of voltage gated Ca2+ channels via Gbeta/gamma subunits;Metabolism of xenobiotics by cytochrome P450;GABA receptor activation;Retrograde endocannabinoid signaling;Xenobiotics;Inwardly rectifying K+ channels;Drug metabolism - cytochrome P450;Activation of GABAB receptors;Oxytocin si…	D051437;D009325;C535402;C567482;D013375;D009127;D003967;D019263;D006966;D016171;D054198;D002375;D010300;D011249;D015179;D003110;D041781;D015175;D008325;D002294;D007238;D000236;D000230;D000544;D001254;D005327;D009133;D014987;D018567;D009436;D007333;D009784;D020920;D007938;D005334;D005832;D064420;D001321;D012148;D015674;D009369;D008114;D006333;D003865;D003866;D013163;D011470;D011471;D001480;D007022…	367;5617;3757;
DB01036	D000068737	CC(C)N(CC[C@H](C1=CC=CC=C1)C1=C(O)C=CC(C)=C1)C(C)C	P08912;P20309;P11229;P08483;P08172;P08173;Q12809;P10980;	Diphenylmethane;Organonitrogen compound;Phenylpropylamine;Tertiary aliphatic amine;Toluene;Aromatic homomonocyclic compound;P-cresol;Hydrocarbon derivative;Phenol;Amine;Aralkylamine;Tertiary amine;Organooxygen compound;	Phase 1 - Functionalization of compounds;Cytochrome P450 - arranged by substrate type;Amine ligand-binding receptors;Neuroactive ligand-receptor interaction;Metabolism;Xenobiotics;Muscarinic acetylcholine receptors;	C535836;D058625;D014987;D009127;C535935;C535933;C535932;D018496;D053201;D053202;D010300;D015179;C563835;D041781;D000022;D009336;D000544;D003877;D008659;D001714;D009798;D007333;C538231;D009784;D011014;D006984;D006985;D014516;D064420;D065626;D015209;D008113;D006332;D003866;D006330;D006212;D013163;D011471;D001480;D001724;D020018;D013274;C564221;D017495;D001930;D011618;D011041;D008103;D001748;D008107…	1129;2908;6582;5244;1131;196;1565;
DB00177	D000068756	CCCCC(=O)N(CC1=CC=C(C=C1)C1=CC=CC=C1C1=NNN=N1)[C@@H](C(C)C)C(O)=O	P30556;P29089;P25095;P11712;P02768;Q9Y6L6;Q9NPD5;	N-acyl-alpha amino acid or derivatives;N-acyl-alpha-amino acid;Monocarboxylic acid or derivatives;Hydrocarbon derivative;Alpha-amino acid or derivatives;Amine;Biphenyltetrazole;Heteroaromatic compound;Carboxylic acid;Carboxamide group;Biphenyl;Carbonyl group;Tertiary carboxylic acid amide;Organonitrogen compound;Azacycle;Benzenoid;Aromatic heteromonocyclic compound;N-acyl-l-alpha-amino acid;Pheny…	Ras signaling pathway;Degradation of the extracellular matrix;Toxoplasmosis;Interleukin-6 family signaling;EGFR tyrosine kinase inhibitor resistance;TGF-beta signaling;MicroRNAs in cancer;ARMS-mediated activation;GRB2 events in EGFR signaling;Signalling to RAS;DAP12 signaling;Salmonella infection;Colorectal cancer;Proteoglycans in cancer;Signaling by FGFR3;Apoptosis;Rap1 signaling pathway;IRS-rel…	D013964;C567089;D010391;D003882;D018798;D012516;D012514;D012163;D012162;D003966;D010411;D002561;D056784;C567400;D010300;D008881;C536842;D018921;D007627;D005124;D065630;D015663;D008325;D007239;D010490;D008654;D000230;D000544;D006349;D009135;D006344;D007232;D007235;D009133;D000784;D012608;D000789;D018316;D011018;D060050;D007938;D005334;D001987;D003528;D001327;D001321;D047928;D011605;D001249;D006530…	6647;3717;1839;213;1847;5054;8445;5743;8303;4360;5507;10253;4783;338;1050;9734;3383;6347;1525;7050;3576;3791;7071;114571;5998;183;652;185;1520;283;9592;348;7040;7422;23764;9332;325;3624;4330;8061;3976;5468;81034;1958;5329;8870;1027;6401;11259;6774;947;1827;968;4879;6772;4928;1536;3096;9510;687;3398;5972;2167;2535;1577;7076;2250;
DB00210	D000068816	COC1=C(C=C(C=C1)C1=CC2=C(C=C1)C=C(C=C2)C(O)=O)C12CC3CC(CC(C3)C1)C2	P10826;P48443;P19793;P23415;P13631;P28702;P10276;	Ether;Adapalene;Methoxybenzene;Benzenoid;Benzoyl;Monocarboxylic acid or derivatives;Aromatic homopolycyclic compound;Hydrocarbon derivative;Phenylnaphthalene;Naphthalene;Monocyclic benzene moiety;Carboxylic acid;Carboxylic acid derivative;Phenol ether;Anisole;2-naphthalenecarboxylic acid or derivatives;Alkyl aryl ether;Organooxygen compound;2-naphthalenecarboxylic acid;Carbonyl group;	Activation of HOX genes during differentiation;Leishmaniasis;Malaria;Nuclear Receptor transcription pathway;Inflammatory bowel disease (IBD);Activation of anterior HOX genes in hindbrain development during early embryogenesis;Amoebiasis;Signaling by Retinoic Acid;	D015431;D066126;D007918;D007634;D015658;D007249;D064420;D001321;D002779;D015459;D009202;D006331;D018226;D007674;D006527;D007898;D001172;D000152;D006258;D016773;D002289;D015473;D010998;D011471;D008175;D001528;D006086;D015818;D006969;D015212;D013274;D003093;D003092;D002056;D003424;D009102;D017449;D004760;D052016;D005921;D001930;D003922;D009139;D015179;D010146;D016609;D015427;D004749;D018805;D011041…	7097;3586;6582;5916;1382;912;
DB00989	D000068836	CCN(C)C(=O)OC1=CC=CC(=C1)[C@H](C)N(C)C	O42275;P21836;P81908;Q9JKC1;Q9N1N9;P06276;Q03311;P37136;P22303;P23795;	Hydrocarbon derivative;Monocyclic benzene moiety;Tertiary aliphatic amine;Aralkylamine;Aromatic homomonocyclic compound;Benzenoid;Tertiary amine;Organooxygen compound;Monocarboxylic acid or derivatives;	Glycerophospholipid biosynthesis;Cholinergic synapse;Synthesis, secretion, and deacylation of Ghrelin;Phase 1 - Functionalization of compounds;Transmission across Chemical Synapses;Neuronal System;Highly calcium permeable postsynaptic nicotinic acetylcholine receptors;Activation of Nicotinic Acetylcholine Receptors;Peptide hormone metabolism;Drug metabolism - other enzymes;Postsynaptic nicotinic …	D002292;D006948;D045169;D023903;D051437;D013375;D009127;D008569;D013274;D003371;D000419;D010300;D002658;D008589;D001008;D000230;D000544;D002545;D009136;D007235;D007035;D001930;D013575;C537901;D005334;D012140;D012893;D012891;D064420;D065626;D011605;D006333;D009103;D011471;D001480;D007022;D009422;D054537;D003693;D010243;D011618;D011041;D000686;D009293;D006937;C565334;D006528;D057772;D004342;D014202…	590;1141;1137;1066;8824;3297;
DB00619	D000068877	CN1CCN(CC2=CC=C(C=C2)C(=O)NC2=CC(NC3=NC=CC(=N3)C3=CN=CC=C3)=C(C)C=C2)CC1	P09769;P10635;O15244;P07948;P12931;O43519;P35218;P21802;P15056;P02768;P24557;P05177;Q16790;P02763;P31645;P25021;P04049;Q8TBX8;P35968;Q59H18;Q9HAZ1;Q16832;P23280;P09619;Q9Y2D0;P10721;Q9UEE5;P53779;P22748;P16234;Q96FL8;Q86VL8;O15245;P00533;Q9ULX7;Q99758;P24462;P28223;P29597;O43570;P06239;Q99N23;Q8NE63;Q08345;O00444;P36888;P11274;P20815;P08183;P33261;P00523;P06241;P07451;P16083;P42684;P07333;P42685;…	N-alkylpiperazine;Tertiary aliphatic amine;Benzoyl;N-arylamide;Secondary carboxylic acid amide;N-methylpiperazine;Pyrimidine;Hydrocarbon derivative;Amine;Heteroaromatic compound;N-phenylbenzamide;Piperazine;Carboxamide group;Aralkylamine;Diaminotoluene;Carbonyl group;Organoheterocyclic compound;Secondary amine;Organonitrogen compound;Toluene;Azacycle;Pyridinylpyrimidine;Aromatic heteromonocyclic …	Cytochrome c-mediated apoptotic response;Intrinsic Pathway for Apoptosis;Signal Transduction;PKB-mediated events;Toxoplasmosis;IRS-related events triggered by IGF1R;CLEC7A (Dectin-1) signaling;Regulation by c-FLIP;Cyclin D associated events in G1;Signaling by Interleukins;Golgi Cisternae Pericentriolar Stack Reorganization;M Phase;Sphingolipid signaling pathway;MicroRNAs in cancer;Osteoclast diff…	C567084;C567085;C564616;C563730;D010391;D003882;D012516;D012163;D012162;D003967;D012164;D008088;D003384;D007942;C563311;C565342;D056784;D010300;D010302;D018921;D006996;D006223;D007625;C567337;D065630;D015663;D008325;D007239;D010490;D000236;D000230;D009139;D000544;D006349;D009135;D009137;C536209;D008659;C536194;C548083;C566729;C563408;D000789;D018316;D011018;D004802;D010013;D009377;D020295;D007938…	217;6772;5743;5468;25;3553;5580;581;3852;2152;8431;1399;1796;3487;3932;3566;7124;5515;1551;2261;5595;5594;1558;6567;162989;5159;2475;596;983;5155;5156;7133;4283;836;207;3576;3479;1019;201229;1017;6582;3815;8454;3315;841;6776;3014;56616;5979;7422;4953;3099;7490;26226;572;332;3297;3162;4067;3458;9971;598;57379;637;8772;89845;10018;5894;3725;10010;1027;5347;4170;867;6194;157574;8837;6198;5213;3861;5…
DB01267	D000068882	CC1=C(CCN2CCC(CC2)C2=NOC3=C2C=CC(F)=C3)C(=O)N2CCCC(O)C2=N1	P08913;P34969;P28566;P28222;P28223;P28221;P10635;P14416;P18089;Q12809;P41595;P20815;P21728;P35462;P08684;P07550;P47898;P43115;P08588;Q9H3N8;P31645;P28335;P25021;P35368;P35367;P50406;P21918;P08908;P21917;P35348;P18825;	Organofluoride;Tertiary aliphatic amine;Aryl fluoride;Lactam;Oxazole;Alcohol;Benzisoxazole;Pyrimidone;Pyrimidine;Hydrocarbon derivative;Fluorobenzene;Amine;Heteroaromatic compound;Aryl halide;Organohalogen compound;Aralkylamine;Piperidine;Secondary alcohol;Azole;Organonitrogen compound;Azacycle;Benzenoid;Isoxazole;Pyridine;Oxacycle;Tertiary amine;Organooxygen compound;Pyridopyrimidine;Aromatic he…	GPCR downstream signaling;G alpha (i) signalling events;Gap junction;Serotonergic synapse;Cocaine addiction;Serotonin receptors;GPCR ligand binding;Abacavir transmembrane transport;Signaling by GPCR;Calcium signaling pathway;Dopamine receptors;cAMP signaling pathway;Abacavir transport and metabolism;ABC transporters;Signal Transduction;Amine ligand-binding receptors;Dopaminergic synapse;Neuroacti…	D058625;D008881;D009325;D013375;D009127;D008569;C535935;D001010;C535933;C535932;D002289;D018268;D006966;D016171;D007680;D002375;D000067877;D010300;D011249;D009133;D002277;D015179;D003110;D041781;D015175;D008325;D001008;D007238;D000236;D000230;D000544;D009135;C536209;D005327;D008659;D001714;D010302;C538231;D009784;D000856;D010146;D012893;D064420;D001321;D015674;D015209;D008113;D006333;D003865;D006…	1813;5244;5617;5243;3363;9429;3356;3757;1565;
DB01261	D000068900	N[C@@H](CC(=O)N1CCN2C(C1)=NN=C2C(F)(F)F)CC1=CC(F)=C(F)C=C1F	P27487;Q9UHL4;Q6V1X1;Q12884;Q86TI2;P28843;	Organofluoride;Triazole;Aryl fluoride;Amphetamine or derivatives;Alkyl halide;Alkyl fluoride;Hydrocarbon derivative;Fluorobenzene;Amine;Heteroaromatic compound;Aryl halide;Primary aliphatic amine;Carboxamide group;Organohalogen compound;Aralkylamine;Carbonyl group;Triazolopyrazine;Organoheterocyclic compound;Tertiary carboxylic acid amide;Azole;Organonitrogen compound;1,2,4-triazole;Azacycle;Benz…	Asthma;Toxoplasmosis;Cytokine-cytokine receptor interaction;Inflammatory bowel disease (IBD);Immune System;Incretin synthesis, secretion, and inactivation;Osteoclast differentiation;African trypanosomiasis;NOD-like receptor signaling pathway;Salmonella infection;Type I diabetes mellitus;Malaria;Rheumatoid arthritis;Interleukin-10 signaling;Signaling by Interleukins;Tuberculosis;Antifolate resista…	D013964;D010146;D002114;D009102;D000544;D003248;D005909;D014277;D023903;D002972;D003882;D013375;D003093;D017240;D008569;D013272;D013274;D020138;D006519;D003966;D009404;D054058;D003384;D006969;D006967;D006965;D000419;D029242;D002375;D016535;D010300;D011249;D017246;D002277;D015179;D002100;D007625;D003110;D065631;D015663;D000022;D002294;D002295;D002296;D004719;D009336;D006501;D002292;D006349;D017241…	1803;
DB01076	D000069059	CC(C)C1=C(C(=O)NC2=CC=CC=C2)C(=C(N1CCC(O)CC(O)CC([O-])=O)C1=CC=C(F)C=C1)C1=CC=CC=C1	P27487;P33527;P24462;P35869;Q14994;Q92769;Q13547;O15440;Q9Y6L6;P35503;Q1W675;P16662;P51639;P20813;P22309;P08684;O94956;Q9NPD5;Q9UBN7;O15439;P46721;P04035;Q92887;	Organofluoride;2,3-diphenylpyrrole;Aryl fluoride;Alcohol;N-arylamide;Monocarboxylic acid or derivatives;Secondary carboxylic acid amide;Vinylogous amide;Hydrocarbon derivative;Beta-hydroxy acid;Fluorobenzene;Heteroaromatic compound;Aryl halide;Carboxylic acid;Carboxamide group;Organohalogen compound;Pyrrole-3-carboxamide;Carboxylic acid salt;Carbonyl group;Secondary alcohol;Hydroxy acid;Pyrrole-3…	Intrinsic Pathway for Apoptosis;Signal Transduction;Toxoplasmosis;IRS-related events triggered by IGF1R;CLEC7A (Dectin-1) signaling;Regulation by c-FLIP;EGFR tyrosine kinase inhibitor resistance;G-protein beta:gamma signalling;Phagosome;GPVI-mediated activation cascade;Small cell lung cancer;Sphingolipid signaling pathway;MicroRNAs in cancer;Osteoclast differentiation;Sema4D induced cell migratio…	D013964;D010787;D015419;D001008;D009422;C565637;D010392;C567089;D010391;D003882;D018798;D012516;D012514;D017563;D012163;D012162;D009771;D003967;D003966;D004211;D002561;C566936;C566935;C565342;C567400;D010300;D010302;C562864;C535887;D018921;D007627;D006223;D007625;C567337;D005128;D065630;D015663;D008325;D000542;D010490;D000236;D000230;D007683;D000544;D006349;D009135;D015464;D005871;D002357;D008659…	5170;11309;6721;3654;3553;7450;7057;3559;2153;348;9370;1027;1026;5465;1555;7124;10110;5595;5594;3569;2147;19;4481;10599;3949;596;9308;7037;406938;7132;28234;836;3383;929;3576;6514;1401;6581;6580;581;3156;387;388;389;5328;847;1437;2277;1432;842;841;5243;1244;50507;5879;3592;578;338;8743;2194;1906;3162;7097;6584;7099;7412;4547;650;9970;574447;632;1593;3725;3689;6401;4170;3683;285;3687;3684;9451;363…
DB00188	D000069286	CC(C)C[C@H](NC(=O)[C@H](CC1=CC=CC=C1)NC(=O)C1=CN=CC=N1)B(O)O	P04798;P10619;P28066;P10635;P28062;P10632;Q00653;P20618;P23946;P33261;P08684;P25789;P25788;P00766;P05177;Q13200;P25787;P08246;P25786;P11712;O15431;P28074;Q99460;P28072;P17538;P28070;Q99436;O14818;P23219;P19838;P00734;Q04206;A5PKW4;P08311;P49721;P49720;P60900;	Fatty amide;N-acyl-alpha amino acid or derivatives;Phenylpropylamine;Amphetamine or derivatives;Organoboron compound;Secondary carboxylic acid amide;Organic metalloid moeity;Hydrocarbon derivative;Heteroaromatic compound;Carboxylic acid amide;Carboxamide group;Boronic acid;Carbonyl group;Organoheterocyclic compound;Alpha-amino acid amide;Fatty acyl;Organonitrogen compound;Azacycle;Benzenoid;Organ…	RIG-I-like receptor signaling pathway;CLEC7A (Dectin-1) signaling;EGFR tyrosine kinase inhibitor resistance;TCF dependent signaling in response to WNT;G2/M Transition;Long-term potentiation;Metabolism of vitamins and cofactors;ARMS-mediated activation;GRB2 events in EGFR signaling;SUMOylation;DAP12 signaling;Signaling by NOTCH1 PEST Domain Mutants in Cancer;Mitotic Metaphase and Anaphase;Transcri…	C567084;D013964;C564616;C567080;D001008;C563703;D020803;D015417;C567125;D010391;D003882;C536450;D012516;D012514;D017563;D012163;D012162;C537985;D003967;D012164;D007943;D008088;D002057;C566935;D002446;C536582;D056784;D010300;C536589;D010302;C563848;D003560;D018921;D007627;D006222;C567337;D006228;D005532;D008325;D000542;D010490;D000236;D009373;D000230;D009139;D000544;D006349;D009135;D015464;D007235…	65095;3480;80758;6515;6045;9253;3716;26471;83933;353376;10516;83939;4780;83444;55290;3554;55294;51263;155368;7517;10587;54919;159371;2919;54739;1491;3337;5467;1499;27429;3338;80832;10209;10963;25998;10190;1060;6650;10808;5868;50807;1663;4329;375790;595;597;596;599;598;81831;274;79724;55061;3383;57599;145389;26092;84619;81622;8737;81620;1017;64170;64426;10336;3586;4199;80184;3957;4193;171568;8519;…
DB01101	D000069287	CCCCCOC(=O)NC1=NC(=O)N(C=C1F)[C@@H]1O[C@H](C)[C@@H](O)[C@H]1O	P23141;Q12882;P19971;P32320;P04818;	Organofluoride;Organonitrogen compound;Imidolactam;Aryl fluoride;Azacycle;Alcohol;Pyrimidone;Monocarboxylic acid or derivatives;Aromatic heteromonocyclic compound;Hydropyrimidine;Pyrimidine;Aminopyrimidine;Hydrocarbon derivative;Halopyrimidine;Oxolane;Heteroaromatic compound;Oxacycle;Aryl halide;N-glycosyl compound;Organohalogen compound;Organoheterocyclic compound;Secondary alcohol;1,2-diol;	VEGF signaling pathway;Ras signaling pathway;Mitotic G1-G1/S phases;HTLV-I infection;Bladder cancer;EGFR tyrosine kinase inhibitor resistance;VEGFA-VEGFR2 Pathway;Endocrine resistance;Cell Cycle;Immune System;Metabolism;Proteoglycans in cancer;Signaling by Interleukins;Cellular responses to stress;Metabolism of lipids and lipoproteins;Signaling by VEGF;Metabolic pathways;Innate Immune System;Apel…	D013964;D055948;D012516;D003967;D012164;D002056;D001661;D056784;D010304;D006996;D006229;D005533;D010490;D008654;D000230;D000544;D017086;D000787;D018316;D020295;D011014;D001247;D005334;D000860;D008325;D001321;D047928;D001249;D015209;D005317;C562729;D055623;D001930;D008180;D001932;D012468;D001238;D008103;D008106;D008107;D008104;D008105;D007970;D003929;D003928;D003925;D003924;D000690;D003921;D003920…	5567;4361;558;55540;6286;29940;3491;7031;7850;10519;10551;7003;231;745;5318;22;2059;5311;51196;5925;1365;8824;5783;5928;4313;3091;7298;4194;6117;5743;22800;3265;5464;6934;3726;4602;1806;5834;10963;2273;10966;2314;30;1029;1066;379;51123;10555;7422;3960;89870;8644;2517;821;2065;50810;
DB00530	D000069347	COCCOC1=C(OCCOC)C=C2C(NC3=CC=CC(=C3)C#C)=NC=NC2=C1	P09769;P10635;P29376;Q9NSY1;P10632;P12931;Q9HBH9;Q09013;P21802;Q06418;P17948;P05177;Q8TBX8;Q15303;Q6DT37;P33981;P53779;Q9UKE5;Q3U3Q1;P16234;Q9NRP7;P41240;Q9P2K8;Q52WX2;Q9UF33;P00533;Q99759;O43293;P52333;Q9H2G2;Q5S007;P06239;P29597;O94768;P35916;P31152;Q8NE63;Q9H0K1;O00444;Q8NI60;P54756;P20815;P57078;P21860;O94804;Q9UQB9;P42681;P42684;P42685;O14965;P54762;P54760;P04626;P68370;P35590;Q8N4C8;O60674;…	Ether;Organonitrogen compound;Imidolactam;Azacycle;Benzenoid;Dialkyl ether;Quinazolinamine;Pyrimidine;Aminopyrimidine;Hydrocarbon derivative;Amine;Heteroaromatic compound;Monocyclic benzene moiety;Alkyl aryl ether;Organooxygen compound;Aromatic heteropolycyclic compound;Secondary amine;	Intrinsic Pathway for Apoptosis;Signaling by ERBB4;Signal Transduction;Signaling by ERBB2;PKB-mediated events;Toxoplasmosis;Interleukin-6 family signaling;CLEC7A (Dectin-1) signaling;EGFR tyrosine kinase inhibitor resistance;G-protein beta:gamma signalling;GPVI-mediated activation cascade;Small cell lung cancer;Sphingolipid signaling pathway;MicroRNAs in cancer;Osteoclast differentiation;HTLV-I i…	D013964;D010490;C567127;D010391;D003882;D012516;D012514;D017563;D012163;D012162;D003967;D003966;D010003;D010300;C536842;D005124;C567337;D006228;D015663;D008325;D018487;D000236;D000230;D000544;D006349;D009135;D015464;D005871;D009133;D002690;D061325;C548083;D050035;D000789;D011018;D004802;D020295;D007938;D001247;D005334;D000860;D012893;D001327;D001321;D047928;D011605;D001249;D055728;D005234;D018208…	3717;10533;595;558;596;599;4170;664;414918;9474;332;3654;7850;5743;5970;2065;142;5888;4615;7157;2309;3556;1588;3554;836;3552;6347;7189;6662;54472;54855;3576;5371;9429;6478;10959;5780;2475;1440;2015;6307;55743;3557;2290;4277;7039;999;2766;672;8991;1595;6194;3757;1956;1950;3553;6714;8856;4233;4792;10111;10410;1839;27113;5595;5594;79954;1843;6198;31;3569;1649;8678;3014;1576;2002;6774;7020;3845;80329…
DB01224	D000069348	OCCOCCN1CCN(CC1)C1=NC2=CC=CC=C2SC2=CC=CC=C12	P08912;P08913;P28566;P34969;P24462;P28222;P28223;P11229;P46098;P28221;P70580;P43140;P14416;P18089;P15823;Q12809;P19327;Q99720;P41595;Q63380;P21728;P35462;P07550;P61169;P47898;P08588;P28335;P25100;P35368;P35367;P21918;P50406;Q06278;P08908;P21917;P14842;P35348;P31389;P20309;P18825;P31390;P08172;P08173;P23975;P30939;	Thioether;N-alkylpiperazine;Ether;Organonitrogen compound;Imidolactam;Tertiary aliphatic amine;Azacycle;Benzenoid;Organic 1,3-dipolar compound;Alcohol;Dialkyl ether;Diarylthioether;Primary alcohol;Hydrocarbon derivative;Amidine;Dibenzothiazepine;Amine;Carboxylic acid amidine;Piperazine;1,4-diazinane;Tertiary amine;Organooxygen compound;Propargyl-type 1,3-dipolar organic compound;Aromatic heteropo…	Abacavir transmembrane transport;Huntington's disease;Serotonergic synapse;Neurotrophin signaling pathway;Abacavir transport and metabolism;Amyotrophic lateral sclerosis (ALS);Xenobiotics;Bile secretion;	D010911;D000014;D060825;D015658;D008881;D016472;D011317;D050197;D009325;D017241;D018798;D001018;D012516;D019457;D009127;D008569;D006212;D009771;D013274;D002289;D009401;D018268;D002561;D006966;D007247;D002819;D006963;D016171;D007680;C537944;D003677;D002375;D000067877;D010300;D011249;D009133;D001145;D002277;D015179;D058225;D020734;D003110;D002658;D015175;D015663;D008325;D004681;D006505;D000236;D000…	5617;3757;9429;3356;5243;1576;
DB00973	D000069438	O[C@@H](CC[C@@H]1[C@H](N(C1=O)C1=CC=C(F)C=C1)C1=CC=C(O)C=C1)C1=CC=C(F)C=C1	Q9UNQ0;P35610;Q9Y6L6;Q9H221;P35503;P54855;Q9H222;P16662;Q9UHC9;P15144;P22309;Q6T3U3;O15438;Q92887;	Organofluoride;Aryl fluoride;Monobactam;Alcohol;Hydrocarbon derivative;Fluorobenzene;Amine;Aryl halide;Carboxamide group;Organohalogen compound;Carbonyl group;Secondary alcohol;Tertiary carboxylic acid amide;Aromatic alcohol;Organonitrogen compound;Azacycle;Benzenoid;Aromatic heteromonocyclic compound;2-phenylazetidine;Azetidine;Phenol;Monocyclic benzene moiety;Carboxylic acid derivative;Tertiary…	Pentose and glucuronate interconversions;Chemical carcinogenesis;Metabolism of xenobiotics by cytochrome P450;VLDLR internalisation and degradation;Lipid digestion, mobilization, and transport;Metabolism;Regulation of cholesterol biosynthesis by SREBP (SREBF);Drug metabolism - cytochrome P450;Glucuronate pathway (uronate pathway);HDL-mediated lipid transport;PPARA activates gene expression;Metabo…	D013964;D010146;D002292;D015658;D014277;D023903;D002972;D003882;C536213;D010996;D009135;C535934;C535933;D020138;D006519;D012164;D054058;D003384;D006969;D006967;D006965;D006962;D000419;D006689;D024821;D003092;D003924;D003414;D010300;D011249;D009133;D002277;C538249;D015179;D002100;D003110;D012206;D015663;D011778;D001008;D002295;D008654;D009336;D005878;D000544;D002545;D003877;D017240;D003875;D063766…	3949;29881;19;54659;949;5241;7376;7366;54658;255738;335;6721;6720;7364;3156;8647;1401;5916;7941;
DB01254	D000069439	CC1=NC(NC2=NC=C(S2)C(=O)NC2=C(C)C=CC=C2Cl)=CC(=N1)N1CCN(CCO)CC1	P36507;P09769;Q9Y4K4;P12931;O43318;Q09013;P21802;P42345;Q8IVH8;P17948;Q99640;O43283;Q13882;Q15303;Q6DT37;P57059;P53778;Q9UKE5;P16234;Q9NRP7;P41240;Q9P2K8;Q52WX2;Q9UF33;P00533;Q99759;P42336;P52333;Q9H2G2;P54753;O00329;P06239;P29597;O15264;Q9H0K1;Q9H3Y6;Q8NI60;P54756;P53667;P37023;P11274;P06241;O94804;P21860;P42680;P06240;P42681;P42684;P42685;P07333;O14965;Q15569;Q12851;Q16539;P54764;Q9Y6R4;Q8TDR2;…	2,5-disubstituted 1,3-thiazole;N-alkylpiperazine;Thiazolecarboxamide;Tertiary aliphatic amine;Alcohol;N-arylamide;Secondary carboxylic acid amide;Alkanolamine;Pyrimidine;Hydrocarbon derivative;Amine;Heteroaromatic compound;Aryl halide;Carboxamide group;Organohalogen compound;N-arylpiperazine;Carbonyl group;Secondary amine;Chlorobenzene;Organochloride;Azole;Organonitrogen compound;1,2-aminoalcohol…	Resolution of Abasic Sites (AP sites);EGFR tyrosine kinase inhibitor resistance;G2/M Transition;Metabolism of vitamins and cofactors;ARMS-mediated activation;GRB2 events in EGFR signaling;Removal of the Flap Intermediate;DAP12 signaling;Mitotic Metaphase and Anaphase;Transcriptional regulation by the AP-2 (TFAP2) family of transcription factors;Interleukin-10 signaling;Metabolic pathways;Negative…	D013964;C567085;C567086;D013746;D008546;D003103;C567088;C564616;D010391;D003882;C536450;C535731;D012514;C536108;D012163;D012162;D042822;D055947;D002056;D003384;D002561;C537261;D063646;C536572;D056784;D010300;C564685;C563848;D007627;D005124;C567337;D065630;D015663;D008325;D007239;D003586;D000236;D000230;D009139;D000544;D006349;D015466;D015464;D005871;D009133;D002690;C536196;D000787;D000782;D000783…	57650;3925;10457;131566;9770;3554;8091;5829;5983;10100;5984;3558;7516;9936;716;715;152007;7042;7124;6790;1063;1062;1066;55225;290;79883;595;3776;596;598;6387;3685;6383;5507;3148;8989;55839;10516;3024;79682;26091;2268;1019;83716;1017;81624;10628;9156;2444;10335;440;9843;2044;11004;90381;5982;145508;115294;9735;84898;23649;332;122769;93663;83872;5139;8342;5985;23310;8345;54478;8710;55010;22974;1337…
DB01072	D000069446	COC(=O)N[C@H](C(=O)N[C@@H](CC1=CC=CC=C1)[C@@H](O)CN(CC1=CC=C(C=C1)C1=CC=CC=N1)NC(=O)[C@@H](NC(=O)OC)C(C)(C)C)C(C)(C)C	P33527;P03367;Q9YQ12;P11712;P08183;P22309;P08684;Q72547;P05177;Q72874;	Fatty amide;Amphetamine or derivatives;Alcohol;Secondary carboxylic acid amide;Hydrocarbon derivative;Heteroaromatic compound;Carboxylic acid amide;Carboxamide group;N-substituted-alpha-amino acid;Carbonyl group;Secondary alcohol;Alpha-amino acid amide;Fatty acyl;Dicarboxylic acid or derivatives;Organonitrogen compound;Azacycle;Benzenoid;Aromatic heteromonocyclic compound;Carboxylic acid hydrazid…	Steroid hormone biosynthesis;Drug metabolism - cytochrome P450;Retinol metabolism;Chemical carcinogenesis;Recycling of bile acids and salts;Metabolism of xenobiotics by cytochrome P450;Interleukin-10 signaling;Rheumatoid arthritis;Drug metabolism - other enzymes;Bile acid and bile salt metabolism;Chagas disease (American trypanosomiasis);Metabolism;Bile secretion;	D013964;D002114;D015658;D002780;C536213;D012162;C535934;C535933;D020138;D003928;D009404;D054058;D009401;D006968;D006967;D006689;D003925;D024821;D013921;D010302;D015179;D007627;D018923;D013959;D012206;D002294;D006505;D003329;D004443;D005878;D006349;D003877;D009135;D001002;D000799;D016171;D008659;D009436;D008582;D014581;D000382;D009784;D001927;D012516;D011014;D006980;D014514;D012140;D010146;D018288…	8647;213;6347;6348;
DB00243	D000069458	COC1=CC=CC=C1OCC(O)CN1CCN(CC(=O)NC2=C(C)C=CC=C2C)CC1	Q14524;P10635;Q15858;P08183;P08684;Q12809;	N-piperazineacetamide;N-alkylpiperazine;Methoxybenzene;Tertiary aliphatic amine;Alcohol;N-arylamide;Secondary carboxylic acid amide;Hydrocarbon derivative;Amine;Piperazine;Carboxylic acid amide;Alkyl aryl ether;Carboxamide group;Carbonyl group;Organoheterocyclic compound;Secondary alcohol;Alpha-amino acid amide;Ether;Organonitrogen compound;1,2-aminoalcohol;Azacycle;Benzenoid;Aromatic heteromonoc…	Thyroid hormone signaling pathway;Hypertrophic cardiomyopathy (HCM);Hemostasis;Apelin signaling pathway;Platelet calcium homeostasis;Cardiac muscle contraction;Reduction of cytosolic Ca++ levels;Muscle contraction;cGMP-PKG signaling pathway;Dilated cardiomyopathy;Arrhythmogenic right ventricular cardiomyopathy (ARVC);Platelet homeostasis;Ion homeostasis;Cardiac conduction;	D001145;D000860;D003924;D001327;D003921;D002779;D058065;D009203;D001281;D001171;D006333;D006332;D006331;C535934;C535933;D002761;D011471;D006869;D006345;D008654;D008133;D000437;D002780;D012640;D007249;D002545;D015179;D007511;D015427;D019970;D002471;D003110;D015428;D013771;D008175;D065630;D007644;D013226;D013610;C538263;D016171;D009133;D006548;D000787;D018487;C562831;C563614;D008531;D009369;D017202…	8647;3757;
DB00285	D000069470	COC1=CC=C(C=C1)C(CN(C)C)C1(O)CCCCC1	P31645;P28335;P28223;Q9WTR4;Q9UNQ0;P10635;P11712;P43140;P50406;P31652;P23977;Q63380;P20813;P08183;P33261;P08684;P23975;Q01959;	1,3-aminoalcohol;Ether;Organonitrogen compound;Phenylpropylamine;Methoxybenzene;Tertiary aliphatic amine;Aromatic homomonocyclic compound;Alcohol;Hydrocarbon derivative;Amine;Cyclic alcohol;Phenol ether;Anisole;Tertiary alcohol;Alkyl aryl ether;Aralkylamine;Tertiary amine;Organooxygen compound;Cyclohexanol;	Ras signaling pathway;Signal Transduction;Toxoplasmosis;IRS-related events triggered by IGF1R;EGFR tyrosine kinase inhibitor resistance;Sphingolipid signaling pathway;Long-term potentiation;Translocation of GLUT4 to the plasma membrane;ARMS-mediated activation;GRB2 events in EGFR signaling;Developmental Biology;DAP12 signaling;Colorectal cancer;Proteoglycans in cancer;Signaling by Interleukins;Ra…	D013964;C564616;D013967;C563703;D018798;D012516;C536456;D002294;D012162;D009771;D013064;D003967;D012164;D010003;C567018;D010300;D010302;D008881;D003409;D007627;C567337;D015663;D008325;D018487;D000236;D000230;D000544;D006349;D009135;D007235;C536209;D008659;D001714;D014987;D010009;D012608;D011018;D011546;D011014;D001247;D005334;D003528;D012893;D001321;D047928;D011605;D001249;C564945;D005235;D005234…	79658;4363;3757;6532;54888;4008;79722;4678;9388;80243;1565;752;339479;90871;6938;5655;6860;9215;10206;6015;6299;1557;54;5617;5243;1104;9961;55585;
DB00873	D000069559	[H][C@@]12CC[C@](O)(C(=O)OCCl)[C@@]1(C)C[C@H](O)[C@@]1([H])[C@@]2([H])CCC2=CC(=O)C=C[C@]12C	P04150;	Hydroxysteroid;Alcohol;Monocarboxylic acid or derivatives;Cyclic ketone;Alkyl halide;11-beta-hydroxysteroid;Hydrocarbon derivative;Cyclic alcohol;Tertiary alcohol;Organohalogen compound;Carbonyl group;Secondary alcohol;17-hydroxysteroid;Androgen-skeleton;3-oxo-delta-1,4-steroid;Organochloride;Halomethane;Delta-1,4-steroid;Ketone;Carboxylic acid ester;Carboxylic acid derivative;Oxosteroid;Aliphati…	Generic Transcription Pathway;Nuclear Receptor transcription pathway;Signal Transduction;Gene Expression;Oocyte meiosis;	D000505;D007247;D007248;D001321;D015674;D012008;C567482;D003866;D011471;D008173;D009364;D007008;D012559;C537017;D064129;C564221;D013734;D019048;D009798;D002277;D011618;C564871;D019970;D005832;D018567;D008325;D008654;D000230;D006528;D008579;D058489;D001254;D016640;D001714;D006973;D007333;D001943;D004802;D004715;D016889;D007938;	367;5241;
DB01193	D000070	CCCC(=O)NC1=CC(C(C)=O)=C(OCC(O)CNC(C)C)C=C1	P19327;P07550;O15245;P08588;	Fatty amide;Aromatic homomonocyclic compound;Aryl ketone;Benzoyl;Alcohol;N-arylamide;Secondary carboxylic acid amide;Hydrocarbon derivative;Amine;Carboxylic acid amide;Alkyl aryl ether;Carboxamide group;Acetophenone;Carbonyl group;Secondary alcohol;Fatty acyl;Secondary amine;Aryl alkyl ketone;Ether;1,2-aminoalcohol;Benzenoid;Ketone;Monocyclic benzene moiety;Secondary aliphatic amine;Carboxylic ac…	Golgi Cisternae Pericentriolar Stack Reorganization;MAP kinase activation in TLR cascade;Salmonella infection;Colorectal cancer;Negative regulation of MAPK pathway;Oxytocin signaling pathway;Apoptosis;Negative regulation of FGFR1 signaling;Toll Like Receptor 9 (TLR9) Cascade;Toll Like Receptor 4 (TLR4) Cascade;Thyroid cancer;Activated TLR4 signalling;IL-17 signaling pathway;RAF-independent MAPK1/…	D015658;D014277;D006949;D009325;D013375;D018792;D014178;D005317;D013274;D002289;D009401;D018268;D012751;D005357;D000419;D007680;D010300;D010302;D002277;D015179;D001008;D018487;D001651;D002545;D003875;D000787;D007333;D011018;D006984;D064420;D001321;D001249;D008114;D006333;D006332;D006331;D006330;D007024;D011471;D001724;D007022;D001523;D009422;D014693;D002189;D001930;D056929;D014839;D011041;D017379…	153;5595;154;5972;2353;5594;
[truncated: 737 more rows]

## Sheet: Table S4
UMLS ID	UMLS Name	Positive Drug Pairs
C0000731	abdominal distension	2914
C0000737	abdominal pain	5109
C0000768	birth defect	739
C0000786	abortion spontaneous	405
C0000814	abortion missed	17
C0000832	premature separation of placenta	41
C0000833	abscess	1730
C0000889	acanthosis nigricans	59
C0001122	Acidosis	1970
C0001126	renal tubular acidosis	215
C0001175	acquired immune deficiency syndrome	73
C0001339	acute pancreatitis	1574
C0001418	adenocarcinoma	1881
C0001430	adenoma	559
C0001546	adjustment disorder	247
C0001623	adrenal insufficiency	805
C0001816	agnosia	119
C0001818	agoraphobia	370
C0001824	agranulocytoses	1012
C0001925	albuminuria	43
C0001948	alcohol consumption	822
C0001957	delirium tremens	113
C0001969	Alcoholic intoxication	389
C0002063	alkalosis	70
C0002064	respiratory alkalosis	313
C0002103	allergic rhinitis	1157
C0002170	alopecia	2149
C0002390	allergic alveolitis	248
C0002418	amblyopia	88
C0002453	amenorrhea	615
C0002622	Amnesia	3563
C0002726	amyloidosis	177
C0002736	als	207
C0002792	anaphylactic reaction	1357
C0002871	anaemia	6103
C0002874	Anemia aplastic	433
C0002878	haemolytic anaemia	548
C0002884	anaemia hypochromic	131
C0002940	aneurysm	685
C0002962	angina	2483
[truncated: 1,236 more rows]
