# Supplementary material for: Predicting adverse drug reactions of combined medication from heterogeneous pharmacologic databases
Source: BMC Bioinformatics. 2018 Dec 31;19(Suppl 19):517. doi: 10.1186/s12859-018-2520-8 (PMC6311930; doi:10.1186/s12859-018-2520-8)
Supplement: Supplementary file 3 — The disease-gene associations. This file contains the researched diseases and their associated genes extracted from CTD. (CSV 7229 kb) [file 12859_2018_2520_MOESM3_ESM.csv]

Disease	Genes
D016483	110557;221545;114781;114780;121260;28996;28999;55291;55294;51266;51265;55299;51263;5984;51260;100003558;102465147;102465145;57480;83894;100132673;43872;53904;142940;57484;6793;6790;286097;83540;56121;100150190;260293;386635;270;271;272;273;274;275;276;278;4646;63027;9528;9529;9525;9254;80279;9520;9521;84126;84124;83852;84129;26022;26020;26027;26025;5983;5980;51264;5986;22877;22873;5985;84698;1005…
C567129	7273;
D015419	10084;9420;10908;9895;
D020214	221692;
D060585	643314;100132074;101060200;114780;55345;55612;55341;55342;4026;27285;84915;84911;28992;100874291;84918;26578;729659;51268;26575;10892;26577;7515;50649;3998;51065;55769;8801;127707;57480;6157;64710;6795;84867;10962;6790;84864;2316;2317;154091;4739;2313;6799;6296;3773;3680;378938;3775;273;55832;124925;80055;26153;6585;140894;80206;253559;51111;81620;389206;81627;2264;63027;9529;9256;9254;644353;952…
C567123	1482;
C565637	4512;4549;4574;
C565631	7466;
C564616	114787;65095;55342;4026;100500872;28996;4023;94009;28999;28998;115817;5982;26574;10891;201725;10897;5984;51260;51118;7515;7514;341;55764;51067;693223;348;3992;3991;221662;26775;8803;3689;871;127495;3688;6305;10965;6792;6790;10960;84868;57727;3683;54843;55588;55589;292;5859;291;378938;396476;4654;4656;4651;4837;4520;4659;283871;55839;26155;6728;8412;26150;22661;80204;100506658;2268;51116;51110;816…
C567125	5660;
D010391	127018;114781;55344;55615;55341;436762;4025;4023;567956;131118;84919;140803;26578;55294;8805;10892;10891;201725;258153;5984;5985;344;345;347;393155;341;220164;3992;3990;85451;407629;221662;51280;85450;83894;80173;6355;6154;7355;55902;4683;5970;23450;10964;962;10961;561563;57720;80176;57724;57727;56121;74352;55589;553729;402055;57654;290;4524;3776;386638;65083;3778;270;284739;6291;3684;80208;26157…
D000308	114786;114781;73390;114789;338339;28996;28999;28998;55297;55294;51268;5982;5983;5980;5981;51263;5987;5984;5985;6794;6795;6790;10615;386638;386634;273;55832;55833;55831;279;64671;81855;389206;9528;9258;9524;9526;9255;57470;9522;26025;64901;124359;10891;5986;22877;22870;22872;22873;58073;84699;3512;84695;2688;2686;2683;98;91;93;94;794188;30418;246224;83473;20250;133522;29765;29767;495094;29813;2976…
D000309	110557;221545;114781;114780;73390;114789;338339;28996;28999;28998;55291;55297;55294;51268;5982;5983;51265;55299;5986;5987;5984;51260;100003558;55340;100132673;53904;57484;6794;6795;6793;6790;286097;83540;100150190;10615;386638;386634;386635;271;272;273;55832;275;276;55831;278;279;64671;81855;389206;9528;9529;9258;9524;9525;9526;9255;57470;9521;9522;6484;84126;84124;84128;84129;26020;26027;26025;6…
D010939	6513;55612;54210;92399;6721;4025;51035;12655;23365;3725;10513;130589;4783;10514;4780;55290;4133;8862;283383;3551;5987;3558;344;345;919;3858;51284;18671;718;2919;54578;50723;54739;127495;1491;7047;151354;3337;3336;5467;24300;1499;7124;5618;80830;7048;24306;10209;5308;6794;79132;10963;10962;2316;2077;6351;9123;5269;10874;284111;6720;10808;6303;148;3237;153770;1390;5858;4023;140809;590;3770;595;596;…
C562683	1497;
C536510	10560;
C536512	7172;
D009771	110557;114783;221545;114781;114780;114789;28996;28991;28999;55291;55297;51268;5983;51265;55299;5986;5984;51260;146542;100003558;85456;160418;55340;100132673;55610;53904;142940;57484;6795;6793;6790;27379;57486;286097;83540;84914;100150190;10615;386638;386635;270;271;272;273;274;275;276;278;259041;90411;81855;9528;9529;9256;9525;9254;80279;9520;9521;152926;84126;84124;255101;84129;26022;26020;26027…
C563492	5080;
D000306	114785;55344;114789;27285;28996;28991;4023;84911;23440;28999;28998;84918;5983;10891;51263;5985;345;7515;51069;341;343;51065;51067;348;3992;3991;3990;51281;84109;8803;51289;119467;53904;6342;345557;10965;10962;6790;2316;2317;4739;2313;253738;55586;292;3772;3777;3776;260293;3778;4654;272;7033;84106;4653;57616;26154;6584;27289;63933;2268;63931;63934;219899;2263;2260;2261;389206;124599;6192;9252;5747…
D000307	110557;221545;114780;28996;28999;55290;55291;727897;5983;51265;55299;5986;5984;51260;100003558;100132673;55610;53904;57484;6794;6793;6790;286097;6799;100150190;10615;386635;271;272;273;274;275;276;55831;278;9528;9529;9525;80279;9520;9521;10418;84126;84128;84129;5982;26020;26027;64900;64901;203611;51264;22877;22872;5985;22879;84698;84699;100535350;3512;84693;84695;84696;2688;2686;2683;266812;90;92…
C563250	5324;
D014075	6721;4025;4023;10514;4780;3553;344;3858;11185;3688;5465;7040;6156;24300;1499;7124;7048;256394;6720;5858;590;595;596;598;196;7253;3383;8517;8513;4199;100;402635;901;5579;6279;28248;31;1536;1535;4953;2167;4625;338;335;336;1906;53630;9636;1901;857;100328933;3458;349633;7416;653361;10562;23435;9021;3630;2949;2948;2940;1051;1191;20250;7077;1;10935;1755;1278;4312;4313;142;4316;4317;4318;1179;4502;942;9…
C563256	200576;
C566005	85366;4624;859;4625;
C562385	164656;
D001146	114786;28996;28992;5988;5989;51268;5982;5983;5980;51263;5984;5985;102465145;965;55340;53905;6795;6792;6793;6790;56122;56126;273;274;55833;276;55831;387328;81853;389203;389206;389207;63027;57479;57475;9526;9255;57470;9521;9522;100000558;555364;26020;26027;10891;22874;22871;22872;574032;58072;170938;84691;3514;50649;2688;167465;90317;2683;91;92;94;83479;83478;124540;129450;133522;29765;29761;29760;…
C537913	658;
C537912	585;
C537911	84100;
C537910	583;
C562603	11181;
C537915	8200;
C537914	5745;
C567017	2898;
C567016	7991;
C537919	3972;
C562602	6523;
D007835	3593;3592;191;3565;6532;836;3383;2056;3458;3558;282617;55315;2030;7295;3586;8743;3553;7124;3704;3567;841;840;4938;3569;1605;3440;355;
C567010	161497;117155;
C567234	8831;
C565752	1674;
C536573	2317;
C567127	1950;
D045745	84913;5982;10892;26577;55299;10897;5984;7517;7515;341;51065;3992;6152;55904;4736;10962;6790;6726;378938;271;275;57613;85320;51114;2263;2266;102;79818;4814;57050;5983;10637;57509;10631;53354;10418;10384;10383;22872;83879;9636;5298;7260;7263;95;5187;10094;8837;29969;143684;7174;79006;1192;7073;10362;1176;1175;4255;4254;79627;5530;1284;1281;1280;8766;688;1572;1576;7186;875;622;23619;23613;23612;7453…
D004184	9076;380038;6950;6720;10105;1279147;6517;3554;3553;13088;36666;93624;10891;13086;373802;3852;446858;18671;380553;4968;399077;3337;3336;373779;1499;7124;398834;7048;399248;30696;399240;10808;253738;379796;1128;590;595;495693;596;598;4322;178142;270;1277027;150771;398593;443569;394275;8935;398206;733312;100506658;379687;447313;8033340;179464;1401;447090;1236;3586;379535;23543;100;444258;3552;127624…
C567126	56945;
D007239	114787;110557;221545;114781;114780;73390;114789;338339;9466;28996;28990;28992;28999;28998;55290;55291;55296;55297;55294;55295;727897;51266;51265;55299;51263;170463;5984;51260;55344;146542;84795;55346;100003558;57480;339883;55340;83894;100132673;147407;57482;745;53904;114788;57484;5471;6794;10612;6793;6790;57486;286097;83540;56121;56122;56125;56127;56129;56128;148156;57291;57292;386638;260293;3866…
D007238	114785;114781;338339;28996;28990;28992;28999;28998;55294;51268;51267;5983;5980;5981;5986;5984;5985;55346;339883;55340;967;6794;10612;6793;6790;6799;271;272;55835;55832;275;276;153770;389203;9258;9256;57475;9254;9252;152926;84124;84129;26020;10891;133690;22874;22873;51260;84699;3516;84696;90313;2688;2687;2683;95;97;83478;256126;133522;29765;1175;1174;1173;79191;406988;375033;23057;23051;1179;1178;…
D000236	400410;5989;83892;5982;5983;5980;5981;5986;5987;5984;5985;100003558;100132673;57484;311175;191467;260293;270;271;272;273;274;275;276;278;279;64671;153770;63027;9258;9256;9254;9255;9252;9253;176060;124359;58075;387856;58071;58072;90313;90317;112950;256297;3565534;258945;258947;256126;20250;175086;29765;29767;29766;29761;29760;29763;1176;1175;1174;1173;23509;23508;23507;23506;23505;23504;23503;1179…
C537068	340665;
D000230	5988;5989;83892;5982;5983;5980;5981;5986;5987;5984;5985;146540;100132677;100132673;57484;100306851;311179;311175;260293;270;271;272;273;274;275;276;278;279;323055;64674;100012;64671;153770;17255;63027;9258;9256;9254;9255;9252;9253;100507096;100507098;124359;100506325;58075;387856;58071;58070;58073;58072;90313;90317;3565680;256297;711832;285154;258940;258942;258945;258947;256126;175085;20250;29765…
D000231	35543;55349;285362;9388;643836;5745;114789;4026;121260;27286;28996;84913;4023;723882;28992;23443;131118;28999;28998;84919;84918;29887;31939;55291;55294;51268;51266;10891;201725;5986;5984;10894;344;345;7514;51068;3998;51065;104348;348;7291;51062;221662;8568;51280;283600;43872;127495;55342;119467;6157;55904;5970;10965;10964;10963;6790;84864;27378;2317;84869;4528;2313;57060;40149;6720;56125;55589;72…
D000544	114787;110557;114785;114783;221545;114781;114780;143888;73390;114789;338339;100312982;7109;28996;28991;28990;28992;258397;327301;28999;28998;55293;55290;55291;55296;55297;55294;55295;51267;51266;51265;55299;51263;170463;5984;51260;55344;83890;55345;146542;84795;102466915;83896;102465147;55615;160418;57480;339883;55612;83894;100132673;55613;55342;25809;53904;693059;55343;55761;83547;53905;559626;6…
D057112	23363;4025;4783;9289;8091;5983;4147;5981;5984;10580;10589;221061;7518;11186;4968;7045;1397;55909;1495;24300;10965;79134;6790;1063;4739;79034;6303;5912;140809;596;598;4323;4651;11138;5412;26094;79728;27300;1017;1407;7884;64421;57470;4193;7867;22909;9841;3553;4353;900;11000;6275;79812;55122;1846;6505;641;57050;6374;430;9734;23321;4111;331;23483;332;4102;4105;93664;23244;23242;51024;22974;3897;6426;…
C565701	51473;
D008554	7100;
C565703	4094;
D007232	114787;110557;114785;100037183;114783;221545;114781;114780;73390;114789;338339;9466;28996;28991;28990;28992;48583;28999;28998;258392;55293;55291;55296;55297;55294;51268;51267;51266;51265;55299;51263;170463;5984;5985;55344;83890;146542;83896;85456;339883;55340;83894;100132673;57482;55342;55343;53905;293201;5471;6794;6795;6792;6793;6790;57486;100167370;83540;84914;56126;56129;405004;405007;59341;10…
D007235	110557;35543;221545;114781;114780;114789;337731;28996;28992;327301;28999;28998;55293;55291;393579;55294;55295;727897;51266;51265;55299;5986;5984;51260;55344;100003558;55340;100132673;2555;55610;53904;57484;563306;6793;6790;27378;57486;286097;83540;56125;723880;27304;146050;10615;260293;386634;386635;270;271;272;273;274;275;276;55831;278;55839;563244;7621;81671;196074;9528;9529;9258;9524;57475;925…
C536209	627;429;5979;8929;1908;2668;
C565707	1829;
C565706	131118;
C536194	1290;1289;1277;
C536195	1289;
C536196	1281;
D000787	5988;5989;83892;5982;5983;5980;5981;5986;5987;5984;5985;100132677;100132673;57484;311179;260293;270;271;272;273;274;275;276;278;279;323055;64674;100012;153770;17255;63027;9258;9256;9254;9255;9252;9253;100507096;100507098;124359;58075;387856;58071;58070;58072;90313;90317;112950;256297;711832;258940;258942;258945;258947;256126;175085;20250;29765;29767;29766;29761;29760;29763;1176;1175;1174;1173;235…
C536190	1001;
C536192	84627;
C536193	7148;
D011469	182642;5989;83892;5982;5983;5980;5981;5986;5987;5984;5985;146542;100132673;57484;311179;191466;260293;270;271;272;273;274;275;276;278;279;323055;64674;100012;64671;153770;63027;9258;9256;9254;9255;9252;9253;3564798;3564794;80270;100507096;100507098;124359;387856;58071;58070;58073;58072;90313;90316;90317;3565680;256297;711832;258940;258942;258945;258947;256126;175085;20250;29765;29767;29766;29761;…
D053358	1896;
C536198	5351;
D000789	114786;114783;114781;114789;28996;28992;5988;5989;51268;5982;5983;5980;55299;5984;5985;55340;961;6795;6792;6793;6790;56122;56126;270;271;272;273;274;275;55831;387328;81853;389203;389206;389207;85358;9256;57475;9526;9255;57470;9521;9522;100000558;84124;83852;555364;26020;26027;10891;133690;22874;22870;22871;22872;293281;58072;3516;84696;151556;2688;167465;90317;36849;2683;91;92;95;94;83479;83478;5…
D004819	11322;147138;
D017436	126364;213;284129;5581;2920;6696;9365;8743;8074;6256;4879;5741;7054;5468;5054;8522;7099;3684;55959;4199;3730;7324;7097;9289;4065;7052;199675;9612;3576;6439;64231;8395;366;118932;8600;7040;632;122618;7421;3815;2638;2919;302;8856;1152;1490;1594;397687;5996;1591;60675;2260;4929;3725;11314;1401;3689;5327;54;5578;3687;4036;2162;929;55636;128674;144195;8648;2353;23283;2253;1576;1513;1000;
D056929	3593;3717;5170;213;5172;7220;5743;7225;5468;8989;83939;4780;5587;26;3553;6513;414399;6647;4306;1317;3762;54205;999;1490;1956;7040;6718;59;7124;7251;5595;5594;5599;3569;4879;4878;57727;27173;1387;2064;4489;4973;55244;1080;2908;113278;5617;5601;5499;3309;8805;796;836;5311;3576;7364;5315;3651;525;11607;6582;3816;8204;2729;249;9311;5329;1432;842;841;5578;1649;5243;7422;5972;5970;10891;9249;2920;8743;…
C537062	10847;
D052517	285362;
D020096	9132;54600;27434;2843;3630;6585;259;56288;7096;7097;836;22978;2056;1191;3458;3459;26762;405;2033;10605;55662;3488;79891;3586;64422;3934;55341;3134;729230;57602;1910;7124;3312;2950;2952;847;51031;26084;864;5230;10641;3091;351;2023;81631;5972;6696;7040;
D003221	400410;5989;83892;5982;5983;5980;5981;5986;5987;5984;5985;100003558;100132673;57484;100306851;191467;260293;260294;270;271;272;273;274;275;276;278;279;64674;100012;64671;153770;63027;9258;9256;9254;9255;9252;9253;176060;100507096;100507098;100506325;58075;387856;58071;58070;58072;735203;90313;90317;112950;285154;3565534;256126;20250;175086;29765;29767;29766;29761;29760;29763;1176;1175;1174;1173;2…
C537989	7879;
C536457	2706;
D011602	127018;65095;100132074;10054;80705;55346;114789;338339;4026;79838;28996;4023;23443;23440;131118;28999;84919;84918;5499;5989;55297;55295;10893;51265;5981;10897;5987;5984;160897;3998;3995;348;3992;51284;127707;85456;51280;51283;51282;3689;257236;55703;6156;6157;55901;6723;10965;84867;6299;6790;81539;2317;57722;84868;2313;100167370;57727;27175;69888;55586;55585;5858;100169978;26471;3772;3775;6580;27…
C536108	5422;
C566055	6915;
D011605	400410;5989;83892;5982;5983;5980;5981;5986;5987;5984;5985;100003558;100132673;57484;100306851;57488;191467;260293;260294;270;271;272;273;274;275;276;278;64674;100012;64671;63027;9258;9256;9254;9255;9252;9253;176060;100507098;100506325;58075;387856;58071;58070;58072;90313;90317;112950;285154;3565534;256126;20250;175086;29765;29767;29761;29760;29763;1176;1175;1174;1173;23509;23508;23507;23506;23504…
C566057	7056;
C537135	27316;
C537134	8481;
C537137	51057;
C537136	7372;
C564948	22948;
C563665	5250;
C537133	26123;
C536106	2660;
D034062	5621;
C564945	114785;55349;114780;55344;80705;114789;121260;7109;28996;84913;27283;23440;27289;84919;26579;2030;55294;8805;727897;4642;51265;3925;51263;5985;7515;347;55766;341;407975;3998;51065;3995;51646;348;3992;51063;8801;162427;51280;57480;3689;30011;55909;55703;64710;55900;55901;55761;55904;4683;5970;10964;10963;6790;2319;57722;4739;57724;81533;4831;56122;55588;55589;51601;8303;140545;51606;3773;57291;377…
D016491	114787;110557;114784;114783;221545;114781;114780;73390;114789;338339;121260;337731;28996;28999;28998;55290;55291;55297;51268;727897;5983;51265;55299;5986;5987;5984;51260;55344;146542;91137;100003558;57480;339883;55340;100132673;2555;57482;745;53904;693059;114788;57484;5471;6794;6795;6792;6793;6790;83541;286097;83540;84914;56124;56127;100150190;57292;386635;270;271;272;273;274;275;276;55831;278;27…
D016142	114781;55344;55341;84916;4025;27289;140803;55294;8805;10892;5984;347;7512;220164;55768;348;3992;3990;85451;4838;83894;6355;6154;55902;55905;6723;10964;962;6790;209456;57727;56121;74352;55589;290;4524;3775;3778;270;284739;22710;26157;4646;26155;80208;100506658;85320;6197;2263;2260;81626;7884;81624;387923;54892;57176;109;56901;103;100;22903;22904;57181;7869;4811;113179;85439;64454;9415;5983;6370;80…
C537139	94;
D013966	127018;55344;55614;114789;567956;27283;28999;84919;10891;344;55766;7512;348;3992;3991;3990;407629;257236;55902;10965;4731;10961;57720;57724;55589;553729;5858;391712;386638;283130;3778;445073;562845;6584;85320;153770;7881;565844;9258;153396;57471;254956;7862;57180;100535513;5824;116238;4817;4814;79813;51303;79815;26022;9415;64900;10638;55062;11946;10148;54555;83876;60640;84696;7262;2688;6202;51069…
D023961	2516;
D011625	114786;28996;28992;5988;5989;51268;5982;5983;5980;5981;5984;5985;55340;53905;6795;6792;6793;6790;56122;56126;273;274;55831;387328;124944;389203;389206;389207;57475;9526;9255;57470;9521;9522;100000558;555364;26020;26027;10891;22874;22871;22872;574032;58072;50649;2688;167465;90317;2683;91;92;94;83479;83478;129450;133522;29765;29761;29760;1009;23508;23054;23504;375035;7188;3430;7181;7184;7186;29106;…
D000303	114787;110557;114784;180162;221545;114780;172796;172797;121260;185101;35543;28991;28999;28998;55293;55290;55291;55296;55295;5982;5983;51265;55299;51263;5984;51260;100003558;85456;55612;100132673;55341;83853;55610;53904;961;6794;6795;6792;6793;6790;57486;286097;83540;177311;28996;100150190;402055;10615;191467;386635;271;272;273;274;275;276;278;279;55839;182455;176471;81853;9528;9529;9258;9524;9525…
D018344	9094;
C562729	114787;114785;114783;114781;114780;114789;338339;28996;28992;100533952;28999;100533955;55290;5989;55296;55294;55295;51267;51266;51265;55299;5986;170463;5984;5985;55344;102465145;57480;339883;55340;100132677;967;26585;57484;559626;6794;6792;6793;6790;286097;6799;56121;56125;723880;57291;260293;6293;271;272;274;275;276;279;55839;100652740;100652748;153770;63027;9528;9529;9254;80279;57470;9522;1370;…
C562727	2244;2266;2243;
D009958	26005;
C562725	3818;
D000430	180162;172796;172797;114789;338339;185101;28996;28999;5989;55297;55295;51265;5981;5987;5984;55340;961;6794;6793;6790;100167370;177311;177310;56129;191467;272;273;55832;55833;276;55831;55839;182455;2558;26122;85358;9258;57475;57476;9255;9253;176060;173547;26575;64453;64902;64900;59345;10891;133690;7786;22876;190487;190488;84699;170938;160897;2688;2686;93;256297;188965;3565534;20250;175086;6418614;…
D041881	885;9241;3630;14599;7133;7132;3162;10257;836;4363;2488;7157;1583;7200;3479;654;655;2688;650;652;4092;4091;2875;581;2641;3875;5996;3757;2185;7124;3284;6011;59;7252;3397;6752;6750;6751;6770;5617;5243;1576;356;355;7422;8647;9518;1081;7040;
C538361	204;
C566618	26227;
C566619	4041;
C567529	7494;
C566612	1302;
D018476	5988;5989;83892;5982;5983;5980;5981;5986;5987;5984;5985;146542;100132678;57484;100306851;260293;260294;270;271;272;273;274;275;276;279;64674;100012;64671;63027;9258;9256;9254;9255;9252;9253;176065;100507098;100506325;387856;58071;58070;58073;90313;90316;90317;3565680;256297;285154;258945;258947;256126;20250;29765;29767;29766;29761;29760;29763;1176;1175;1174;1173;23509;23508;23507;23506;23505;2350…
D016543	114786;114781;28996;28992;5988;5989;55294;55295;5982;51266;5980;5981;51263;5984;5985;58140;57480;55340;55613;420623;961;6795;6792;6793;6790;56121;56122;56126;8804;260293;270;273;274;55833;55831;387328;81853;389203;389206;389207;63027;57479;9256;57475;9254;9255;57470;9521;9522;100000558;51268;26022;555364;26020;26027;5983;10891;133690;22874;22877;22871;22872;92421;58072;84691;84696;3514;151556;268…
C566611	126326;
D011115	114787;180162;114781;114780;172796;172797;114789;121260;185101;28996;28992;114783;28999;100533955;55290;5989;55296;55294;55295;727897;51266;51265;5981;51263;83891;5984;5985;55344;55345;146542;84795;102465145;57480;339883;55612;100132677;55341;57482;53904;55343;53905;5471;6794;10612;6792;6793;6790;83541;337731;286097;83540;56121;177311;177310;56125;402055;57654;57291;6636;386638;260293;6293;179497…
D005348	35543;3480;55619;55617;55346;55612;114789;338339;27286;114784;4023;84911;28992;131118;28999;6340;55296;2030;574489;727897;574487;574484;55299;574482;574483;5985;344;345;346;347;341;7511;2918;3995;3992;7518;51285;51284;165918;221662;51283;4838;57728;693181;3689;871;127495;693050;6154;55342;6157;55902;85455;55611;53905;3485;6319;10964;84867;10962;6790;81539;192174;11274;10969;83540;4831;2872;28996;…
D016720	7040;3459;4361;51802;4683;4824;3630;6582;7852;5330;3014;7113;1906;3164;5587;1544;4047;6648;1543;7157;6348;3458;3576;6515;3558;4318;9971;367;1565;9687;1244;8431;2289;55062;10524;3586;4094;2936;3480;3276;440;4117;6522;3757;2950;5594;847;10;3249;12;5595;3119;1557;3565;1559;64838;5187;11067;472;2539;2168;2005;50507;5970;83729;1576;26471;
D011111	216;64478;7077;51046;9121;2222;2651;59084;1264;11309;131;3422;10211;1962;5468;495;51478;6517;83938;27075;30835;80221;230161;1544;1545;5825;13088;209186;6818;57561;641371;3790;221472;151651;27165;375775;8995;56131;8714;6844;1376;292728;234564;284723;287;8431;996;55536;714;713;374882;5141;54329;9824;4193;5465;10449;22925;6716;1499;7124;24303;10112;4846;24306;6568;10965;58;6319;3569;51;8789;3032;303…
D058249	201163;
D012466	114787;114785;100037183;114783;114781;114780;73390;114789;338339;9466;28996;28991;28990;28992;28999;28998;258392;55293;55291;55296;55297;55294;51268;51267;51266;51265;55299;51263;170463;5984;5985;55344;83890;83896;339883;55340;57482;55342;55343;961;5471;6794;6795;6790;57486;100167370;6799;56126;56129;402055;59341;10615;4641;260293;165829;271;272;273;274;55833;276;55831;55839;81850;2558;67255;6467…
C535860	3791;84168;2324;
C535863	4920;
D054908	3920;54600;55347;500993;10452;10518;6727;6636;28998;4780;3553;51263;344;9939;348;367586;54732;6150;55902;110257;4736;84936;84869;5303;55226;154791;292;293;291;199;6389;63931;522;69774;3586;8644;39;1841;1537;9412;9551;139322;10632;2734;84896;11949;335;22872;42832;3295;5130;51023;8195;5705;3458;84693;6205;7417;84191;363074;55157;7419;6208;55379;29081;10840;294978;51805;55973;5033;295952;51650;51651…
C562627	2006;5832;10516;
C562626	715;
C562625	1278;1277;
C536480	9860;60495;
D003926	6833;5734;16333;595;213;551;3630;3952;5054;7157;4288;6513;5925;2641;1562;896;3767;9370;102114994;100328954;7128;7358;100328933;102147103;1027;1026;1557;27250;1559;1558;2997;7163;2697;2353;3098;100534648;
C536065	2316;8481;
D058489	2908;
D007011	114784;55349;55345;4026;28996;4023;94009;23446;27289;5988;5982;10892;10891;201725;5984;7517;7516;7514;55765;348;3992;221662;51280;3689;149840;4935;27284;6790;84868;2312;4831;27173;51602;291;3772;3777;260293;3779;3778;272;55835;56833;43982;283871;26157;26154;26153;580;57613;80206;80205;100506658;57619;128272;161291;51110;2263;81620;2261;2267;81624;93323;63027;122618;494143;9254;9252;118738;9522;13…
D007010	114787;114786;114785;114784;114783;221545;114781;114780;143888;114789;338339;121260;337731;28996;28991;126299;28992;100533952;327301;28999;28998;100533955;101060200;55293;55290;55291;55296;55297;55294;55295;51267;4642;51265;55299;51263;83891;5984;51260;55344;55617;146542;84795;55346;140730;102465145;160418;57480;339883;55340;100132677;83894;100132673;55341;128872;57482;128876;55342;9202;286380;11…
D020146	114781;261726;55340;114789;14194;23443;23446;51268;10897;10894;51067;127707;100126318;128637;55904;84867;4735;3683;55589;51605;140545;290;4659;140894;90826;30661;2108;2262;2260;9256;9252;108;442892;57181;7869;22907;2046;2047;2044;2045;2042;2043;84124;2041;79813;2048;2049;9411;9414;5828;57509;6373;6376;10140;11949;138199;7037;54550;84699;84696;6204;2688;84058;6203;283899;114900;5118;91;10568;9748;…
D007012	3921;10299;23435;30058;6514;5552;10101;55611;6723;6950;3716;28991;84912;26472;28992;55652;11983;130589;134430;4783;5654;4781;4780;27143;81579;3553;3552;83442;51303;5982;3251;5684;10897;10894;3856;65020;7514;9097;7512;54918;343;84303;50640;348;3992;3858;3990;11069;664;54732;4175;716;714;713;712;6038;6150;1491;10204;6578;3337;3336;5467;1499;6840;6097;80833;10197;10965;4736;10452;79139;91612;4738;84…
D007015	6781;5251;207;6574;6575;6566;9962;1758;6696;
C563719	3778;
D018234	79058;
C563714	64127;
D007018	110557;114784;221545;114781;114780;114789;338339;28996;28992;28999;5988;55291;55296;51268;727897;4642;51265;55299;51263;5984;51260;83890;55345;373696;100003558;55340;83894;100132673;2555;693050;55610;53904;55343;961;10612;6793;6790;286097;83540;84914;56129;100150190;10615;386635;271;272;273;274;275;276;55831;278;55839;9528;9529;9256;9525;102114994;85359;9520;9521;84126;84124;84128;84129;5982;2602…
C535464	180162;55349;172796;172797;259738;259739;185101;28996;84913;4023;174923;172559;246175;120892;13213540;2030;10891;10890;5985;180264;345;7515;50649;3998;181588;348;3991;3990;387990;180884;184533;7124;53905;10965;6793;10961;10960;182541;3565328;172179;4831;177311;177310;266913;55586;5858;291;181015;13189032;378938;191467;3778;1139;272;273;274;4837;4836;182293;182455;100506658;51110;2263;140825;9255;…
D018290	114786;114789;338339;28996;28992;28999;5988;5989;51268;51267;5983;5980;5984;51260;401399;57480;55340;191601;420623;57484;6795;6792;6793;6790;963;56122;56126;57291;271;273;274;55833;55831;279;55839;387328;81853;389203;389206;389207;4647;63027;85358;9258;57475;57476;9255;57470;9521;57472;100000558;152926;84128;84129;727897;555364;26020;26027;64900;124359;10891;646962;22874;22871;22872;574032;5985;5…
D020149	35540;114784;172794;10611;172796;172790;114789;338339;28996;28990;100312985;185108;28999;28998;55290;55296;55297;51268;727897;5983;5746;55299;51263;5987;5984;5985;308016;83896;339883;172793;6794;10612;6792;6299;6790;286097;83540;177311;177310;6296;177648;405003;84912;4641;191464;191467;191466;260293;271;55835;274;276;55831;55839;4646;182455;182456;81850;176471;67255;55676;189116;15953;9529;9258;9…
C567357	51305;
D053158	9076;5590;54600;7082;6721;3716;26471;9774;130589;6517;83939;4780;3557;8864;3553;3552;4000;727897;3251;10891;9467;3558;341;811;348;815;180565;18671;84432;5465;8622;5467;7042;1499;7124;80725;6844;10963;4734;6720;5919;10804;5859;595;596;4321;598;4323;196;3678;2828;14599;3148;4659;83729;3383;3028;1457;1019;2260;1017;83658;8731;3586;1233;1337;4193;4190;442894;2520;6275;6277;5578;1843;32;55122;1536;309…
D017700	5196;213;406923;54600;4609;1264;4478;5743;51477;3326;1499;3329;4735;10694;3927;4023;1544;7301;3553;1543;5925;4780;13086;7057;154807;3558;2155;396818;2248;2249;2153;1674;811;2246;813;348;2159;3569;2243;6402;718;8078;10055;325;999;998;9377;4312;5518;1956;1950;5684;266682;23564;7124;22929;4233;2260;5594;7852;2261;59;10961;1557;5741;1559;5598;6385;13095;5306;4137;2147;415;3843;2799;5694;5627;2255;225…
D001660	114784;221545;114781;114789;338339;28996;28991;28990;28992;28999;28998;55293;55290;55291;55294;51268;5982;51266;5980;55299;51263;5987;5984;51260;55344;55346;85456;57480;55610;55343;961;6794;6792;6793;6790;27379;57486;83540;56127;402055;84912;10615;386638;271;272;273;274;275;55830;55831;55839;4646;81855;196074;63027;9528;9529;9258;9524;57475;9254;9255;57470;9521;57473;5989;378807;100093630;8876;25…
C567202	2038;
C566815	7021;
D005891	221545;114789;114788;28996;28990;28992;28999;28998;55290;55296;55297;55294;55295;5982;5983;5980;55299;5986;5987;5984;5985;55344;55346;57480;6793;6790;57486;286097;6799;56122;56125;56129;56128;148156;57291;386638;260293;386635;553443;272;273;274;275;55830;55831;55839;81853;504189;389208;81855;63027;57478;57479;9258;9525;9254;9520;9521;57472;57473;1370;152926;83852;84129;26022;26020;64902;64900;108…
D018500	110557;221545;114781;114780;378469;121260;28996;28992;327301;28999;55293;55291;393579;55294;51268;5983;51265;55299;5986;5984;51260;146542;84795;100003558;83894;100132673;43872;55610;53904;142940;57484;6795;6793;6790;286097;83540;56121;84914;56124;56126;100150190;10615;260293;386634;386635;270;271;272;273;274;275;276;55831;278;4646;563244;7621;81671;389206;9528;9529;9525;9254;9255;9520;9521;84126;…
D045602	10062;7200;213;24300;5743;4780;1544;1545;3553;2520;2488;581;54884;2247;348;2919;714;712;710;1956;7040;187093;5595;7124;6011;3248;59;5594;1557;1559;1558;3569;162466;4137;6752;71773;178802;178803;1082;1081;596;598;5617;3140;14599;7039;7133;56926;836;361523;3576;7364;3479;50801;361;6582;6580;2938;2939;54659;54658;6671;182177;182176;1543;847;1646;842;3397;6770;7376;5243;7422;10864;578;9241;3162;3776;…
D019052	213;5175;3925;5743;26471;80824;6876;7124;4780;5274;100186840;80331;29979;180565;8431;3762;3763;54205;9709;1956;23480;1555;9175;3249;5264;5595;5594;1557;5599;1559;23162;1385;1386;5473;1326;596;84447;3304;3303;4129;4128;836;837;929;1850;7364;6515;1409;51619;367;427;3667;440;8454;3310;3312;847;1647;842;840;1843;6500;1649;5243;3356;2168;5971;55062;16333;627;3757;6532;81567;11221;1588;7494;3358;7412;9…
C535536	5308;
D017036	5054;3921;9079;9678;27289;3553;13088;13087;55781;9931;348;7518;18671;717;80728;58506;7818;7043;7042;6158;7124;961;10196;51616;5305;209456;5915;5914;5916;1660;595;596;598;196;6385;3146;3673;2823;5411;2263;8516;4216;4199;4192;4193;101;19027;900;6508;6275;6279;1244;649;6376;373156;9733;335;337;22876;8467;72465;51023;5706;3459;25902;8743;55768;13113;13112;13117;84376;13119;51727;29883;29889;3630;2947…
C535575	114787;114785;114783;114781;114780;114789;338339;121260;28996;28992;100533952;28999;28998;100533955;5989;55296;55297;55294;55295;5982;51266;51265;55299;51263;83891;5984;51260;55344;84795;102465147;102465145;57480;339883;55340;100132677;83894;57482;142940;57484;6794;6795;6792;6793;6790;57486;286097;83540;56121;56125;402055;84912;57291;6293;270;271;274;275;276;100616668;55839;4646;22661;153770;8167…
D017034	57582;1141;1137;57282;
D004405	768;3491;5743;6876;51175;3553;1543;1773;23657;8714;80336;811;84981;1152;28984;7124;10110;80727;92154;1066;154796;140809;4322;177;396;3146;8544;27063;5763;51363;6515;5315;7436;81027;360;581;440;383;11082;4353;1849;1646;1728;1843;84803;788;6506;7422;80341;57561;5036;2920;54886;201895;6535;1906;10257;84699;6280;10626;1356;90378;1591;9236;3727;9022;5348;5226;5225;3904;91947;2730;57016;57546;7171;3231…
D006528	400410;5988;5989;83892;5982;5983;5980;5981;5986;5987;5984;5985;146542;100003558;100132677;100132673;57484;311175;191467;260293;260294;270;271;272;273;274;275;276;278;279;64674;64671;153770;17255;63027;9258;9256;9254;9255;9252;9253;176060;100507096;69179;124359;100135940;58075;387856;58071;58073;58072;90313;90316;90317;112950;256297;3565534;258945;258947;256126;252637;175085;20250;175086;29765;297…
C536589	478;477;
D055985	10063;213;211;5741;4514;7381;7385;56894;4705;4704;3553;3552;3251;10891;6470;4709;4708;1374;10587;25828;3934;4702;729230;266682;5468;7124;6392;1558;6390;4133;6652;51079;26471;140809;3569;596;1329;6389;836;4728;4724;581;4720;4723;4722;368;4967;1528;11957;3586;2939;1337;11951;11950;2729;6648;22906;4353;846;1647;7296;841;1649;435;3593;3592;2597;6834;1340;11947;337;56994;1347;5663;7018;3162;3163;3458;…
D006932	114787;110557;114783;221545;114781;114780;114789;338339;9466;28996;28990;28992;100533952;48583;28999;28998;100533955;55290;55291;55296;55297;55294;55295;5982;51266;51265;55299;51263;83891;5984;51260;55344;146542;84795;55346;58140;100003558;102465147;102465145;57480;339883;55340;100132677;83894;100132673;55613;57482;745;53904;114788;53905;5471;6794;6795;6792;6299;6790;57486;286097;83540;56121;5612…
D003025	210;10294;5741;5743;3326;5468;4780;3557;3554;3553;1543;3551;6647;3559;3558;4982;2152;7068;4988;2243;6999;10;2919;999;3689;3486;6916;1956;1950;1499;7124;3643;666339;59;7252;51166;3565;3569;5307;5698;293;7316;595;596;8600;4322;179544;14325;7033;5601;3146;22154;3304;5224;3303;5319;836;3383;20210;3576;7431;3620;2668;3586;581;2936;302;5008;2052;5321;248;3552;847;1437;900;842;1728;1649;3091;1244;3094;5…
D014718	3927;55341;6723;27289;4780;3557;12526;3553;13088;7305;3251;13086;3558;3856;7515;811;348;360023;11182;64778;718;2919;1791;10605;712;54739;1491;3337;3336;7128;6304;24300;5468;7124;917;57162;10963;2318;25893;6652;10808;84101;5914;5916;5913;10803;6590;590;59057;596;599;598;81831;3140;6387;79891;3385;3382;3383;20210;57613;30837;171586;6584;17311;15951;57758;235469;1017;1234;1237;3586;64422;440;50861;6…
D003027	110557;221545;114781;114780;28996;55293;393579;55294;51268;5982;5983;51265;55299;5986;5984;5985;146542;55340;100132673;961;563306;6792;6790;286097;10615;100132496;386634;386635;271;272;273;275;55831;278;563244;7621;9528;9529;9256;9525;9255;9520;9521;9522;84126;84124;84129;26020;26027;26025;5980;51264;22875;22877;22873;58075;57515;58071;58072;84698;84693;3516;84696;50649;2688;2686;94;100129905;256…
D012008	110557;35543;221545;114781;114780;114789;114788;121260;7109;28996;28990;28992;28999;28998;55290;55291;55296;55297;55294;55295;5982;51266;51265;55299;51263;5987;5984;51260;32233;146542;84795;55346;58140;100003558;140730;85456;57480;55340;83894;100132673;55613;55610;53904;142940;961;5471;6795;6792;6793;6790;27378;57486;286097;83540;56121;56122;56125;56126;2641;723880;148156;57291;6636;386638;260293…
D005596	3593;3592;3569;1300;213;4363;596;2495;6403;2840;5743;3065;7082;20293;3596;1544;836;1543;361523;57105;6662;3576;4048;5724;3291;7412;183;100506658;9971;6347;3567;4353;4842;4843;6356;632;581;4318;2919;5595;4257;6401;3157;240;3553;7124;6175;6037;8288;3383;847;4056;3689;5970;59;1280;840;1558;3565;1649;3684;355;1244;860;4586;10800;1576;5594;
C537344	5077;55534;
C537345	3949;29881;335;6721;6720;64241;64240;3553;6347;7364;7366;255738;1401;54659;54658;3156;7124;949;19;5241;7376;8647;5916;7941;
C537342	6469;
D030401	405901;65094;55349;401399;55615;259738;338339;4026;3921;84913;4023;7844;327301;4116;27289;261729;55290;2030;5982;5983;10891;10890;5984;5985;344;345;405916;347;341;343;51065;3996;3995;51646;348;3991;51284;84109;405131;5992;288818;100150288;146227;6152;6154;6155;565921;6157;55902;4682;55611;55761;4935;64284;6723;10965;10964;4736;10962;93436;81539;2317;84868;57724;83540;56121;406024;27173;56127;3001…
C537340	2239;54884;2719;
D007153	244332;35540;114785;114784;145200;379254;114781;110557;143888;73390;114789;338339;9466;337731;35543;28991;28990;28992;114783;28999;28998;258392;55293;55290;55291;55296;55297;55294;55295;51267;51266;51265;55299;51263;170463;5984;5985;55344;83890;55345;146542;84795;55346;83896;55615;160418;57480;339883;55340;83894;55613;100131825;57482;55342;53904;114788;961;559626;6794;6795;6792;6793;6790;57486;10…
D017520	9076;1147;9474;3491;5743;10457;3329;652971;3553;3552;3551;6647;3558;347;348;8431;51284;4880;3934;2706;1956;1950;187093;187092;7124;219;9172;29126;5618;7447;1558;3569;4137;8878;81631;4843;2064;2065;6855;178803;2475;7316;596;598;3145;5164;3304;836;207;3576;100506658;3047;362;51614;8517;581;2936;445;847;6272;342184;842;114907;4050;1649;5243;9415;5970;1581;29948;332;7096;7157;1583;3458;2904;1586;8614…
D012001	378708;6720;8301;136227;23369;53561;10101;3557;7846;3553;3552;3551;5829;3558;7517;80332;341;6843;8904;10245;348;815;18671;54732;2919;84432;1490;5465;7040;5467;10201;1499;7124;5265;6793;6790;2319;2314;81532;1066;5967;10800;290;6590;595;596;598;4323;196;6385;3141;3678;274;3673;4659;3674;6194;3385;3383;117159;80204;2987;114571;2268;1018;1019;1017;2266;2267;5000;1232;1233;7130;5009;5008;9520;4193;786…
D012002	55340;55341;55343;84916;28992;26472;23446;10899;26578;10890;5987;55761;3992;8801;3689;6150;6155;6156;6157;55902;4682;55907;55904;55905;10964;10963;6793;10960;2313;10969;216;6727;5858;290;291;6636;3776;84910;55832;4650;4653;4659;23369;26155;6728;128272;7881;6059;81620;2261;57479;9525;9255;9521;22908;103;57181;22907;4817;79813;79814;57050;93624;6373;10630;5981;10412;10411;11949;54881;10419;83871;96…
D012003	6513;14170;54210;92399;26471;10513;130589;4783;4780;55290;3553;3552;3551;3558;345;54739;1491;7047;3337;3336;5467;24300;1499;7124;80830;7048;24306;10209;6794;10963;10962;9230;2077;5269;10808;3237;1390;4846;140809;3772;3770;595;596;598;4323;196;1124;5226;653140;284723;25888;3383;57599;171586;6584;153770;2260;1017;29035;100129792;118460;3586;1948;444;23099;9841;115196;6934;4149;4353;2047;123264;901;…
D012004	7252;8732;349667;261729;114438;55619;1200;9388;55340;55610;55611;27286;4025;84913;4023;9652;6898;28999;27289;55297;4175;5982;26574;26577;55299;51263;5984;10894;7517;345;7515;7514;341;343;51065;3996;3995;6422;348;3992;7518;162427;165918;51280;85450;406650;80173;871;100150288;30011;6152;55909;8877;6155;64710;7124;6342;55904;4683;3485;10966;10965;10964;4736;10962;6790;81539;84869;4739;2313;10969;880…
D056988	114781;261726;55340;23443;23446;51268;10897;51067;127707;128637;55904;10961;4735;55589;51605;140545;586;6582;4659;140894;90826;30661;2108;2262;2260;9256;9252;108;442892;57181;7869;22907;2046;2047;2044;2045;2042;2043;84124;2041;79813;2048;2049;9411;9414;5828;57509;6376;10140;11946;138199;7037;54550;352938;10000;84696;6204;2688;6203;36849;9748;1991;1621;1627;5187;84273;8837;29960;552;8728;1191;1192…
D011843	55349;114781;55344;55341;4026;84916;4025;14194;28992;26472;28999;84918;6340;55291;2030;55294;115817;51266;10891;5981;10897;5984;7515;347;55766;7512;51065;220164;55768;51066;3992;51062;51285;85451;3482;17224;4931;83894;871;257236;3688;6154;7355;55902;117156;55905;64284;6723;84861;6795;962;6790;2317;154091;80176;57727;56121;116039;56124;55589;55584;57654;290;4023;6583;4524;258520;3775;6582;260293;9…
D031901	5460;
D000070642	10277;64802;
C580316	1674;11155;339855;9531;79912;
C562538	6628;
D029481	110557;35543;114783;114780;114789;338339;337731;28996;28991;148156;28999;55290;55291;55294;51268;727897;51266;51265;55299;51263;5984;5985;55344;84795;55346;102465147;146540;339883;55340;128872;961;6795;6793;6790;441771;56127;6296;100150190;10615;57292;386638;260293;270;272;273;274;55830;55831;279;55839;100652740;100652748;153770;81855;196074;63027;57478;9529;9524;57475;9254;9252;9522;7620;378805;…
C535436	1292;1293;1291;1303;
D064129	3920;685222;3925;6515;6721;4025;10457;4023;6528;4780;6340;3554;9289;13088;51303;26575;26574;13087;13086;3559;3558;255738;54918;811;7051;18671;11181;2919;5460;113220;5465;7040;24300;1499;7124;6095;6307;340665;5187;10350;10963;10193;51166;6657;154091;6654;5304;6652;5915;56243;26471;590;57119;595;1081;596;598;196;28973;3678;4688;11130;3148;26154;2547;3383;20210;3381;100506658;85320;521;1017;1407;851…
D056987	127018;55344;55614;114789;4023;567956;27283;28999;84919;10891;344;55766;7512;348;3992;3991;3990;407629;257236;55902;10965;4731;10961;57720;57724;55589;553729;5858;391712;3775;283130;3778;352926;445073;562845;6584;85320;153770;7881;565844;9258;153396;57471;254956;7862;100;57180;100535513;5824;116238;4817;4814;79813;51303;79815;26022;9415;64900;10638;55062;54884;10148;54555;83876;60640;84696;7262;2…
D006938	261729;114781;55342;84915;4023;131118;27289;84919;10891;5985;344;345;341;348;3992;3991;3990;6155;55902;130888;10965;10963;6790;4739;55586;290;291;260293;253959;272;4659;6584;100506658;2268;81620;2266;9522;7035;100;107;2046;2042;4814;9411;64902;9415;6374;6376;10417;53354;10146;54884;54886;9639;10381;9320;84699;3158;6204;2688;84676;6804;9746;10564;10568;1622;10096;1628;8837;8831;8833;558;143686;505…
C563808	5318;
D000881	216;6591;6513;14170;6615;596;983;4322;25642;5226;7153;142;7150;3552;10257;1111;1052;857;836;3586;1773;3123;3458;3576;29277;43;3558;9429;64127;8714;553969;2920;8842;1017;28253;8431;891;4312;4314;207;581;898;5595;1544;3135;5460;5347;7040;3133;3553;7124;641291;3562;1437;123264;1026;960;842;841;3565;6657;3569;1723;4353;5444;2539;1244;79923;30095;1576;5594;
D003449	114787;114786;114781;28992;3383;51268;5983;55340;961;6792;6790;963;100167370;405004;405007;260293;2147;274;276;279;366152;295858;389207;63027;57478;57479;1154;9256;57475;9252;57471;84124;26022;64900;10891;133690;22875;22876;22872;22879;84693;84696;2688;2687;2681;285848;98;93;92;95;133522;29765;29813;137868;29763;1175;1173;23509;23507;23057;23504;23051;1179;23052;29922;7184;7186;91683;8549;405925;…
D006520	114789;338339;28991;1615;28999;28998;55290;55296;55294;51268;5982;5983;55299;51263;5987;5984;51260;55610;55343;6794;6793;6790;56121;56127;405001;407714;2147;386634;260294;270;55837;272;55835;55832;275;55839;366152;64674;153770;389206;63027;9529;9525;9255;9521;690502;84126;84128;84129;26022;64453;64902;64900;175316;51264;27037;22874;293282;5985;22878;7784;170938;116123;84693;84696;2688;98;112950;9…
C563801	83990;
D003440	1268;760;5742;498;3326;3418;4908;26;3553;5581;10891;6647;7054;4985;4987;4986;1674;4988;3991;1312;54205;1490;5518;1499;7124;5595;5594;3569;4879;4878;3033;1385;708;6581;50;113;3309;3673;87;796;126393;4128;836;222962;5315;2170;8801;364;1392;6582;1139;3586;6648;3313;3312;847;2271;2043;8025504;5245;5972;5970;26227;16333;6818;4633;7019;595;3297;7498;1737;4744;183;186;185;5906;5027;6523;3630;9588;1621;3…
C535662	2200;9719;7040;4087;
D003330	55341;1869;28996;131118;27289;278304;5983;10891;5981;10894;7517;7515;347;51065;51067;348;51284;51283;51768;10965;10963;6790;4739;2313;84101;221785;5858;293;291;3773;3777;6580;274;4659;305691;6585;57613;74120;6584;15951;51117;4781;2263;2261;9254;7035;442896;7862;442891;100;101;22907;4811;152926;4817;2040;6198;6370;7369;6372;6373;6374;5980;6376;10413;10146;11946;11947;10418;83872;10382;22873;10000;…
D047508	244332;114787;114785;114784;114783;221545;114781;110557;73390;114789;338339;9466;337731;35543;28991;28990;28992;28999;28998;101060200;55293;55290;55291;55296;55297;55294;55295;51267;51266;51265;55299;51263;170463;5984;51260;55344;55617;83549;84795;55346;55615;382245;57480;55340;3953;55341;128872;57482;128876;745;9202;286380;114788;53905;100306851;6794;6795;6792;6793;6790;124220;27378;83541;57486;…
D002318	5988;5989;83892;5982;5983;5980;5981;5986;5987;5984;5985;100132677;100132673;57484;191467;260293;260294;270;271;272;273;274;275;276;277;278;279;64674;100012;64671;153770;63027;9258;9256;9254;9255;9252;9253;176060;69179;124359;44790;58075;387856;58071;58070;58073;58072;735203;90313;90316;90317;112950;256297;258949;3565534;258940;258941;258942;258944;258945;258946;258947;256126;175085;20250;175086;2…
C535798	2879;
D014424	6513;213;210;1149;218;3479;133;1992;80821;6879;3725;11065;6648;490;7124;4780;1545;3553;1543;3551;3315;4233;221476;6647;3953;179286;36060;2153;811;8653;10956;55540;8431;178873;718;3481;2852;5228;5465;1786;7128;121504;6093;3643;4846;5594;5591;64065;5595;3039;3565;1825;54;25890;51;5617;53;6515;5599;51765;1824;177886;19412;1387;4171;4973;2779;3569;7071;4892;1029;196;4312;181250;23266;4654;4313;5601;5…
D009175	127018;6513;14170;55344;561995;55342;6515;436762;767662;3716;10457;26471;567956;564413;3726;84919;4780;285362;563551;567611;4133;83440;36665;568265;3251;55298;3559;3257;4942;346;393155;811;23022;348;815;54463;7518;407629;64779;561287;718;89970;565379;163702;567253;1491;393923;5465;10203;2072;55902;6352;7124;27072;340665;10209;553969;4736;448857;9675;57720;9260;4739;57724;6721;339122;11608;321622;…
C565532	653361;
C564332	10484;
D002311	114787;114786;114785;180162;114781;172796;172797;114789;100312982;185101;28996;185106;28992;114783;48583;28999;28998;55290;55291;55297;51268;5982;5983;5980;51264;170463;5984;51260;55344;58140;57480;55612;55341;53904;961;6794;6795;6792;6793;6790;221687;83540;177311;56122;56126;84912;57291;407714;386638;260293;270;272;273;274;55833;276;55831;279;55839;387328;182455;323055;176471;81853;64671;153770;…
D013280	114787;110557;114783;221545;114781;114780;114789;121260;28996;28992;100533952;28999;100533955;5988;55291;55296;55297;55294;55295;5982;51266;51265;55299;51263;83891;5984;51260;55344;146542;58140;100003558;140730;102465145;160418;57480;339883;55340;100132677;83894;100132673;55613;57482;53904;142940;961;6794;6795;6792;6299;6790;57486;286097;83540;56121;56122;56125;56126;100150190;57291;260293;6293;3…
D002313	9076;3927;55341;6723;10457;27289;4780;3557;12526;3553;13088;3551;7305;3251;13086;3558;3856;7515;347;811;348;360023;11182;51284;64778;718;2919;1791;10605;712;54739;1491;3337;3336;7128;6304;24300;5468;7124;917;10964;10963;2318;25893;6652;10808;84101;5914;5916;5913;10803;6590;590;59057;597;596;599;598;81831;3140;6387;79891;3145;2824;3385;3382;3383;20210;57613;30837;171586;6584;100506658;17311;15951;…
D002312	400410;5989;83892;5982;5983;5980;5981;5986;5984;5985;100003558;100132673;57484;311179;191467;260293;260294;270;271;272;273;274;275;276;278;279;323055;64674;100012;153770;63027;9258;9256;9254;9255;9252;9253;176060;100507096;100507098;124359;387856;58070;58072;90313;90317;112950;256297;711832;258949;3565534;258940;258942;258945;258947;256126;175085;20250;175086;29765;29767;29766;29761;29760;29763;1…
D013285	114787;114786;114785;114784;114783;221545;114781;114780;114789;338339;337731;28996;28991;28992;28999;28998;101060200;55290;55291;55296;55297;55294;55295;51267;4642;51265;55299;51263;170463;5984;51260;55344;55617;84795;55346;55615;160418;57480;55340;83894;55341;128872;57482;128876;55610;9202;53904;114788;57484;100306851;6794;6795;6793;6790;83541;286097;6799;56121;56123;56122;56125;56124;56127;5612…
D003414	54658;
D017454	9076;3920;10457;26471;6528;259307;4780;8864;3553;3552;3551;4144;13087;3558;7515;347;3853;348;9935;51284;7045;55902;7124;91056;4739;6590;178803;595;596;4321;598;283537;4327;3145;56833;3384;3383;20210;100506658;4477;8737;8517;1339;3586;3587;50865;4193;445;4359;23091;22905;11212;15039;11007;6277;1843;1846;1244;4953;66222;23481;8349;8343;8342;8345;8353;22978;3458;84676;14969;58218;7001;4170;3397;4074…
D012135	114787;114786;114784;221545;114781;143888;73390;5745;114789;338339;9466;35543;28991;28990;258394;258397;327301;28999;28998;258393;258392;55293;55290;5989;55296;55297;55294;55295;51267;51266;51265;55299;51263;170463;5984;5985;55344;55345;84795;102465147;85456;160418;57480;339883;55340;3953;147407;57482;128876;745;53904;114788;388339;961;6794;6795;6793;6790;27378;83541;113859;57486;286097;83540;289…
D012640	378469;5988;5989;83892;5982;5983;5980;5981;5986;5987;5984;5985;100003558;100132677;100132673;57484;100306851;8053036;36706;191461;191467;260293;260294;270;271;272;273;274;275;276;278;279;323055;494312;64674;100012;64671;153770;63027;9258;9256;9254;9255;9252;9253;176060;100507098;124359;100506325;44790;58075;387856;58071;58070;58072;735203;90313;90317;565038;100043312;112950;256297;285154;3565534;…
D006491	10062;9817;213;406923;54600;1264;266682;5743;51477;3326;9987;24300;3329;10694;3927;1544;1545;3553;1543;4780;13086;154807;3558;2155;2153;811;813;348;2159;121340;2919;10055;714;999;998;9377;710;5518;1956;6155;5684;187093;1499;7124;22929;5594;5595;3569;59;10961;1557;5741;1559;1558;13095;162466;4137;2147;415;3843;71773;6582;178802;178803;3240;708;1082;596;598;191;8529;396;6876;7039;11034;836;361523;3…
D012130	244332;110557;114785;114784;221545;114781;114780;73390;114789;338339;9466;337731;28996;28991;28990;28992;258394;258397;28999;28998;258393;258392;55293;55290;55291;55296;55297;55294;55295;51267;51266;51265;51264;51263;170463;258822;51260;55344;258740;83549;84795;55346;102465147;85456;160418;57480;339883;55340;3953;100131825;57482;128876;55342;53904;114788;388339;961;5471;6319;563306;6792;6793;6790…
D012131	5989;83892;5982;5983;5980;5981;5986;5987;5984;5985;57484;100306851;260293;260294;270;271;272;273;274;275;276;279;64674;100012;64671;153770;63027;9258;9256;9254;9255;9252;9253;100507098;100506325;387856;58070;90313;90317;112950;285154;256126;175085;20250;29765;29767;29766;29761;29760;29763;1176;1175;1174;1173;23509;23508;23507;23506;23505;23504;1179;23500;169026;178101;388677;100302161;100302166;1…
D017453	244332;110557;114785;114781;114780;73390;114789;338339;28996;28991;28992;48583;28999;28998;5988;5989;55296;55297;55294;55295;5982;51266;51265;55299;51263;170463;5984;51260;83549;84795;55346;58140;83896;57480;55340;83894;100131825;142940;961;6794;6795;6792;6793;6790;27379;57486;83540;56122;56126;34521;402055;57291;6636;260293;23309;271;272;273;274;55833;55830;55831;279;55839;387328;81853;81855;389…
D013733	83893;5989;83892;5982;5983;5980;5981;5986;5987;5984;5985;146542;100132677;100132673;388339;57484;311179;173153;311175;57486;177647;177642;177648;191464;191467;191466;260293;270;271;272;273;274;275;276;278;279;323055;64674;100012;153770;63027;9258;9256;9254;9255;9252;9253;176060;176061;176065;3564798;3564794;42089;100507096;100507098;124359;58075;387856;58071;58070;58072;90313;90317;3565689;356568…
C535648	1869;28996;131118;27289;5983;10891;5981;10894;7517;347;51065;51067;348;51284;51283;10965;10963;6790;4739;2313;236193;221785;5858;293;291;3773;3777;6580;274;4659;57613;6584;51117;4781;2263;2261;9254;7035;442896;442891;100;101;22907;79818;152926;4817;84124;6198;6372;6374;5980;10631;10413;11946;11947;10418;83872;10382;22873;5111;5985;9324;15130;100616481;133746;100422915;100422912;2688;2683;84676;68…
D007516	114787;114786;114785;114784;114783;221545;114781;114780;114789;338339;337731;28996;28991;28992;28999;28998;101060200;55290;55291;55296;55297;55294;55295;51267;4642;51265;55299;51263;170463;5984;51260;55344;55617;84795;55346;55615;160418;57480;83894;55341;128872;57482;128876;55610;9202;53904;114788;57484;100306851;6794;6795;6793;6790;83541;57486;286097;6799;56121;56123;56122;56125;56124;56127;5612…
C564336	2052;570;9414;
C535887	3689;
C565390	4594;
D010302	114787;114786;114785;114784;114783;221545;114781;114780;172794;5745;114789;338339;121260;337731;35543;28991;28990;28992;28999;28998;101060200;55290;55291;55296;55297;55294;55295;51267;51266;51265;55299;51263;170463;5984;51260;55344;400236;55617;84795;55346;55615;160418;729873;57480;55340;83894;55341;128872;182087;57482;128876;55342;9202;286380;114788;83547;53905;100306851;6794;6795;6792;6793;6790…
D012480	114787;114785;114783;73390;28990;28992;83892;5983;5981;5987;5985;83548;961;6794;6795;6793;6790;963;402055;148156;10615;732253;271;274;279;55839;81671;9529;9525;9255;57470;9521;57472;378807;84124;84128;84129;22873;51260;22878;84699;84691;84693;84694;84696;90317;2683;112950;95;94;97;400830;402381;280659;390265;339674;20250;133522;29767;79191;23506;23053;29108;7184;7187;875;79849;56978;8019;8545;343…
D012481	114787;114785;114783;73390;338339;28990;327301;55290;146547;5982;5983;5981;5987;5984;51260;83548;961;6794;6795;6790;56121;56127;402055;405001;148156;10615;407714;2147;732253;260294;271;272;55835;55832;279;55839;366152;64674;153770;81671;389206;9529;57477;57470;57471;57472;378807;84126;84124;84128;84129;64453;64902;64151;293282;22873;5985;22878;84699;116123;84691;84693;84694;84696;90317;98;112950;…
C565394	4548;
C535880	197131;
D055501	58484;
C565398	10283;
D012488	3925;7033;6515;9861;4025;10457;9555;136227;23368;131566;3556;8864;3554;9289;8091;15202;1942;85004;347;2296;54509;9934;718;2852;713;7045;10202;7040;7043;10201;6352;6093;6128;6094;10209;6790;2317;5269;6720;55222;5914;165215;1660;283120;6294;595;3776;596;4321;17224;17227;196;396476;3140;4654;6387;4651;4688;3146;23279;50859;5818;4783;6584;100506658;4477;2263;83716;1404;115207;79666;3587;8202;9255;600…
D058065	114787;114785;73463;114789;338339;121260;28996;28991;327301;28999;28998;258392;55290;55296;55294;55295;51267;5983;51265;51264;51263;5984;51260;55344;55345;559626;6794;6792;6793;6790;57486;6799;56121;56124;56127;6296;723880;405001;10615;407714;260294;55837;272;273;275;55839;366152;258390;64674;153770;196074;389206;57478;9529;9524;9254;9255;9252;9521;9522;100093630;84126;84124;84125;84128;84129;255…
D003536	73390;500993;27284;28996;4023;84919;26578;5980;10894;55760;51065;348;51280;64710;4736;6790;4739;2312;209456;253738;3682;5859;290;3776;100503355;396476;283871;2268;9258;494143;7867;103;107;2043;4814;6370;6374;10140;10142;10146;14131;10418;10382;83876;9632;5985;9636;8942;60640;84695;6201;2683;6804;70809;113791;9748;3207;3206;3205;3202;10095;1999;110956;388815;9935;8835;1191;7076;1195;5455;7072;2976…
D003537	35540;114787;114785;114784;59353;221545;114781;114780;10611;73463;73390;393573;114789;338339;100312982;337731;28996;28991;28990;28992;258395;258397;258396;28999;28998;100149388;100007394;55291;55296;55297;55294;55295;51267;51266;51265;55299;51263;170463;51260;55344;83890;258740;146542;204962;240069;91137;55346;308016;83896;102465147;55615;5747;55340;3953;100132673;55613;57482;128876;219493;693059…
D006014	5213;
D004927	114787;114785;114783;73390;28990;28992;83892;5983;5981;5987;51260;83548;961;6794;6795;6793;6790;963;402055;148156;10615;386638;732253;271;274;276;279;55839;81855;9529;9525;9255;57470;9521;57472;378807;84124;84128;84129;22876;22872;22873;5985;22878;84699;84691;84693;84694;84695;84696;90317;2683;112950;95;94;97;794188;400830;402381;280659;390265;339674;20250;133522;29767;1175;1174;79191;23506;1179;…
C563930	1137;
D006013	5836;
D006010	178;
D002558	627;18669;2771;5580;3630;5617;7039;5111;3162;4780;1814;4803;2488;1813;1583;6647;2099;3363;3972;2688;7432;2668;4843;581;467;5618;7040;1499;7124;1621;5595;5594;949;5443;6776;6770;2494;5243;7422;8644;1576;
D002006	127018;55344;4023;567956;84919;26574;10891;344;345;393155;341;348;3992;3990;407629;200407;55902;10961;57720;154091;57724;221786;553729;27178;386638;6582;445073;562845;100506658;85320;565844;4780;22908;693203;442892;406974;100535513;4814;9414;10637;340273;18459;10148;22876;2730;7265;60640;100132923;3514;9349;799473;123811;799492;9619;794188;1622;1992;569329;8837;7518;2863;553;5054;79004;1191;5451;…
C563938	4915;
C563939	1889;
D030342	134728;2305;221662;101748248;4780;3557;3553;3552;3250;5983;201725;5985;345;151258;80339;4174;51280;7041;7040;2633;284207;7127;7124;7049;23178;91057;5265;10964;6790;57834;1063;1062;25801;84236;5918;1662;79905;140809;597;4321;598;24833;3146;11130;2824;28248;79682;89958;7884;81624;5002;9156;5004;3589;440;344838;10418;115196;5053;197259;56901;4148;5999;39;11004;1843;6502;1847;55125;6323;25878;80119;2…
C538259	7018;
C538258	546;
D005271	114786;28996;28992;5988;5989;51268;5982;5983;5980;5984;5985;55340;53905;6795;6792;6793;56122;56126;273;274;55831;387328;124944;389203;389206;389207;57475;9526;9255;57470;9521;9522;100000558;555364;26020;26027;10891;22874;22871;22872;574032;58072;50649;2688;167465;90317;2683;91;92;94;83479;83478;129450;133522;29765;29761;29760;1009;23508;23054;23504;375035;7188;3430;7181;7184;7186;29106;875;3434;4…
D014399	3920;14170;84623;159963;23363;26471;200931;3553;3552;406887;3251;13087;3558;10580;730152;10587;54600;7518;55532;18671;2919;5460;5465;3336;5469;960;7124;285965;407052;5267;553969;6657;154091;5305;1066;221786;27178;140809;6591;595;596;598;283537;4322;3140;6389;115584;222962;102022;85320;1401;1017;406967;1235;1236;3586;1337;4193;693203;442892;406974;8837;22906;13088;900;11000;648691;28248;31;6506;30…
D027601	9076;25942;380038;3929;114789;51520;10457;3725;10105;1279147;379440;27289;4780;3557;3554;13088;1942;55298;13086;3559;3558;181587;446858;51065;811;496318;7051;18671;4969;380553;718;717;27283;3688;3337;3336;373779;6352;7124;398834;7048;10195;84867;6301;399240;6653;6651;5268;10808;157638;594867;5914;290;140809;6591;375790;447555;495693;596;598;8600;196;114987;84942;1277027;398593;443569;394275;3383;…
D000753	134728;2305;221662;101748248;4780;3557;3553;3552;3250;5983;201725;5985;345;151258;80339;4174;51280;7041;7040;2633;284207;7127;7124;7049;23178;91057;5265;10964;6790;57834;1063;1062;25801;84236;5918;1662;79905;140809;597;4321;598;24833;3146;11130;2824;28248;79682;89958;7884;81624;5002;9156;5004;3589;440;344838;10418;115196;5053;197259;56901;4148;5999;39;11004;1843;6502;1847;55125;6323;25878;80119;2…
C538250	114781;55344;55341;84916;4025;55294;8805;10892;5984;347;7512;220164;3992;3990;85451;4931;83894;6355;6154;55902;55905;6723;10964;962;6790;57727;56121;74352;55589;290;4524;3775;3778;270;284739;22710;4689;26157;4646;26155;80208;100506658;85320;6197;2260;81626;7884;81624;387923;54892;385643;109;56901;103;100;22903;22904;57181;7869;4811;113179;85439;64454;9415;5983;6370;80111;6373;10631;10417;9340;101…
D014390	5054;84623;159963;23363;26471;200931;3553;3552;406887;3251;13087;10580;730152;10587;54600;7518;55532;18671;2919;5465;3336;5469;5468;7124;285965;407052;5267;1394;154091;5305;1066;221786;27178;140809;595;596;598;283537;4322;3140;6389;115584;222962;102022;85320;1401;1235;1236;3586;1337;4193;693203;442892;406974;8837;22906;13088;900;11000;648691;28248;31;6506;3091;9414;1244;2165;435;4147;11947;337;64…
D001201	5989;83892;5982;5983;5980;5981;5986;5987;5984;5985;146540;100132677;100132673;57484;100306851;57486;260293;270;271;272;273;274;275;276;278;279;323055;64674;100012;64671;153770;63027;9258;9256;9254;9255;9252;9253;176065;100507098;124359;100506325;58075;387856;58071;58072;90313;90317;112950;256297;285154;258946;256126;20250;29765;29767;29766;29761;29760;29763;1176;1175;1174;1173;23509;23508;23507;2…
D001206	9076;3921;54600;3929;7082;6720;6664;4781;4780;12095;4133;3553;13088;3551;3251;13087;7515;7512;10587;348;8900;8801;718;2919;22166;1397;3336;7043;7042;5468;7124;407050;1906;6657;5916;290;590;595;596;599;598;8600;4322;3141;3958;3146;3148;3670;6389;3383;3381;2983;100506658;1019;523;1401;1017;1012;4217;3586;3589;440;4192;4193;9843;59272;23095;4353;900;1848;6275;5579;4814;55120;643;3091;1244;26025;1089…
C531617	643314;55616;55614;55612;28996;51647;55290;115817;10893;51264;5986;5987;7516;55761;51069;348;127703;55340;32309;6155;6157;6158;57728;10965;4736;10960;2316;2314;27173;55589;51601;293;291;274;55833;279;57615;26152;581;2266;17255;9529;9254;9255;57470;108;22902;57187;22905;104;51504;2040;31935;10410;54885;33470;10383;22872;22878;7264;7267;7266;44643;6201;42126;26973;10163;6801;9747;10567;34978;92;974…
D002779	5989;83892;5982;5983;5980;5981;5986;5987;5984;5985;146542;100132673;57484;100306851;191467;260293;270;271;272;273;274;275;276;278;279;64674;100012;64671;153770;17255;63027;9258;9256;9254;9255;9252;9253;176060;100507098;124359;100506325;58075;387856;58071;58073;58072;90313;90317;112950;256297;285154;3565534;258945;256126;175085;20250;175086;29765;29767;29766;29761;29760;29763;1176;1175;1174;1173;2…
C538256	10940;6023;
D018877	10908;
D010003	114787;114784;180162;221545;114781;114780;73463;172797;114789;338339;121260;185101;28996;28991;28990;28992;327301;28999;28998;258392;55293;55290;55291;393579;55294;55295;727897;51266;51265;55299;51263;5987;5984;51260;55344;55345;172796;85456;160418;57480;55612;3953;100132673;2555;55610;55343;53905;5471;6794;563306;6792;6793;6790;27378;27379;57486;286097;83540;177311;177310;56124;402055;84912;1061…
D003681	114787;110557;114783;221545;114781;114780;114789;121260;28996;28992;100533952;28999;28998;100533955;55291;55296;55297;55294;55295;5982;51266;51265;55299;51263;83891;5984;51260;55344;100003558;102465145;160418;57480;339883;55340;100132677;100132673;147407;57482;55610;53904;142940;57484;6794;6795;6792;6793;6790;57486;286097;83540;56121;56122;56125;100150190;57291;6636;6293;386635;271;272;273;274;27…
D013353	216;768;50484;1149;381236;3491;11309;5743;4023;3400;17750;8544;2099;132204;1545;3553;13088;55117;51170;123036;7051;17840;345;8714;80336;2244;811;11237;110956;54886;816;2243;13897;718;3934;23657;1152;6446;3134;28984;69049;6716;7124;10110;5187;92154;1557;116255;6561;5617;4644;1066;60440;154796;71773;285671;25819;5858;140809;55244;5348;4322;1906;7350;65985;396;3146;6876;142;9140;27063;5763;55356;428…
D013352	114781;261726;55340;23443;23446;51268;10897;51067;127707;3688;55904;4735;55589;51605;140545;4659;140894;90826;581;2108;2262;2260;9256;9252;108;442892;57181;7869;22907;2046;2047;2044;2045;2042;2043;84124;2041;79813;2048;2049;9411;9414;5828;57509;6376;10140;138199;54550;84696;6204;2688;6203;9748;1991;1621;1627;5187;84273;8837;29960;518;1191;1192;1195;5455;1759;1175;1173;79625;375035;5530;5537;5536;…
C535502	1298;
C535503	1299;
C535500	216;8839;213;211;3497;7358;3491;3320;5743;135;83933;8013;118430;4306;3557;7436;1544;2327;1543;17844;4674;17841;7057;71773;3558;3856;406;7515;8714;1674;23643;2159;3569;18671;8864;328274;8638;2705;2919;54578;23657;9376;1490;10964;51561;29992;7127;7124;1787;4233;3567;5618;3248;2554;2555;1557;2557;2559;1588;79872;10592;9572;25817;5613;412;4057;7857;2903;1129;2896;597;2904;4321;2908;100043194;316;8767…
C535501	1311;
C535506	2734;768;10142;4214;6599;760;761;6815;6385;17748;5495;894;5654;218100;196528;57713;161291;836;5451;6809;7072;6474;6309;10586;6304;65125;1656;8204;1654;29970;23476;5178;771;773;23526;3480;759;170938;1153;10509;3709;11335;9584;10397;23451;8125;7706;961;19;1824;80155;1182;27316;5530;2752;338351;7369;83607;358;
D019871	26277;54433;7015;7012;1736;
D018879	5989;83892;5982;5983;5980;5981;5986;5987;5984;5985;100132677;100132673;57484;311179;191467;260293;270;271;272;273;274;275;276;278;279;323055;64674;100012;153770;63027;9258;9256;9254;9255;9252;9253;176060;100507096;100507098;124359;387856;58070;58072;90313;90317;112950;256297;711832;3565534;258940;258942;258945;258947;256126;175085;20250;175086;29765;29767;29766;29761;29760;29763;1176;1175;1174;11…
D019873	55615;133022;384419;130589;131118;200931;4780;3557;8864;3554;8862;3552;5983;258153;3558;692551;654449;84304;4174;718;1793;75424;142689;7045;7044;7046;3337;7040;5467;7124;728255;258325;51166;81539;23960;1063;10808;55997;1668;423434;56241;402055;595;596;598;8600;11136;3146;259124;3383;404321;259122;100506658;1409;8736;1401;258027;23660;3586;4212;57475;386450;9521;224598;4354;3553;80274;4353;625530;…
C567833	84233;
C567832	161497;117155;117144;
C567835	2301;
C567839	2254;
C567838	2516;
D012734	35540;114786;114784;59353;379254;114781;143888;73390;114789;338339;9466;35543;28991;28990;100312985;28992;100415799;28999;28998;55293;55290;55291;55296;55297;55294;55295;727897;51266;51265;55299;51263;170463;5984;51260;401399;83890;55345;83549;84795;55346;308016;83896;55615;339883;55340;3953;55341;57482;55610;55343;961;27372;6795;6792;6793;6790;27379;57486;286097;83540;56121;28996;56125;2641;7238…
D012735	114787;114784;114783;221545;114781;114780;172794;723855;114789;338339;121260;7109;28996;28991;28990;100312985;28992;100533952;327301;28999;28998;100533955;55293;55290;5989;55296;393579;55294;55295;727897;51266;51265;55299;51263;83891;5984;51260;146542;7625;308016;83896;7040172;102465145;57480;339883;55340;100132677;100132673;182087;57482;55342;55343;961;6794;563306;6792;6299;6790;286097;83540;561…
D014947	114787;110557;114785;114783;221545;393579;114780;73390;114789;400410;100312982;337731;28996;28990;28999;28998;55290;55291;55297;55294;55295;5982;4642;51265;55299;51263;5987;5984;51260;401399;55617;91137;100003558;83894;100132673;128872;57482;55342;53904;142940;961;559626;6794;6795;6792;6793;6790;57486;286097;6799;56122;56127;56126;56129;100150190;402055;148156;10615;260293;557578;179497;386635;73…
C535811	4337;
D014950	5054;3929;6721;6720;4023;10454;4780;3553;3552;51302;5829;3559;3558;255738;345;10585;341;810;348;664;2919;1490;1493;5465;7040;1499;7124;7048;6097;7056;5308;6794;6790;290;4846;6364;595;596;4321;598;4322;190;6385;6387;3146;6382;4689;4659;3383;3381;3662;100506658;1133;1019;3952;1401;1017;529;1234;1230;3586;1233;5008;4193;445;8694;4353;2046;2042;3551;6277;1843;32;9411;1535;3091;1244;649;4624;6374;1041…
C536836	2678;
C536835	2937;
D016569	3927;55341;6723;27289;4780;3557;12526;3553;13088;7305;3251;13086;3558;3856;7515;811;348;360023;11182;64778;718;2919;1791;10605;712;54739;1491;3337;3336;7128;6304;24300;5468;7124;917;57162;10963;2318;25893;6652;10808;84101;5914;5916;5913;10803;6590;590;59057;596;599;598;81831;3140;6387;79891;3385;3382;3383;20210;57613;30837;171586;6584;17311;15951;57758;235469;1017;1234;1237;3586;64422;440;50861;6…
C536833	2639;
C536832	2752;
C536830	6513;
C535813	3098;
C566343	7273;
D005776	10062;10087;213;406923;54600;1264;5741;5589;3921;51477;3326;9987;3329;10694;5074;3927;1544;7301;3553;1543;5627;13086;154807;1071;345;2153;811;813;348;2159;3990;133522;121340;10055;999;998;9377;5518;5465;6155;266682;1499;7124;22929;4846;5594;5595;3569;59;10961;1557;1559;13095;2147;415;3843;821;4023;3949;2923;3240;708;596;191;8529;9971;396;6876;11034;836;3576;7364;5315;7367;2665;7431;368;1398;1652;…
D053546	3848;3857;
