# Supplementary material for: Predicting adverse drug reactions of combined medication from heterogeneous pharmacologic databases
Source: BMC Bioinformatics. 2018 Dec 31;19(Suppl 19):517. doi: 10.1186/s12859-018-2520-8 (PMC6311930; doi:10.1186/s12859-018-2520-8)
Supplement: Supplementary file 5 — Supplementary codes and data. The Python codes of HCNS-ADR and the source data. (ZIP 10,129 kb) [file 12859_2018_2520_MOESM5_ESM.zip]

Archive with 47 entries (36 files):
- Additional file 5/Code/
- Additional file 5/Code/HCNS-ADR/
- Additional file 5/Code/HCNS-ADR/.idea/
- Additional file 5/Code/HCNS-ADR/.idea/encodings.xml
- Additional file 5/Code/HCNS-ADR/.idea/HCNS-ADR.iml
- Additional file 5/Code/HCNS-ADR/.idea/misc.xml
- Additional file 5/Code/HCNS-ADR/.idea/modules.xml
- Additional file 5/Code/HCNS-ADR/.idea/vcs.xml
- Additional file 5/Code/HCNS-ADR/.idea/workspace.xml
- Additional file 5/Code/HCNS-ADR/ComparisonMethods/
- Additional file 5/Code/HCNS-ADR/ComparisonMethods/__init__.py
- Additional file 5/Code/HCNS-ADR/ComparisonMethods/OneClassSVM.py
- Additional file 5/Code/HCNS-ADR/ComparisonMethods/RandomClassifier.py
- Additional file 5/Code/HCNS-ADR/ComparisonMethods/SVMComprison.py
- Additional file 5/Code/HCNS-ADR/EvaluationOnClassicalClassfiers/
- Additional file 5/Code/HCNS-ADR/EvaluationOnClassicalClassfiers/KNN.py
- Additional file 5/Code/HCNS-ADR/EvaluationOnClassicalClassfiers/LogisticRegression.py
- Additional file 5/Code/HCNS-ADR/EvaluationOnClassicalClassfiers/RandomForest.py
- Additional file 5/Code/HCNS-ADR/EvaluationOnClassicalClassfiers/SVM.py
- Additional file 5/Code/HCNS-ADR/ParameterOptimization/
- Additional file 5/Code/HCNS-ADR/ParameterOptimization/__init__.py
- Additional file 5/Code/HCNS-ADR/ParameterOptimization/ParameterOptimization.py
- Additional file 5/Code/HCNS-ADR/Predictor.py
- Additional file 5/Code/HCNS-ADR/Tools/
- Additional file 5/Code/HCNS-ADR/Tools/__init__.py
- Additional file 5/Code/HCNS-ADR/Tools/__init__.pyc
- Additional file 5/Code/HCNS-ADR/Tools/ClassificationTool.py
- Additional file 5/Code/HCNS-ADR/Tools/ClassificationTool.pyc
- Additional file 5/Code/HCNS-ADR/Tools/CofunctionDrugs.py
- Additional file 5/Code/HCNS-ADR/Tools/CofunctionDrugs.pyc
- Additional file 5/Code/HCNS-ADR/Tools/CommonTool.py
- Additional file 5/Code/HCNS-ADR/Tools/CommonTool.pyc
- Additional file 5/Code/HCNS-ADR/Tools/MLHelper.py
- Additional file 5/Code/HCNS-ADR/Tools/MLHelper.pyc
- Additional file 5/Code/HCNS-ADR/Tools/Preprocessor.py
- Additional file 5/Code/HCNS-ADR/Tools/Preprocessor.pyc
- Additional file 5/Druglist.csv
- Additional file 5/ReadmeForCode.txt
- Additional file 5/SourceData/
- Additional file 5/SourceData/Object/
- Additional file 5/SourceData/Object/drug_drug_cf_score_map_ascending.csv
- Additional file 5/SourceData/Object/event_list.csv
- Additional file 5/SourceData/Object/event_umls_name_map.csv
- Additional file 5/SourceData/Object/positive_triple_set.csv
- Additional file 5/SourceData/TrainedModels/
- Additional file 5/SourceData/Vector/
- Additional file 5/SourceData/Vector/drug_ctsp_vector.csv
