# Supplementary material for: Predicting adverse drug reactions of combined medication from heterogeneous pharmacologic databases
Source: BMC Bioinformatics. 2018 Dec 31;19(Suppl 19):517. doi: 10.1186/s12859-018-2520-8 (PMC6311930; doi:10.1186/s12859-018-2520-8)
Supplement: Supplementary file 5 — Supplementary codes and data. The Python codes of HCNS-ADR and the source data. (ZIP 10,129 kb) [file 12859_2018_2520_MOESM5_ESM.zip › Additional file 5/Code/HCNS-ADR/ComparisonMethods/RandomClassifier.py]

from Tools import CommonTool, Preprocessor, MLHelper, ClassificationTool


# Cross_validation using random classifier
def random_classifier_cv(event_drug_pair_map, drug_raw_vector_map, ascending_drug_pairs,
                         negative_sample_ratio, random_or_select, fold_num, save_dir):
    events = event_drug_pair_map.keys()
    for event in events:
        # Get positive and negative drug pairs, frequence > fold_num
        positive_drug_pairs = event_drug_pair_map[event]
        if len(positive_drug_pairs) < fold_num: continue
        negative_sample_size = len(positive_drug_pairs) * negative_sample_ratio
        negative_sample_size = negative_sample_size if negative_sample_size > fold_num else fold_num
        negative_drug_pairs = ClassificationTool.negative_sample_generator(negative_sample_size, ascending_drug_pairs,
                                                                positive_drug_pairs, random_or_select)
        splited_folds_pdp = ClassificationTool.split_sample_folds(positive_drug_pairs, fold_num)
        splited_folds_ndp = ClassificationTool.split_sample_folds(negative_drug_pairs, fold_num)
        event_prediction_result = []
        for foldIndex1 in range(0, fold_num):
            # Initiate the test sample set
            test_drug_pairs = []
            test_drug_pairs.extend(splited_folds_pdp[foldIndex1])
            test_drug_pairs.extend(splited_folds_ndp[foldIndex1])
            # Initiate the training sample set
            train_drug_pairs = []
            for foldIndex2 in range(0, fold_num):
                if not foldIndex1 == foldIndex2:
                    train_drug_pairs.extend(splited_folds_pdp[foldIndex2])
                    train_drug_pairs.extend(splited_folds_ndp[foldIndex2])
            # Get and compress vectors of train_drug_pairs, test_drug_pairs
            train_drug_pair_vectors, train_drug_pair_labels = ClassificationTool.get_drug_pair_vectors(drug_raw_vector_map, train_drug_pairs)
            test_drug_pair_vectors, test_drug_pair_labels = ClassificationTool.get_drug_pair_vectors(drug_raw_vector_map, test_drug_pairs)

            # Train the classifier
            model_probability = MLHelper.random_classifier_train(train_drug_pair_vectors, train_drug_pair_labels)
            fold_predict_label_list = MLHelper.random_classifier_test(model_probability, test_drug_pair_vectors)
            event_prediction_result = []
            for index in range(0, len(fold_predict_label_list)):
                event_prediction_result.append(test_drug_pairs[index] + "," + str(fold_predict_label_list[index]) + "," + str(fold_predict_label_list[index]))
        CommonTool.list_file_writer(event_prediction_result, save_dir + event + ".csv")


# Main function
if __name__ == '__main__':
    base_dir = ClassificationTool.get_base_dir()
    event_drug_pair_map = Preprocessor.event_drug_pairs(base_dir + "Object/positive_triple_set.csv")
    drug_raw_vector_map = CommonTool.list_map_reader_float(base_dir + "Vector/drug_ctsp_vector.csv", ";")
    ascending_drug_pairs = CommonTool.list_file_reader(base_dir + "Object/drug_drug_cf_score_map_ascending.csv")

    fold_nums = [5]
    random_or_selects = [1]
    negative_sample_ratios = [1]
    for fold_num in fold_nums:
        for negative_sample_ratio in negative_sample_ratios:
            for random_or_select in random_or_selects:
                    save_dir = base_dir + "HCNS-ADR/ComparisonMethods/negative_sample_ratio=" + str(negative_sample_ratio) \
                               + ",random_or_select=" + str(random_or_select) + ",fold_num=" + str(fold_num) + ",RandomClassifier/"
                    random_classifier_cv(event_drug_pair_map, drug_raw_vector_map, ascending_drug_pairs, negative_sample_ratio, random_or_select, fold_num, save_dir)
