# Supplementary material for: Predicting adverse drug reactions of combined medication from heterogeneous pharmacologic databases
Source: BMC Bioinformatics. 2018 Dec 31;19(Suppl 19):517. doi: 10.1186/s12859-018-2520-8 (PMC6311930; doi:10.1186/s12859-018-2520-8)
Supplement: Supplementary file 5 — Supplementary codes and data. The Python codes of HCNS-ADR and the source data. (ZIP 10,129 kb) [file 12859_2018_2520_MOESM5_ESM.zip › Additional file 5/Code/HCNS-ADR/EvaluationOnClassicalClassfiers/SVM.py]

import time
import numpy
from sklearn.decomposition import PCA
from Tools import CommonTool, Preprocessor, MLHelper, ClassificationTool


# Build one classifier for each side-effect
def svm_cv(event_drug_pair_map, drug_raw_vector_map, ascending_drug_pairs, negative_sample_ratio, random_or_select, fold_num, pca_bits, save_dir):
    # print save_dir
    events = event_drug_pair_map.keys()
    for event in events:
        if ClassificationTool.event_filter(event):
            start = time.clock()
            # Get positive and negative drug pairs, frequence > fold_num
            positive_drug_pairs = event_drug_pair_map[event]
            if len(positive_drug_pairs) < fold_num: continue
            negative_sample_size = len(positive_drug_pairs)*negative_sample_ratio
            negative_sample_size = negative_sample_size if negative_sample_size > fold_num else fold_num
            negative_drug_pairs = ClassificationTool.negative_sample_generator(negative_sample_size, ascending_drug_pairs, positive_drug_pairs, random_or_select)
            splited_folds_pdp = ClassificationTool.split_sample_folds(positive_drug_pairs, fold_num)
            splited_folds_ndp = ClassificationTool.split_sample_folds(negative_drug_pairs, fold_num)
            event_prediction_result = []
            for foldIndex1 in range(0, fold_num):
                # Initiate the test sample set
                test_drug_pairs = []
                test_drug_pairs.extend(splited_folds_pdp[foldIndex1])
                test_drug_pairs.extend(splited_folds_ndp[foldIndex1])
                # Initiate the training sample set
                train_drug_pairs = []
                for foldIndex2 in range(0, fold_num):
                    if not foldIndex1 == foldIndex2:
                        train_drug_pairs.extend(splited_folds_pdp[foldIndex2])
                        train_drug_pairs.extend(splited_folds_ndp[foldIndex2])
                # Get and compress vectors of train_drug_pairs, test_drug_pairs
                train_drug_pair_vectors, train_drug_pair_labels = ClassificationTool.get_drug_pair_vectors(drug_raw_vector_map, train_drug_pairs)
                test_drug_pair_vectors, test_drug_pair_labels = ClassificationTool.get_drug_pair_vectors(drug_raw_vector_map, test_drug_pairs)
                # PCA
                try:
                    pca = PCA(n_components=pca_bits)
                    train_drug_pair_vectors = pca.fit_transform(train_drug_pair_vectors)
                    test_drug_pair_vectors = pca.transform(test_drug_pair_vectors)
                except numpy.linalg.linalg.LinAlgError:
                    print event + ",positive_sample_size=" + str(len(positive_drug_pairs)) + ",negative_sample_size=" + str(
                        negative_sample_size) + ",foldIndex =" + str(foldIndex1) + ",invild PCA"
                    continue;
                # Train the classifier
                try:
                     model = MLHelper.svm_classifier(train_drug_pair_vectors, train_drug_pair_labels)
                except ValueError:
                    print event + ",positive_sample_size=" + str(
                        len(positive_drug_pairs)) + ",negative_sample_size=" + str(
                        negative_sample_size) + ",foldIndex =" + str(foldIndex1) + ",value error"
                    continue;
                fold_predict_label_list = model.predict(test_drug_pair_vectors)
                fold_predict_score_list = model.predict_proba(test_drug_pair_vectors)
                fold_predict_probability = ClassificationTool.get_ps_predict_probability(fold_predict_label_list, fold_predict_score_list)
                event_prediction_result = []
                for index in range(0, len(fold_predict_probability)):
                    event_prediction_result.append(test_drug_pairs[index] + "," + str(fold_predict_probability[index])+ "," + str(fold_predict_label_list[index]))
            CommonTool.list_file_writer(event_prediction_result, save_dir + event + ".csv")


# Main function
if __name__ == '__main__':
    start = time.clock()
    base_dir = ClassificationTool.get_base_dir()
    event_drug_pair_map = Preprocessor.event_drug_pairs(base_dir + "Object/positive_triple_set.csv")
    drug_raw_vector_map = CommonTool.list_map_reader_float(base_dir + "Vector/drug_ctsp_vector.csv", ";")
    ascending_drug_pairs = CommonTool.list_file_reader(base_dir + "Object/drug_drug_cf_score_map_ascending.csv")
    print "Initiation: " + str(time.clock() - start) + " s."

    fold_nums = [5]
    random_or_selects = [0, 1]
    negative_sample_ratios = [1]
    pca_bits = [300]
    for fold_num in fold_nums:
        for negative_sample_ratio in negative_sample_ratios:
            for random_or_select in random_or_selects:
                for pca_bit in pca_bits:
                    save_dir = base_dir + "HCNS-ADR/EvaluationOnClassicalClassfiers/" + "negative_sample_ratio=" + str(negative_sample_ratio)\
                               + ",random_or_select=" + str(random_or_select) + ",pca_bit=" + str(pca_bit) + ",fold_num=" + str(fold_num) \
                               + ",svm_classifier/"
                    svm_cv(event_drug_pair_map, drug_raw_vector_map, ascending_drug_pairs,
                           negative_sample_ratio, random_or_select, fold_num, pca_bit, save_dir)
