# Supplementary material for: Predicting adverse drug reactions of combined medication from heterogeneous pharmacologic databases
Source: BMC Bioinformatics. 2018 Dec 31;19(Suppl 19):517. doi: 10.1186/s12859-018-2520-8 (PMC6311930; doi:10.1186/s12859-018-2520-8)
Supplement: Supplementary file 5 — Supplementary codes and data. The Python codes of HCNS-ADR and the source data. (ZIP 10,129 kb) [file 12859_2018_2520_MOESM5_ESM.zip › Additional file 5/Code/HCNS-ADR/Predictor.py]

import numpy
from sklearn.decomposition import PCA
from sklearn.externals import joblib
from Tools import CommonTool, Preprocessor, ClassificationTool, MLHelper


# Predict for any drug pair
def ddaa_predictor(drug_pair_list, event_list, event_drug_pair_map, drug_pair_event_map, drug_raw_vector_map, event_umls_name_map,
                   ascending_drug_pairs, negative_sample_ratio, random_or_select, pca_bit, model_dir, result_dir):
    # Vectorize the drug pair
    drug_pair_vectors = []
    cur_drug_pair_event_map = {}
    for drug_pair in drug_pair_list:
        drug_vector_merge = []
        drugs = drug_pair.split(",")
        vector_1 = drug_raw_vector_map[drugs[0]]
        vector_2 = drug_raw_vector_map[drugs[1]]
        drug_vector_merge.extend(vector_1)
        drug_vector_merge.extend(vector_2)
        drug_pair_vectors.append(drug_vector_merge)

        # Get the true event related to the drug pair
        key = drugs[0] + "," + drugs[1]
        if drug_pair_event_map.has_key(key):
            cur_event_list = drug_pair_event_map[key]
        else:
            key = drugs[1] + "," + drugs[0]
            if drug_pair_event_map.has_key(key):
                cur_event_list = drug_pair_event_map[key]
            else:
                cur_event_list = []
        cur_drug_pair_event_map[drug_pair] = cur_event_list

    predict_result = {}
    for event in event_list:
        status, model, pca = load_model(model_dir, event)
        if not status:
            print "Model for event: " + event + " doesnot exit, training..."
            model, pca = train_model(event, event_drug_pair_map, drug_raw_vector_map, ascending_drug_pairs,
                                        negative_sample_ratio, random_or_select, pca_bit, model_dir)
            print "Completed training model for event: " + event
        if model != None and pca != None:
            transform_drug_pair_vectors = pca.transform(drug_pair_vectors)
            predict_label_list = model.predict(transform_drug_pair_vectors)
            predict_score_list = model.predict_proba(transform_drug_pair_vectors)
            predict_probability = ClassificationTool.get_ps_predict_probability(predict_label_list, predict_score_list)
            for index2 in range(0, len(predict_label_list)):
                drug_pair = drug_pair_list[index2]
                cur_event_list = cur_drug_pair_event_map[drug_pair]
                if predict_result.has_key(drug_pair):
                    cur_dp_result = predict_result[drug_pair]
                else:
                    cur_dp_result = []
                if cur_event_list.__contains__(event):
                    cur_dp_result.append(event + "," + event_umls_name_map[event] + ",1," + str(predict_probability[index2]) + "," + str(predict_label_list[index2]))
                else:
                    cur_dp_result.append(event + "," + event_umls_name_map[event] + ",0," + str(predict_probability[index2]) + "," + str(predict_label_list[index2]))
                predict_result[drug_pair] = cur_dp_result;
    save_prediction_result(predict_result, result_dir)
    return predict_result


def save_prediction_result(predict_result, result_dir):
    keys = predict_result.keys()
    for key in keys:
        CommonTool.list_file_writer(predict_result[key], result_dir + "/" + key + ".csv")


# Train the models for each ADR
def train_model(event, event_drug_pair_map, drug_raw_vector_map, ascending_drug_pairs,
                    negative_sample_ratio, random_or_select, pca_bit, model_dir):
    least_positive_sample = 5 # ADRs have 5 related drug pair at least
    # Get positive and negative drug pairs, frequence > least_positive_sample
    positive_drug_pairs = event_drug_pair_map[event]
    if len(positive_drug_pairs) < 5: return None, None
    negative_sample_size = len(positive_drug_pairs) * negative_sample_ratio
    negative_sample_size = negative_sample_size if negative_sample_size > least_positive_sample else least_positive_sample
    negative_drug_pairs = ClassificationTool.negative_sample_generator(negative_sample_size, ascending_drug_pairs,
                                                              positive_drug_pairs, random_or_select)
    # Initiate the training sample set
    train_drug_pairs = []
    train_drug_pairs.extend(positive_drug_pairs)
    train_drug_pairs.extend(negative_drug_pairs)
    # Get and compress vectors of train_drug_pairs
    train_drug_pair_vectors, train_drug_pair_labels = ClassificationTool.get_drug_pair_vectors(drug_raw_vector_map, train_drug_pairs)
    # PCA
    try:
        pca = PCA(n_components=pca_bit,copy=False)
        train_drug_pair_vectors = pca.fit_transform(train_drug_pair_vectors)
        model = MLHelper.svm_classifier(train_drug_pair_vectors, train_drug_pair_labels)
        # Save to model
        CommonTool.create_parent_dir_not_exist(model_dir + "/" + event + ".model")
        joblib.dump(model, model_dir + "/" + event + ".model")
        joblib.dump(pca, model_dir + "/" + event + ".pca")
    except numpy.linalg.linalg.LinAlgError:
        print event + ",positive_sample_size=" + str(len(positive_drug_pairs)) + ",negative_sample_size=" +\
              str(negative_sample_size) + ",foldIndex =" + ",invild PCA"
        return None, None
    return model, pca


# Load model
def load_model(model_dir, event):
    model_path = model_dir + "/" + event + ".model"
    pca_path = model_dir + "/" + event + ".pca"
    if (CommonTool.file_exist(model_path)) and \
            (CommonTool.file_exist(pca_path)):
        model = joblib.load(model_path)
        pca = joblib.load(pca_path)
        return True, model, pca
    else:
        return False, None, None


# Main function
if __name__ == '__main__':
    print "Loading data..."
    base_dir = ClassificationTool.get_base_dir()
    event_list = CommonTool.list_file_reader(base_dir + "/Object/event_list.csv")
    event_drug_pair_map = Preprocessor.event_drug_pairs(base_dir + "/Object/positive_triple_set.csv")
    drug_pair_event_map = Preprocessor.drug_pair_events(base_dir + "/Object/positive_triple_set.csv", event_list)
    drug_raw_vector_map = CommonTool.list_map_reader_float(base_dir + "/Vector/drug_ctsp_vector.csv", ";")
    ascending_drug_pairs = CommonTool.list_file_reader(base_dir + "/Object/drug_drug_cf_score_map_ascending.csv")
    event_umls_name_map = CommonTool.map_reader(base_dir + "/Object/event_umls_name_map.csv")
    print "Data loading completed."

    model_dir = base_dir + "/TrainedModels"
    result_dir = base_dir + "/HCNS-ADR/Predictor"
    negative_sample_ratio = 1
    random_or_select = 0
    pca_bit = 100

    drug_pair_list = [] # add drug-pairs to drug_pair_list
    drug_pair_list.append("DB00425,DB01001") # examples to add a drug pair
    ddaa_predictor(drug_pair_list, event_list, event_drug_pair_map, drug_pair_event_map, drug_raw_vector_map, event_umls_name_map,
                   ascending_drug_pairs, negative_sample_ratio, random_or_select, pca_bit, model_dir, result_dir)
