# Supplementary material for: Predicting adverse drug reactions of combined medication from heterogeneous pharmacologic databases
Source: BMC Bioinformatics. 2018 Dec 31;19(Suppl 19):517. doi: 10.1186/s12859-018-2520-8 (PMC6311930; doi:10.1186/s12859-018-2520-8)
Supplement: Supplementary file 5 — Supplementary codes and data. The Python codes of HCNS-ADR and the source data. (ZIP 10,129 kb) [file 12859_2018_2520_MOESM5_ESM.zip › Additional file 5/Code/HCNS-ADR/Tools/ClassificationTool.py]

import os
import random
from Tools import CommonTool


def get_base_dir():
    return "XXX/SourceData" #data base_dir

# Negative sample generator, random_or_select: 1 for random, 0 for select
def negative_sample_generator(negative_sample_size, ascending_drug_pairs, positive_drug_pairs, random_or_select):
    negative_drug_pairs = []
    if random_or_select == 0:
        index = 0
        while len(negative_drug_pairs) < negative_sample_size:
            line = ascending_drug_pairs[index] + ",1"
            if line not in positive_drug_pairs:
                line = ascending_drug_pairs[index]+",0"
                if line not in negative_drug_pairs:
                    negative_drug_pairs.append(line)
            index += 1
    else:
        ascending_drug_pairs_len = len(ascending_drug_pairs) - 1
        index = random.randint(0, ascending_drug_pairs_len)
        while len(negative_drug_pairs) < negative_sample_size:
            line = ascending_drug_pairs[index] + ",1"
            if line not in positive_drug_pairs:
                line = ascending_drug_pairs[index]+",0"
                if line not in negative_drug_pairs:
                    negative_drug_pairs.append(line)
            index = random.randint(0, ascending_drug_pairs_len)
    return negative_drug_pairs


# Split positive/negative samples into x-fold
def split_sample_folds(sample_list, fold_num):
    sample_list_size = len(sample_list)
    random_index_list = get_random_num_list(sample_list_size)
    sample_num_per_fold = int(sample_list_size/fold_num)
    sample_folds = []
    for i in range(0, fold_num):
        start = i*sample_num_per_fold
        end = start+sample_num_per_fold
        sample_fold = []
        for j in range(start, end):
            sample_fold.append(sample_list[random_index_list[j]])
        sample_folds.append(sample_fold)
    for j in range(fold_num*sample_num_per_fold,sample_list_size):
        sample_folds[0].append(sample_list[random_index_list[j]])
    return sample_folds


# Get a random number list
def get_random_num_list(upper_limit):
    random_num_list = []
    for i in range(0,upper_limit):
        random_num_list.append(i)
    random.shuffle(random_num_list)
    return random_num_list


# Get vectors of the drug pair
def get_drug_pair_vectors(drug_raw_vector_map, train_or_test_drug_pairs):
    drug_pair_vectors = []
    drug_pair_labels = []
    for index1 in range(0, len(train_or_test_drug_pairs)):
        drug_vector_merge = []
        drugs = train_or_test_drug_pairs[index1].split(",")
        vector_1 = drug_raw_vector_map[drugs[0]]
        vector_2 = drug_raw_vector_map[drugs[1]]
        drug_vector_merge.extend(vector_1)
        drug_vector_merge.extend(vector_2)
        drug_pair_vectors.append(drug_vector_merge)
        drug_pair_labels.append(float(drugs[2]))
    return drug_pair_vectors, drug_pair_labels


# Get positive sample predict probability
def get_ps_predict_probability(predict_label_list,predict_score_list):
    list_len = len(predict_label_list)
    probability_list = []
    if list_len == len(predict_score_list):
        for index in range(0,list_len):
            p1 = predict_score_list[index][0]
            p2 = predict_score_list[index][1]
            if int(predict_label_list[index]) == 1:
                if p1 > p2:
                    probability = p1
                else:
                    probability = p2
            else:
                if p1 > p2:
                    probability = p2
                else:
                    probability = p1
            probability_list.append(probability)
    else:
        print "predict_label_list and predict_score_list size not equal."
    return probability_list


# Load classification configure settings
def load_conf(config_file_path):
    import ConfigParser
    cf = ConfigParser.ConfigParser()
    cf.read(config_file_path)
    negative_sample_ratios = cf.get("cross_validation", "negative_sample_ratios")
    negative_sample_ratios = CommonTool.str_to_float_array(negative_sample_ratios, ",")
    random_or_selects = cf.get("cross_validation", "random_or_selects")
    random_or_selects = CommonTool.str_to_int_array(random_or_selects, ",")
    fold_nums = cf.get("cross_validation", "fold_nums")
    fold_nums = CommonTool.str_to_int_array(fold_nums, ",")
    pca_bits = cf.get("cross_validation", "pca_bits")
    pca_bits = CommonTool.str_to_int_array(pca_bits, ",")
    return negative_sample_ratios, random_or_selects, fold_nums, pca_bits


# filter event that has been classified
def event_filter(save_path):
    if os.path.exists(save_path):
        return False
    else:
        return True
