# Supplementary material for: Predicting adverse drug reactions of combined medication from heterogeneous pharmacologic databases
Source: BMC Bioinformatics. 2018 Dec 31;19(Suppl 19):517. doi: 10.1186/s12859-018-2520-8 (PMC6311930; doi:10.1186/s12859-018-2520-8)
Supplement: Supplementary file 5 — Supplementary codes and data. The Python codes of HCNS-ADR and the source data. (ZIP 10,129 kb) [file 12859_2018_2520_MOESM5_ESM.zip › Additional file 5/Code/HCNS-ADR/Tools/CofunctionDrugs.py]

import CommonTool

# 1.Drug function relationship
# drug_list: no repeated drug list
# drug_gene_map: drug gene relation map
def psg(drug_list, drug_gene_map):
    drug_drug_psg_map = {}
    drug_list_size = len(drug_list)
    for index1 in range(0, drug_list_size - 1):
        drug1 = drug_list[index1]
        gene_set1 = drug_gene_map[drug1]
        for index2 in range(index1+1, drug_list_size):
            drug2 = drug_list[index2]
            gene_set2 = drug_gene_map[drug2]
            intersection = set.intersection(gene_set1, gene_set2)
            union = set.union(gene_set1, gene_set2)
            psg_value = float(len(intersection))/float(len(union))
            drug_drug_psg_map[drug1+","+drug2] = psg_value
    return drug_drug_psg_map


# 2. Drug relationship in different diseases
# drug_list: no repeated drug list
# disease_list: no repeated disease list
# drug_disease_map: drug disease relation map
def rd(drug_list, disease_list, drug_disease_map):
    drug_drug_rd_map = {}
    drug_list_size = len(drug_list)
    for index1 in range(0, drug_list_size - 1):
        drug1 = drug_list[index1]
        disease_set1 = drug_disease_map[drug1]
        for index2 in range(index1+1, drug_list_size):
            drug2 = drug_list[index2]
            disease_set2 = drug_disease_map[drug2]
            intersection = set.intersection(disease_set1, disease_set2)
            union = set.union(disease_set1, disease_set2)
            rd_value = float(len(intersection)) / float(len(union))
            drug_drug_rd_map[drug1 + "," + drug2] = rd_value*len(intersection)/len(disease_list)
    return drug_drug_rd_map


# 3. Relationship between shared targets of drug1
# and drug2, and the common disease genes of drug1
# and drug2 shared diseases
# drug_list: no repeated drug list
def psgc(drug_list, drug_gene_map, drug_disease_map, disease_gene_map):
    drug_drug_psgc_map = {}
    drug_list_size = len(drug_list)
    for index1 in range(0, drug_list_size - 1):
        drug1 = drug_list[index1]
        drug_gene_set1 = drug_gene_map[drug1]
        drug_disease_set1 = drug_disease_map[drug1]
        for index2 in range(index1+1, drug_list_size):
            drug2 = drug_list[index2]
            drug_gene_set2 = drug_gene_map[drug2]
            drug_disease_set2 = drug_disease_map[drug2]
            drug_gene_intersection = set.intersection(drug_gene_set1, drug_gene_set2)
            drug_disease_intersection = set.intersection(drug_disease_set1, drug_disease_set2)
            union_numerator = set()
            for inter_drug in drug_disease_intersection:
                union_numerator = set.union(union_numerator,set.intersection(drug_gene_intersection,disease_gene_map[inter_drug]))
            drug_gene_intersection_len = len(drug_gene_intersection)
            if drug_gene_intersection_len > 0:
                psgc_value = float(len(union_numerator)) / float(drug_gene_intersection_len)
            else:
                psgc_value = 0
            drug_drug_psgc_map[drug1 + "," + drug2] = psgc_value
    return drug_drug_psgc_map


# 4. cfScore: merge all the scores
def cf_score(psg_path, rd_path, psgc_path, mesh_drugbank_id_map):
    drug_drug_psg_map = CommonTool.map_right_reader(psg_path)
    drug_drug_rd_map = CommonTool.map_right_reader(rd_path)
    drug_drug_psgc_map = CommonTool.map_right_reader(psgc_path)

    psg_max_min_dif = []
    rd_max_min_dif = []
    psgc_max_min_dif = []
    psg_max_min_dif.append(max(drug_drug_psg_map.values()))
    psg_max_min_dif.append(min(drug_drug_psg_map.values()))
    rd_max_min_dif.append(max(drug_drug_rd_map.values()))
    rd_max_min_dif.append(min(drug_drug_rd_map.values()))
    psgc_max_min_dif.append(max(drug_drug_psgc_map.values()))
    psgc_max_min_dif.append(min(drug_drug_psgc_map.values()))
    psg_max_min_dif.append(psg_max_min_dif[0] - psg_max_min_dif[1])
    rd_max_min_dif.append(rd_max_min_dif[0] - rd_max_min_dif[1])
    psgc_max_min_dif.append(psgc_max_min_dif[0] - psgc_max_min_dif[1])
    drug_drug_keys = drug_drug_psg_map.keys()
    cf_score_map = {}
    for drug_drug_key in drug_drug_keys:
        # print "psg="+str(drug_drug_psg_map[drug_drug_key]) + "," + "rd="+str(drug_drug_rd_map[drug_drug_key]) + "," "psgc="+str(drug_drug_psgc_map[drug_drug_key]) + "," + str(psg_max_min_dif[2]) + "," + str(rd_max_min_dif[2])+ "," + str(psgc_max_min_dif[2])
        value = drug_drug_psg_map[drug_drug_key] / psg_max_min_dif[2]
        value += drug_drug_rd_map[drug_drug_key] / rd_max_min_dif[2]
        value += drug_drug_psgc_map[drug_drug_key] / psgc_max_min_dif[2]
        drug_mesh_ids = drug_drug_key.split(",")
        drug_drug_key = mesh_drugbank_id_map[drug_mesh_ids[0]] + "," + mesh_drugbank_id_map[drug_mesh_ids[1]]
        cf_score_map[drug_drug_key] = value/3
    return cf_score_map
