# Supplementary material for: Predicting adverse drug reactions of combined medication from heterogeneous pharmacologic databases
Source: BMC Bioinformatics. 2018 Dec 31;19(Suppl 19):517. doi: 10.1186/s12859-018-2520-8 (PMC6311930; doi:10.1186/s12859-018-2520-8)
Supplement: Supplementary file 5 — Supplementary codes and data. The Python codes of HCNS-ADR and the source data. (ZIP 10,129 kb) [file 12859_2018_2520_MOESM5_ESM.zip › Additional file 5/Code/HCNS-ADR/Tools/CommonTool.py]

import os

# Save map to file, the value of the map is a list
def list_map_writer(map, save_path, seg):
    create_parent_dir_not_exist(save_path)
    file = open(save_path, 'w+')
    keys = map.keys()
    for key in keys:
        line = key + ","
        items = map[key]
        for item in items:
            line += str(item) + seg
        file.write(line + "\n")
    file.close()


# Read map from file, the value of the map is a list
def list_map_reader(file_path, seg):
    map = {}
    file = open(file_path, 'r')
    line = file.readline()
    while line:
        line = line.strip('\r\n')
        index = line.find(",")
        key = line[0:index]
        values = line[index+1:len(line)].split(seg)
        list = []
        for value in values:
            value = value.strip()
            if len(value) > 0:
                list.append(value)
        map[key] = list
        line = file.readline()
    file.close()
    return map


# Read map from file, the value of the map is a float list
def list_map_reader_float(file_path, seg):
    map = {}
    file = open(file_path, 'r')
    line = file.readline()
    while line:
        line = line.strip('\r\n')
        index = line.find(",")
        key = line[0:index]
        values = line[index+1:len(line)].split(seg)
        list = []
        for value in values:
            value = value.strip()
            if len(value) > 0:
                list.append(float(value))
        map[key] = list
        line = file.readline()
    file.close()
    return map


# Read map from file, the value of the map is a list
def set_map_reader(file_path, seg):
    map = {}
    file = open(file_path, 'r')
    line = file.readline()
    while line:
        line = line.strip('\r\n')
        index = line.find(",")
        key = line[0:index]
        values = line[index+1:len(line)].split(seg)
        list = set()
        for value in values:
            value = value.strip()
            if len(value) > 0:
                list.add(value)
        map[key] = list
        line = file.readline()
    file.close()
    return map

# Save map to file, the value of the map is a string
def map_writer(map, save_path):
    create_parent_dir_not_exist(save_path)
    file = open(save_path, 'w+')
    keys = map.keys()
    for key in keys:
        file.write(key + "," + str(map[key]) + "\n")
    file.close()


# Read map from file, the value of the map is a string
def map_reader(file_path):
    file = open(file_path, 'r')
    map = {}
    line = file.readline()
    while line:
        line = line.strip('\r\n')
        index = line.find(",")
        key = line[0:index]
        value = line[index+1:len(line)]
        map[key] = value
        line = file.readline()
    file.close()
    return map


# Read map from file, the value of the map is a string
# from the right side
def map_right_reader(file_path):
    file = open(file_path, 'r')
    map = {}
    line = file.readline()
    while line:
        line = line.strip('\r\n')
        index = line.rfind(",")
        key = line[0:index]
        value = float(line[index+1:len(line)])
        map[key] = value
        line = file.readline()
    file.close()
    return map


# Read map from file, the value of the map is a string
def map_reverse_reader(file_path):
    file = open(file_path, 'r')
    map = {}
    line = file.readline()
    while line:
        line = line.strip('\r\n')
        index = line.find(",")
        key = line[0:index]
        value = line[index+1:len(line)]
        map[value] = key
        line = file.readline()
    file.close()
    return map


# Save simple list into file
def list_file_writer(list,save_path):
    create_parent_dir_not_exist(save_path)
    file = open(save_path, 'w+')
    for item in list:
        file.write(str(item)+"\n")
    file.close()


# Read lines as a list from the specified file
def list_file_reader(file_path):
    file = open(file_path, 'r')
    list = []
    line = file.readline()
    while line:
        list.append(line.strip('\r\n'))
        line = file.readline()
    file.close()
    return list


# Prediction result reader
def prediction_result_reader(file_path):
    import csv
    csvFile = open(file_path, "r")
    reader = csv.reader(csvFile)
    true_labels = []
    predict_labels = []
    predict_scores = []
    for cells in reader:
        if len(cells) == 4:
        # if len(cells) == 5:
            true_labels.append(float(cells[2]))
            predict_scores.append(float(cells[3]))
            # predict_labels.append(float(cells[4]))
            if float(cells[3])> 0.5:
                predict_labels.append(1.0)
            else:
                predict_labels.append(0.0)
    csvFile.close()
    return predict_scores, true_labels, predict_labels


# Create file if not exist
def create_parent_dir_not_exist(file_path):
    parent_dir = os.path.dirname(file_path)
    if not os.path.exists(parent_dir):
        os.makedirs(parent_dir)


# Get files in the specified directory
def files_in_directory(dir):
    import os
    file_names = []
    walk = os.walk(dir)
    for path, dir_list, file_list in walk:
        for file_name in file_list:
            file_names.append(os.path.join(path, file_name))
    return file_names


# Create file if not exist
def create_parent_dir_not_exist(file_path):
    parent_dir = os.path.dirname(file_path)
    if not os.path.exists(parent_dir):
        os.makedirs(parent_dir)


# Separate string into int array by separator
def str_to_int_array(str, separator):
    split_array = str.split(separator)
    split_int_array = []
    for item in split_array:
        split_int_array.append(int(item))
    return split_int_array


# Separate string into float array by separator
def str_to_float_array(str, separator):
    split_array = str.split(separator)
    split_float_array = []
    for item in split_array:
        split_float_array.append(float(item))
    return split_float_array


# Judage file exist, exist return True
def file_exist(save_path):
    if os.path.exists(save_path):
        return True
    else:
        return False
