# Supplementary material for: Predicting adverse drug reactions of combined medication from heterogeneous pharmacologic databases
Source: BMC Bioinformatics. 2018 Dec 31;19(Suppl 19):517. doi: 10.1186/s12859-018-2520-8 (PMC6311930; doi:10.1186/s12859-018-2520-8)
Supplement: Supplementary file 5 — Supplementary codes and data. The Python codes of HCNS-ADR and the source data. (ZIP 10,129 kb) [file 12859_2018_2520_MOESM5_ESM.zip › Additional file 5/Code/HCNS-ADR/Tools/Preprocessor.py]

import csv
import MLHelper
import CommonTool
import CofunctionDrugs

# Extract DrugbankId and Mesh ChemicalId map
def ini_drugbank_mesh_id_map(drugbank_mesh_id_relation_path):
    csvFile = open(drugbank_mesh_id_relation_path, "r")
    reader = csv.reader(csvFile)
    drugbank_mesh_id_map = {}
    for cells in reader:
        if reader.line_num == 1:
            continue
        if len(cells) == 9 and len(cells[8])>0:
            mesh_id = cells[1].replace("MESH:", "")
            if "|" in cells[8]:
                drugbank_ids = cells[8].split("|")
                for drugbank_id in drugbank_ids:
                    drugbank_mesh_id_map[drugbank_id] = mesh_id
            else:
                drugbank_mesh_id_map[cells[8]] = mesh_id
    csvFile.close()
    return drugbank_mesh_id_map


# Extract DrugbankId and Mesh ChemicalId map
def ini_mesh_id_drugbank_map(drugbank_mesh_id_relation_path):
    csvFile = open(drugbank_mesh_id_relation_path, "r")
    reader = csv.reader(csvFile)
    mesh_id_drugbank_map = {}
    for cells in reader:
        if reader.line_num == 1:
            continue
        if len(cells) == 9 and len(cells[8])>0:
            mesh_id = cells[1].replace("MESH:", "")
            mesh_id_drugbank_map[mesh_id] = cells[8]
    csvFile.close()
    return mesh_id_drugbank_map


# Extract drug (mesh_id) and gene map of interst
# drug in drug_mesh_ids, organism is Homo sapiens
def ini_drug_gene_map(drug_gene_relation_path, drug_list):
    csvFile = open(drug_gene_relation_path, "r")
    reader = csv.reader(csvFile)
    drug_gene_map = {}
    for cells in reader:
        if len(cells) == 11 and cells[1] in drug_list and cells[7] == "9606":
            if cells[1] in drug_gene_map:
                gene_set = drug_gene_map[cells[1]]
            else:
                gene_set = set()
            gene_set.add(cells[4])
            drug_gene_map[cells[1]] = gene_set
    csvFile.close()
    return drug_gene_map


# Extract drug (mesh_id) and disease map of interst
def ini_drug_disease_map(drug_disease_relation_path, drug_list):
    csvFile = open(drug_disease_relation_path, "r")
    reader = csv.reader(csvFile)
    drug_disease_map = {}
    for cells in reader:
        if len(cells) == 10 and cells[1] in drug_list and "MESH:" in cells[4]:
            if cells[1] in drug_disease_map:
                disease_set = drug_disease_map[cells[1]]
            else:
                disease_set = set()
            disease_set.add(cells[4].replace("MESH:", ""))
            drug_disease_map[cells[1]] = disease_set
    csvFile.close()
    return drug_disease_map


# Extract disease and gene map of interst
def ini_disease_gene_map(disease_gene_relation_path, diesease_list):
    csvFile = open(disease_gene_relation_path, "r")
    reader = csv.reader(csvFile)
    disease_gene_map = {}
    for cells in reader:
        if len(cells) == 9:
            cells[3] = cells[3].replace("MESH:", "")
            if cells[3] in diesease_list:
                if cells[3] in disease_gene_map:
                    gene_set = disease_gene_map[cells[3]]
                else:
                    gene_set = set()
                gene_set.add(cells[1])
                disease_gene_map[cells[3]] = gene_set
    csvFile.close()
    return disease_gene_map


# Extract pathway of drugs which we are interested in
def ini_drug_pathway_map(drug_pathway_relation_path, drug_list):
    csvFile = open(drug_pathway_relation_path, "r")
    reader = csv.reader(csvFile)
    drug_pathway_map = {}
    for cells in reader:
        if len(cells) == 11:
            if cells[1] in drug_list:
                if cells[1] in drug_pathway_map:
                    pathway_set = drug_pathway_map[cells[1]]
                else:
                    pathway_set = set()
                pathway_set.add(cells[3])
                if "@" in cells[3]:
                    print cells[3]
                drug_pathway_map[cells[1]] = pathway_set
    csvFile.close()
    return drug_pathway_map


# Get no repeated drug_list (mesh_id without MESH:)
def no_repeated_drug_list(drugbank_mesh_id_map):
    drug_mesh_ids = drugbank_mesh_id_map.values()
    drug_list = [];
    for drug_mesh_id in drug_mesh_ids:
        if drug_mesh_id not in drug_list:
            drug_list.append(drug_mesh_id)
    return drug_list


# Get no repeated disease list (mesh_id without MESH:)
def no_repeated_disease_list(drug_disease_map):
    disease_list = [];
    drugs = drug_disease_map.keys()
    for drug in drugs:
        disease_set = drug_disease_map[drug]
        for disease in disease_set:
            if disease not in disease_list:
                disease_list.append(disease)
    return disease_list


# Remove drugs which have no genes, no diseases;
# Remove diseases which have no genes
def drug_disease_gene_filter(drug_gene_map, drug_disease_map, disease_gene_map, drug_list, disease_list):
    gene_drug_list = drug_gene_map.keys()
    disease_drug_list = drug_disease_map.keys()
    gene_disease_list = disease_gene_map.keys()
    # Update drug_list and disease_list
    new_drug_list = []
    new_disease_list = []
    for drug in drug_list:
        if drug in gene_drug_list and drug in disease_drug_list:
            new_drug_list.append(drug)
    for disease in disease_list:
        if disease in gene_disease_list:
            new_disease_list.append(disease)
    # Update drug_disease_map
    new_drug_disease_map = {}
    for drug in disease_drug_list:
        disease_set = drug_disease_map[drug]
        new_disease_set = set()
        for disease in disease_set:
            if disease in new_disease_list:
                new_disease_set.add(disease)
        new_drug_disease_map[drug] = new_disease_set
    return drug_gene_map, new_drug_disease_map, disease_gene_map, new_drug_list, new_disease_list


# Map drug mesh_id with drugbank_id
# Remove drugs which doesn't have chemical substructure,
# targets, substituents, pathways, drugbank_pubmed mapping relationship
def drug_object_filter(mesh_id_drugbank_map, drugbank_mesh_id_map, drug_list, drug_target_map
        ,drug_chemical_substructure, drug_substituent_map, drug_pathway_map, drugbank_pubmed_map):
    # Get drugbank_id for the no repeated drug_list(mesh_id)
    drugbank_id_list = []
    for drug in drug_list:
        drugbank_id_list.append(mesh_id_drugbank_map[drug])

    filtered_drug = []
    filtered_mesh_id_drugbank_id = []
    for drugbank_id in drugbank_id_list:
        if drugbank_id in drug_target_map.keys():
            if drugbank_id in drug_chemical_substructure.keys():
                if drugbank_id in drug_substituent_map.keys():
                    mesh_id = drugbank_mesh_id_map[drugbank_id]
                    if mesh_id in drug_pathway_map.keys():
                        if drugbank_id in drugbank_pubmed_map.keys():
                            filtered_drug.append(mesh_id)
                            filtered_mesh_id_drugbank_id.append(mesh_id + "," + drugbank_id)
    return filtered_drug, filtered_mesh_id_drugbank_id


# Get positive triple set(drugbank_id), event umls id and name map
# Return the positive triple set, event_umls_name_map
def positive_triple_set(two_side_path, pubmed_drugbank_map, drug_list):
    pdm_keys = pubmed_drugbank_map.keys()
    positive_triple_set = set()
    event_umls_name_map = {}
    file = open(two_side_path, 'r')
    line = file.readline()
    line = file.readline()
    while line:
        cells = line.strip('\n').split("\t")
        if len(cells) == 13:
            drug_1 = int(cells[0].replace("CID", ""))
            drug_2 = int(cells[1].replace("CID", ""))
            drug_1 = str(drug_1)
            drug_2 = str(drug_2)
            if drug_1 in pdm_keys and drug_2 in pdm_keys:
                drugbank_id_1 = pubmed_drugbank_map[drug_1]
                drugbank_id_2 = pubmed_drugbank_map[drug_2]
                if drugbank_id_1 in drug_list and drugbank_id_2 in drug_list:
                    positive_triple_set.add(pubmed_drugbank_map[drug_1]+","+pubmed_drugbank_map[drug_2]+"," +cells[4])
                    event_umls_name_map[cells[4]] = cells[5]
        line = file.readline()
    file.close()
    return positive_triple_set, event_umls_name_map


# Get positive triple set with pubmed_id
# Return the positive triple set, event_umls_name_map
def positive_triple_set_pubmed_id(two_side_path, pubmed_drugbank_map, drug_list):
    pdm_keys = pubmed_drugbank_map.keys()
    positive_triple_set = set()
    file = open(two_side_path, 'r')
    line = file.readline()
    line = file.readline()
    while line:
        cells = line.strip('\n').split("\t")
        if len(cells) == 13:
            drug_1 = int(cells[0].replace("CID", ""))
            drug_2 = int(cells[1].replace("CID", ""))
            drug_1 = str(drug_1)
            drug_2 = str(drug_2)
            if drug_1 in pdm_keys and drug_2 in pdm_keys:
                drugbank_id_1 = pubmed_drugbank_map[drug_1]
                drugbank_id_2 = pubmed_drugbank_map[drug_2]
                if drugbank_id_1 in drug_list and drugbank_id_2 in drug_list:
                    positive_triple_set.add(drug_1+","+drug_2)
        line = file.readline()
    file.close()
    return positive_triple_set


# Initiate event related drug pair
# pts_path: positive_triple_set path
def event_drug_pairs(pts_path):
    event_drug_pair_map = {}
    csvFile = open(pts_path, "r")
    reader = csv.reader(csvFile)
    for cells in reader:
        if len(cells) == 3:
            if cells[2] in event_drug_pair_map:
                drug_pair_list = event_drug_pair_map[cells[2]]
            else:
                drug_pair_list = []
            line = cells[0]+","+cells[1]+",1"
            if line not in drug_pair_list:
                drug_pair_list.append(line)
                event_drug_pair_map[cells[2]] = drug_pair_list
    csvFile.close()
    return event_drug_pair_map


# Get the chemical-chemical links
def stitch_chemical_chemical_links(link_path, pubmed_id_triple_set):
    import re
    file = open(link_path, 'r')
    line = file.readline()
    link = {}
    while line:
        cells = line.strip('\n').split("\t")
        if len(cells) == 3:
            drug_1 = int(re.sub("\D", "", cells[0]))
            drug_2 = int(re.sub("\D", "", cells[1]))
            drug_1 = str(drug_1)
            drug_2 = str(drug_2)
            drug_pair = drug_1+","+drug_2
            if drug_pair in pubmed_id_triple_set:
                link[drug_pair] = int(cells[2])
            else:
                drug_pair = drug_2 + "," + drug_1
                if drug_pair in pubmed_id_triple_set:
                    link[drug_pair] = int(cells[2])
        line = file.readline()
    file.close()


# Initiate drug pair related event
# pts_path: positive_triple_set path
def drug_pair_events(pts_path, event_list):
    drug_pair_event_map = {}
    csvFile = open(pts_path, "r")
    reader = csv.reader(csvFile)
    for cells in reader:
        if len(cells) == 3 and event_list.__contains__(cells[2]):
            key = cells[0]+","+cells[1]
            if key in drug_pair_event_map:
                cur_event_list = drug_pair_event_map[key]
            else:
                key = cells[1] + "," + cells[0]
                if key in drug_pair_event_map:
                    cur_event_list = drug_pair_event_map[key]
                else:
                    cur_event_list = []
            cur_event_list.append(cells[2])
            drug_pair_event_map[key] = cur_event_list
    # line_list = []
    # keys = drug_pair_event_map.keys()
    # for key in keys:
    #     cur_event_list = drug_pair_event_map[key]
    #     line = key + "," + str(len(cur_event_list)) + ","
    #     for event in cur_event_list:
    #         line += event + ","
    #     line_list.append(line)
    # CommonTool.list_file_writer(line_list, save_path)
    csvFile.close()
    return drug_pair_event_map


# Main function
if __name__ == '__main__':
    base_dir = "F:\UTSLearning\MyPapers\SideeffectPredictionOfCombinedMedication\Experiments\\"
    # drugbank_mesh_id_relation_path = base_dir + "Data\CTD_chemicals.csv"
    # drug_gene_relation_path = base_dir + "CTD_chem_gene_ixns.csv"
    # drug_disease_relation_path = base_dir + "CTD_chemicals_diseases.csv"
    # disease_gene_relation_path = base_dir + "CTD_genes_diseases.csv"
    #
    # drugbank_mesh_id_map = ini_drugbank_mesh_id_map(drugbank_mesh_id_relation_path)
    # drug_list = no_repeated_drug_list(drugbank_mesh_id_map)
    # drug_gene_map = ini_drug_gene_map(drug_gene_relation_path, drug_list)
    # drug_disease_map = ini_drug_disease_map(drug_disease_relation_path, drug_list)
    # disease_list = no_repeated_disease_list(drug_disease_map)
    # disease_gene_map = ini_disease_gene_map(disease_gene_relation_path, disease_list)

    # drug_gene_map, drug_disease_map, disease_gene_map, drug_list, disease_list = \
    #     drug_disease_filter(drug_gene_map, drug_disease_map, disease_gene_map, drug_list, disease_list)

    # drug_list = CommonTool.list_file_reader(base_dir + "Object\\final_drug_list.csv")
    # drug_pathway_map = ini_drug_pathway_map(base_dir + "Data\CTD_chem_pathways_enriched.csv", drug_list)
    # CommonTool.list_map_writer(drug_pathway_map, base_dir + "Object\drug_pathway_map.csv", "@")

    # mesh_id_drugbank_map = ini_mesh_id_drugbank_map(drugbank_mesh_id_relation_path)
    # drugbank_mesh_id_map = ini_drugbank_mesh_id_map(drugbank_mesh_id_relation_path)
    # drug_list = CommonTool.list_file_reader(base_dir + "Object\\final_drug_list.csv")
    # drug_target_map = CommonTool.list_map_reader(base_dir + "Object\drug_target.csv", ";")
    # drug_chemical_substructure = CommonTool.list_map_reader(base_dir + "Object\drug_chemical_substructure.csv", ";")
    # drug_substituent_map = CommonTool.list_map_reader(base_dir + "Object\drug_substituent.csv", ";")
    # drug_pathway_map = CommonTool.list_map_reader(base_dir + "Object\drug_pathway.csv", "@")
    # drugbank_pubmed_map = CommonTool.map_reader(base_dir + "Object\drugbank_pubmed.csv")
    # filtered_drug, filtered_mesh_id_drugbank_id = drug_object_filter(mesh_id_drugbank_map, drugbank_mesh_id_map, drug_list,
    #              drug_target_map, drug_chemical_substructure, drug_substituent_map, drug_pathway_map, drugbank_pubmed_map)
    # CommonTool.list_file_writer(filtered_mesh_id_drugbank_id, base_dir + "Object\mesh_drugbank_id_list.csv")
