# Supplementary material for: Predicting adverse drug reactions of combined medication from heterogeneous pharmacologic databases
Source: BMC Bioinformatics. 2018 Dec 31;19(Suppl 19):517. doi: 10.1186/s12859-018-2520-8 (PMC6311930; doi:10.1186/s12859-018-2520-8)
Supplement: Supplementary file 5 — Supplementary codes and data. The Python codes of HCNS-ADR and the source data. (ZIP 10,129 kb) [file 12859_2018_2520_MOESM5_ESM.zip › Additional file 5/Druglist.csv]

DB02424
DB01892
DB02663
DB00209
DB00360
DB02426
DB02533
DB02417
DB00748
DB01701
DB04714
DB03895
DB03467
DB01428
DB00892
DB01062
DB00551
DB00600
DB01852
DB01169
DB00676
DB03800
DB00180
DB01436
DB03750
DB02282
DB04214
DB00991
DB04257
DB03068
DB01236
DB03347
DB01108
DB00548
DB01213
DB02015
DB01251
DB01188
DB04812
DB00349
DB02279
DB04743
DB01094
DB03229
DB02178
DB02115
DB01262
DB02740
DB00405
DB04468
DB01762
DB04581
DB00957
DB04120
DB00282
DB04828
DB00972
DB00261
DB01600
DB00665
DB00239
DB00909
DB02342
DB01073
DB03733
DB04417
DB02365
DB04104
DB01202
DB00214
DB02640
DB02712
DB01726
DB00733
DB03052
DB04325
DB00526
DB02458
DB01942
DB01957
DB04304
DB00361
DB01700
DB03193
DB03704
DB02757
DB02486
DB04166
DB00278
DB01367
DB01677
DB03127
DB02746
DB01688
DB01245
DB04132
DB00370
DB01395
DB02024
DB03758
DB00461
DB03553
DB00776
DB04794
DB00187
DB00296
DB03588
DB00251
DB03357
DB03866
DB03535
DB04619
DB00546
DB02375
DB00996
DB01880
DB02180
DB00881
DB01162
DB00857
DB00507
DB01220
DB01785
DB01136
DB01413
DB00659
DB02606
DB00294
DB00542
DB01097
DB00491
DB01166
DB03625
DB01919
DB00268
DB00248
DB00949
DB00346
DB01408
DB00555
DB00745
DB00425
DB01226
DB01149
DB00762
DB00519
DB00273
DB01348
DB00963
DB00751
DB01128
DB01189
DB01996
DB01415
DB01933
DB02300
DB01083
DB00758
DB00724
DB00441
DB00990
DB00535
DB00222
DB00197
DB02105
DB01105
DB00691
DB03693
DB00906
DB00369
DB00760
DB02709
DB00419
DB00731
DB00528
DB01132
DB00413
DB00728
DB00549
DB00869
DB00050
DB00744
DB00204
DB00213
DB01095
DB00814
DB00323
DB01248
DB01006
DB01091
DB02855
DB00631
DB00293
DB00947
DB00494
DB00899
DB00654
DB00912
DB00710
DB00234
DB00365
DB00334
DB00922
DB00843
DB02021
DB03496
DB01044
DB00685
DB03880
DB01029
DB00796
DB00966
DB00910
DB00392
DB00962
DB02656
DB01349
DB00559
DB00439
DB00799
DB01252
DB00706
DB00399
DB00412
DB00315
DB02116
DB01217
DB00246
DB00950
DB00471
DB00307
DB00701
DB03167
DB00625
DB02534
DB00645
DB00786
DB00496
DB01263
DB00565
DB00523
DB00218
DB01079
DB04179
DB01048
DB00952
DB00976
DB00718
DB00932
DB02546
DB01194
DB00673
DB00216
DB00533
DB00337
DB00560
DB01410
DB04014
DB00967
DB00580
DB00918
DB00700
DB00317
DB01628
DB01656
DB00275
DB00480
DB00398
DB04751
DB01283
DB01268
DB02052
DB01950
DB01259
DB03138
DB04066
DB04835
DB01238
DB00884
DB00588
DB00938
DB00642
DB00484
DB01126
DB00482
DB01273
DB00820
DB00764
DB00203
DB00300
DB01098
DB00476
DB01036
DB00177
DB00210
DB00989
DB00619
DB01267
DB01261
DB01076
DB00188
DB01101
DB00530
DB01224
DB00973
DB01254
DB01072
DB00243
DB00285
DB00873
DB01193
DB01418
DB00316
DB00819
DB03128
DB00141
DB00787
DB00173
DB00640
DB02527
DB00131
DB00171
DB01426
DB00160
DB01001
DB00898
DB03175
DB00437
DB00404
DB00866
DB00770
DB01370
DB00915
DB00479
DB00594
DB00357
DB00855
DB01223
DB01424
DB01118
DB00321
DB01351
DB00613
DB00543
DB01060
DB00182
DB00681
DB00415
DB01427
DB00276
DB01536
DB01435
DB00714
DB01429
DB04365
DB00126
DB00168
DB00945
DB00335
DB00572
DB00995
DB00928
DB00993
DB00355
DB00181
DB00394
DB00436
DB00431
DB01086
DB00865
DB00245
DB04115
DB00443
DB01393
DB00121
DB00266
DB04813
DB01200
DB00835
DB00887
DB00297
DB00921
DB00490
DB01008
DB00611
DB00403
DB00201
DB00146
DB00136
DB01744
DB04690
DB00411
DB00564
DB02329
DB00190
DB00395
DB00262
DB00583
DB00521
DB00833
DB01140
DB01327
DB00493
DB01331
DB01212
DB01112
DB00567
DB00456
DB01034
DB00291
DB00446
DB00475
DB01131
DB00608
DB01114
DB00477
DB00672
DB01239
DB00310
DB00356
DB00169
DB04540
DB00122
DB00501
DB00568
DB00537
DB00515
DB01407
DB01190
DB01013
DB00636
DB00882
DB01242
DB01068
DB00575
DB00257
DB01147
DB00363
DB00907
DB00318
DB01394
DB00148
DB02679
DB00531
DB00260
DB00434
DB04839
DB00847
DB00151
DB00138
DB00987
DB02097
DB00851
DB00970
DB01406
DB01219
DB00250
DB00694
DB00746
DB01708
DB00618
DB03619
DB02594
DB04209
DB01151
DB00035
DB00547
DB01234
DB01576
DB00514
DB01452
DB00829
DB01119
DB00527
DB00720
DB01144
DB00586
DB00485
DB00890
DB00711
DB00255
DB00861
DB01396
DB00390
DB00320
DB00327
DB00343
DB00985
DB01093
DB01844
DB01488
DB01075
DB00975
DB04817
DB00280
DB00822
DB01692
DB00841
DB01184
DB00988
DB01142
DB00997
DB00254
DB00450
DB00378
DB01057
DB01127
DB00974
DB00584
DB00228
DB01364
DB00668
DB03515
DB02187
DB00153
DB00696
DB00199
DB01215
DB00783
DB00286
DB00655
DB00903
DB00330
DB01143
DB00609
DB00593
DB00311
DB02967
DB00292
DB00773
DB03147
DB02509
DB00574
DB00573
DB01288
DB00813
DB01195
DB00301
DB01099
DB02266
DB01205
DB04841
DB01544
DB00322
DB03761
DB00544
DB00472
DB00875
DB00623
DB00846
DB00690
DB00712
DB00499
DB03247
DB00158
DB03843
DB02587
DB04173
DB00614
DB00695
DB02703
DB00483
DB00798
DB00406
DB01016
DB01120
DB01067
DB01296
DB02379
DB00143
DB02263
DB04077
DB00727
DB00145
DB02123
DB02691
DB00400
DB00629
DB01170
DB02857
DB02315
DB04137
DB00502
DB00756
DB01355
DB01275
DB00999
DB00741
DB01611
DB01005
DB00557
DB01050
DB01181
DB00458
DB00808
DB00328
DB04335
DB04815
DB02095
DB00753
DB00677
DB00951
DB01064
DB00883
DB00602
DB01172
DB01221
DB01026
DB01009
DB00920
DB00598
DB04465
DB03696
DB00848
DB01235
DB00281
DB01627
DB00166
DB00589
DB01356
DB01206
DB00836
DB00227
DB00408
DB04829
DB01378
DB00772
DB03057
DB00742
DB00934
DB00579
DB00643
DB00657
DB00737
DB00939
DB00603
DB00784
DB00351
DB01065
DB01042
DB01043
DB00825
DB00454
DB00532
DB00961
DB03345
DB01357
DB00331
DB00333
DB01577
DB04819
DB00703
DB00763
DB00134
DB00474
DB00563
DB00723
DB00553
DB01028
DB00968
DB00422
DB00959
DB00247
DB01233
DB00524
DB00264
DB00916
DB01011
DB03518
DB00379
DB01110
DB00683
DB00211
DB01055
DB01017
DB00350
DB00648
DB01204
DB01618
DB00295
DB00332
DB01203
DB00844
DB00779
DB01183
DB00704
DB00984
DB00788
DB00994
DB01400
DB00627
DB04820
DB00622
DB02701
DB03227
DB00184
DB01115
DB00393
DB01595
DB01054
DB00435
DB00698
DB00336
DB04821
DB00179
DB00368
DB00717
DB01059
DB00540
DB01051
DB00338
DB00816
DB02262
DB01173
DB01092
DB00842
DB01580
DB00497
DB00935
DB00595
DB02362
DB00233
DB01337
DB01113
DB01626
DB01421
DB00859
DB01053
DB00417
DB00738
DB00312
DB00686
DB00806
DB01186
DB01074
DB00850
DB03783
DB03575
DB00780
DB00914
DB00498
DB01620
DB01174
DB00925
DB00692
DB00812
DB00388
DB00397
DB00252
DB00144
DB01819
DB03945
DB00981
DB01022
DB00466
DB01085
DB01100
DB00960
DB00319
DB00670
DB00554
DB02261
DB01179
DB00761
DB01297
DB01058
DB00457
DB00860
DB00635
DB02789
DB01087
DB00794
DB01032
DB01599
DB01035
DB00721
DB01168
DB01039
DB00387
DB00396
DB00420
DB01069
DB01182
DB00647
DB00571
DB00550
DB01240
DB00344
DB01917
DB00339
DB00545
DB00147
DB00114
DB00165
DB00205
DB03088
DB04216
DB01103
DB00908
DB00468
DB00863
DB00206
DB00811
DB00140
DB00867
DB01698
DB01752
DB00118
DB00795
DB00747
DB00418
DB01037
DB00815
DB01077
DB01638
DB00489
DB03566
DB03203
DB00421
DB00428
DB00202
DB02772
DB00359
DB01581
DB01582
DB01015
DB00891
DB01138
DB00263
DB00605
DB00391
DB00870
DB04786
DB00382
DB00675
DB01956
DB00444
DB00871
DB00624
DB04844
DB00759
DB00470
DB01041
DB01412
DB00277
DB00730
DB00152
DB01154
DB04572
DB00352
DB00599
DB00679
DB03462
DB02513
DB00451
DB00208
DB00373
DB00684
DB01124
DB00500
DB00525
DB00193
DB00302
DB00656
DB00755
DB01361
DB00620
DB00384
DB00897
DB01021
DB00831
DB03226
DB00432
DB00279
DB01214
DB00440
DB00792
DB00427
DB00809
DB01199
DB03419
DB03904
DB04827
DB02745
DB03435
DB04005
DB01971
DB01586
DB00512
DB02130
DB01339
DB00661
DB00194
DB00570
DB00541
DB00309
DB00162
DB00682
DB00137
DB01392
DB04832
DB01702
DB00513
DB01033
DB00495
DB02056
DB00917
DB01165
DB01241
DB00445
DB01177
DB00104
DB01332
DB00229
DB00467
DB01597
DB01598
DB00982
DB01321
DB00778
DB00196
DB00834
DB01023
DB00401
DB00927
DB02998
DB00818
DB00802
DB01244
DB00518
DB00358
DB01004
DB00195
DB00943
DB00900
DB00958
DB01088
DB00680
DB01018
DB02999
DB00864
DB00585
DB00091
DB00637
DB00342
DB00929
DB01157
DB01156
DB00176
DB00305
DB04557
DB00367
DB00175
DB00304
DB01229
DB00529
DB00459
DB00178
DB01366
DB00014
DB00270
DB02345
DB01211
DB00590
DB00904
DB00612
DB01338
DB00749
DB00381
DB00539
DB01340
DB00492
DB00341
DB00455
DB00242
DB00715
DB01796
DB01390
DB00722
DB00615
DB00889
DB00132
DB00207
DB01167
DB00649
DB01216
DB00669
DB01019
DB01454
DB00734
DB01232
DB00709
DB00119
DB04528
DB03581
DB04224
DB03796
DB02010
DB02169
DB03166
DB04272
DB00630
DB00503
DB00224
DB01030
DB00740
DB00536
DB00693
DB03255
DB00244
DB00678
DB03793
DB01222
DB02134
DB00641
DB02659
DB00238
DB01645
DB03994
DB00220
DB01839
DB02145
DB00705
DB00235
DB04824
DB00604
DB03568
DB00936
DB01104
DB01191
DB01388
DB00481
DB01080
DB00284
DB00465
DB01171
DB00790
DB00633
DB00170
DB01420
DB00198
DB01117
DB01601
DB01137
DB00380
DB00448
DB01129
DB00582
