# Supplementary material for: Predicting adverse drug reactions of combined medication from heterogeneous pharmacologic databases
Source: BMC Bioinformatics. 2018 Dec 31;19(Suppl 19):517. doi: 10.1186/s12859-018-2520-8 (PMC6311930; doi:10.1186/s12859-018-2520-8)
Supplement: Supplementary file 5 — Supplementary codes and data. The Python codes of HCNS-ADR and the source data. (ZIP 10,129 kb) [file 12859_2018_2520_MOESM5_ESM.zip › Additional file 5/ReadmeForCode.txt]

Code: The Python codes of HCNS-ADR (PyCharm Project). PyCharm is strongly recommended to run the codes. The Python packages including numpy, scipy, sklearn shall be installed ahead. Besides, the base_dir of the whole project should be specified in the function get_base_dir() in Tools/ClassificationTool.py. Replace XXX with the directory where "SourceData" stores (for example: F:/Additional file 6/SourceData). The python code files are structured as follows:
1. ParameterOptimization/ParameterOptimization.py: Code for parameter optimization.
2. EvaluationOnClassicalClassfiers/KNN.py: Code for evaluation on classical classifier, KNN
3. EvaluationOnClassicalClassfiers/LogisticRegression.py: Code for evaluation on classical classifier, LogisticRegression
4. EvaluationOnClassicalClassfiers/RandomForest.py: Code for evaluation on classical classifier, RandomForest
5. EvaluationOnClassicalClassfiers/SVM.py: Code for evaluation on classical classifier, SVM
6. ComparisonMethods/SVMComparison.py: Code for comparison methods, SVM
7. ComparisonMethods/RandomClassifier.py: Code for comparison methods, RandomClassifier
8. ComparisonMethods/OneClassSVM.py: Code for comparison methods, OneClassSVM
9. Predictor.py: Code for the predictor we built to predict potential ADRs of any drug pair. Users can use the interface to predict potential ADRs for any drug pairs by adding them to the drug_pair_list in the main function. Note that only the DrugBank ids are supported (stored in Druglist.csv), and the drug pairs are separated by the comma. Here is an example to use the interface:
 drug_pair_list = [] //existing code
 drug_pair_list.append("DB00425,DB01001") //existing code
 drug_pair_list.append("DB03467,DB02178") //adding a new drug pair DB03467 and DB02178 for predicting
It may take some time to train 1276 models for ADRs at the first run. However, the prediction process will be fast once the models are built.
 
Druglist.csv: The list of 1048 drugs (DrugBank ID).
 

SourceData: The data used for HCNS-ADR prediction.
1. Object/event_list.csv: the UMLS_Id of all ADRs
2. Object/drug_drug_cf_score_map_ascending.csv: drug pairs ranked by their interaction scores in an ascending order
3. Object/event_umls_name_map.csv: The map between UMLS_Id and UMLS name of all ADRs.
4. Object/positive_triple_set.csv: known DDAAs in Tatonetti Lab.
5. Vector/drug_ctsp_vector.csv: drug vectors represented using heterogenous features.
