# Supplementary material for: Predicting adverse drug reactions of combined medication from heterogeneous pharmacologic databases
Source: BMC Bioinformatics. 2018 Dec 31;19(Suppl 19):517. doi: 10.1186/s12859-018-2520-8 (PMC6311930; doi:10.1186/s12859-018-2520-8)
Supplement: Supplementary file 5 — Supplementary codes and data. The Python codes of HCNS-ADR and the source data. (ZIP 10,129 kb) [file 12859_2018_2520_MOESM5_ESM.zip › Additional file 5/SourceData/Object/drug_drug_cf_score_map_ascending.csv]

DB00405	DB02999
DB04835	DB00327
DB00912	DB01785
DB00705	DB03588
DB03704	DB02024
DB01581	DB02458
DB00395	DB00147
DB03704	DB00119
DB03704	DB00114
DB04214	DB01131
DB00535	DB00160
DB00748	DB01692
DB00567	DB03226
DB01600	DB00327
DB01627	DB00786
DB03515	DB02534
DB00870	DB00160
DB00706	DB04794
DB02263	DB01618
DB02999	DB00932
DB00645	DB04835
DB00645	DB04839
DB00738	DB00147
DB01252	DB04794
DB00952	DB03588
DB04820	DB00408
DB04820	DB03175
DB01170	DB03588
DB00147	DB01168
DB01627	DB02300
DB01126	DB01338
DB00952	DB01426
DB04820	DB00973
DB01349	DB00147
DB00209	DB03704
DB01819	DB01140
DB04832	DB01021
DB01581	DB00615
DB01581	DB00618
DB00233	DB00147
DB00216	DB00229
DB03581	DB00496
DB02663	DB03588
DB00748	DB03167
DB00873	DB00748
DB00204	DB03704
DB01127	DB03588
DB03704	DB00887
DB03704	DB02424
DB03704	DB02426
DB02105	DB00211
DB01627	DB02606
DB02594	DB00892
DB02594	DB00899
DB01620	DB00211
DB04794	DB00147
DB01581	DB01355
DB03588	DB00835
DB03704	DB00527
DB03704	DB00529
DB04820	DB01692
DB01321	DB01021
DB01581	DB00760
DB02606	DB01021
DB01996	DB00547
DB01126	DB00760
DB00691	DB01067
DB01408	DB01021
DB01627	DB03247
DB01692	DB01215
DB03704	DB04794
DB01415	DB00474
DB01692	DB00160
DB00405	DB03167
DB03704	DB00178
DB00535	DB00899
DB04820	DB00268
DB00952	DB00532
DB00952	DB00535
DB00153	DB04844
DB00395	DB02282
DB01581	DB01752
DB01692	DB04325
DB01620	DB00873
DB03704	DB00417
DB03704	DB00415
DB03704	DB00412
DB03704	DB00413
DB01618	DB01415
DB04820	DB00654
DB03704	DB02855
DB00611	DB04813
DB00387	DB04794
DB01367	DB00760
DB03704	DB01244
DB03704	DB01240
DB03704	DB01241
DB03704	DB01248
DB00210	DB03588
DB00869	DB00243
DB03704	DB03203
DB03625	DB00211
DB03800	DB01021
DB00760	DB04844
DB01627	DB00494
DB01627	DB00496
DB01355	DB00311
DB00654	DB00525
DB01263	DB00961
DB00932	DB01321
DB04835	DB01147
DB03704	DB00709
DB03704	DB00700
DB03704	DB00701
DB03704	DB00706
DB01194	DB00147
DB00685	DB03704
DB04820	DB04832
DB04820	DB04835
DB03704	DB00733
DB03800	DB01191
DB00746	DB03704
DB03704	DB00730
DB03704	DB00276
DB03704	DB00275
DB03704	DB00278
DB03704	DB00279
DB01581	DB00145
DB01581	DB00147
DB00194	DB00745
DB00613	DB00147
DB03704	DB02740
DB03704	DB02745
DB03704	DB02746
DB03247	DB01692
DB00952	DB03581
DB01426	DB00160
DB00649	DB03704
DB00565	DB04813
DB00892	DB01627
DB03588	DB01638
DB01331	DB03750
DB01627	DB00387
DB01170	DB03581
DB00691	DB00833
DB04820	DB02999
DB01581	DB01004
DB03704	DB00677
DB03704	DB00672
DB03704	DB00673
DB03704	DB00679
DB01044	DB01321
DB00218	DB01581
DB03704	DB00244
DB01692	DB00494
DB01692	DB00496
DB04557	DB03704
DB00358	DB03704
DB04335	DB03588
DB03704	DB00451
DB03704	DB02345
DB03704	DB02342
DB03704	DB01068
DB03704	DB01069
DB03704	DB01064
DB03704	DB01067
DB03704	DB01060
DB03588	DB02740
DB00985	DB04835
DB00239	DB03704
DB01627	DB02999
DB00691	DB00202
DB00691	DB00209
DB00760	DB03419
DB01600	DB04820
DB01171	DB00311
DB04813	DB00427
DB01701	DB00327
DB00405	DB02097
DB01252	DB03357
DB00239	DB01321
DB01127	DB01252
DB02105	DB01147
DB03800	DB00547
DB00659	DB00535
DB00395	DB00131
DB01618	DB01349
DB02594	DB00962
DB00535	DB00153
DB00211	DB01996
DB03704	DB01410
DB03704	DB01413
DB04832	DB03588
DB03704	DB01202
DB04820	DB00976
DB01349	DB03588
DB03127	DB00760
DB03704	DB01033
DB03704	DB00557
DB00731	DB04820
DB00568	DB01692
DB00147	DB01157
DB03704	DB00865
DB01252	DB00239
DB00698	DB03588
DB03704	DB01015
DB00690	DB01692
DB04820	DB00119
DB00572	DB03704
DB03535	DB01581
DB01581	DB04335
DB00315	DB01692
DB02594	DB00327
DB00535	DB00792
DB00659	DB01692
DB00997	DB03704
DB01348	DB03588
DB00654	DB01415
DB03693	DB00547
DB00229	DB03127
DB00680	DB03704
DB01112	DB03704
DB01581	DB00496
DB03588	DB01338
DB03588	DB01339
DB01252	DB01194
DB01581	DB01321
DB03704	DB00531
DB03704	DB00530
DB03704	DB00539
DB01018	DB00147
DB01252	DB01600
DB01140	DB01205
DB03704	DB03419
DB01217	DB00147
DB00560	DB03704
DB03994	DB00654
DB01701	DB01692
DB02300	DB01338
DB00748	DB04839
DB00748	DB04835
DB02594	DB00567
DB02263	DB03750
DB00981	DB03704
DB01581	DB00595
DB01692	DB01168
DB02746	DB00147
DB00952	DB00547
DB00184	DB03704
DB01009	DB03704
DB00645	DB00952
DB00952	DB00869
DB00952	DB00865
DB01581	DB01215
DB00564	DB03704
DB03704	DB00401
DB03704	DB00400
DB03704	DB00403
DB03704	DB00408
DB03704	DB00168
DB00535	DB00211
DB03515	DB00147
DB02606	DB01147
DB03088	DB04820
DB02594	DB00475
DB02116	DB00147
DB04335	DB00547
DB00239	DB00147
DB01627	DB00483
DB00990	DB03588
DB00691	DB00952
DB04214	DB02263
DB01582	DB03588
DB01582	DB03581
DB00567	DB00405
DB00705	DB00311
DB03704	DB00718
DB03704	DB00714
DB03704	DB00717
DB03704	DB00711
DB03704	DB00710
DB03704	DB00712
DB01349	DB00521
DB01600	DB00899
DB04820	DB04829
DB04820	DB04821
DB00870	DB00611
DB01581	DB01620
DB00535	DB00327
DB03704	DB00264
DB03704	DB00261
DB03704	DB00260
DB03704	DB00263
DB03704	DB00262
DB03704	DB00268
DB04820	DB04014
DB03357	DB01021
DB01692	DB00808
DB03704	DB00533
DB01137	DB00147
DB00680	DB01021
DB03704	DB02757
DB00216	DB03588
DB01129	DB03588
DB00756	DB00147
DB01415	DB00243
DB01154	DB03704
DB00392	DB01147
DB00359	DB03704
DB00705	DB02282
DB00229	DB00962
DB00035	DB01785
DB03704	DB01254
DB01627	DB00392
DB02534	DB03588
DB00844	DB01415
DB00513	DB01692
DB01581	DB02606
DB01581	DB03696
DB01581	DB03693
DB04820	DB02458
DB02282	DB01140
DB03704	DB00669
DB03704	DB00661
DB00548	DB03588
DB02261	DB03704
DB01692	DB00483
DB01428	DB00147
DB03704	DB01079
DB03704	DB01077
DB03704	DB01076
DB03704	DB01075
DB03704	DB01074
DB03704	DB01073
DB03704	DB01072
DB00567	DB03515
DB01627	DB03750
DB00654	DB02999
DB02180	DB00327
DB00892	DB01692
DB01252	DB00311
DB02594	DB02606
DB00680	DB03515
DB00194	DB01321
DB00565	DB03704
DB00918	DB03588
DB01415	DB01239
DB01819	DB00654
DB00153	DB03357
DB01917	DB03588
DB02606	DB01263
DB00211	DB01157
DB01263	DB03175
DB00535	DB00147
DB00507	DB00405
DB04214	DB03247
DB00190	DB01692
DB03704	DB02458
DB01349	DB01021
DB03704	DB00291
DB00251	DB01627
DB00194	DB02282
DB01582	DB01321
DB00297	DB03588
DB01252	DB04844
DB01252	DB00229
DB01331	DB00846
DB03435	DB04820
DB04820	DB00952
DB00691	DB01190
DB00691	DB01194
DB01131	DB00311
DB01582	DB00147
DB04820	DB00165
DB04820	DB00160
DB02097	DB01021
DB00952	DB03761
DB01581	DB01426
DB01581	DB01429
DB01581	DB01428
DB01581	DB02300
DB02486	DB00147
DB01581	DB04325
DB00406	DB01321
DB00536	DB03588
DB00218	DB03704
DB04820	DB01194
DB04820	DB01195
DB04839	DB03588
DB03515	DB01147
DB03347	DB00327
DB00535	DB00665
DB00251	DB00327
DB01018	DB03588
DB01321	DB00147
DB00535	DB02300
DB03704	DB00906
DB03704	DB00900
DB01349	DB01191
DB00344	DB03226
DB00865	DB03581
DB03704	DB00523
DB03704	DB00521
DB03704	DB00526
DB03704	DB00524
DB03704	DB00525
DB03704	DB00528
DB03761	DB01785
DB03704	DB00949
DB00691	DB00251
DB03704	DB00947
DB01692	DB01028
DB01252	DB00138
DB00615	DB00952
DB03704	DB04224
DB01581	DB01331
DB01581	DB01332
DB01581	DB01337
DB01581	DB01338
DB01171	DB01252
DB04820	DB00745
DB03704	DB04365
DB01488	DB01692
DB00251	DB00963
DB00211	DB01332
DB02606	DB04794
DB01957	DB03704
DB01627	DB03226
DB00680	DB01581
DB00565	DB01021
DB04132	DB00147
DB00251	DB01245
DB00691	DB02279
DB02263	DB00405
DB01581	DB00585
DB00131	DB03588
DB01692	DB01117
DB04820	DB00705
DB00567	DB04820
DB02282	DB01263
DB01581	DB01203
DB01349	DB01627
DB03704	DB00436
DB03704	DB00437
DB03704	DB00439
DB03704	DB04066
DB04820	DB00633
DB00680	DB01321
DB00351	DB03704
DB00434	DB03704
DB03704	DB00589
DB00568	DB04820
DB03704	DB03229
DB03704	DB03226
DB03704	DB03227
DB00567	DB00344
DB00491	DB03704
DB03588	DB00436
DB00405	DB01692
DB01692	DB01205
DB01054	DB03588
DB00194	DB03588
DB00194	DB03581
DB00691	DB00962
DB00691	DB00963
DB00190	DB01581
DB02594	DB00387
DB00705	DB00327
DB01581	DB01113
DB01124	DB03704
DB00147	DB00786
DB00748	DB00963
DB00567	DB00547
DB03704	DB00250
DB03704	DB00251
DB03704	DB00254
DB03704	DB00255
DB03704	DB00257
DB01581	DB00165
DB04820	DB04005
DB03704	DB01396
DB03704	DB01394
DB03704	DB01395
DB03704	DB01392
DB03704	DB01393
DB03704	DB01390
DB00365	DB00327
DB03588	DB00153
DB02263	DB01408
DB01177	DB03704
DB03704	DB01408
DB03704	DB01406
DB03704	DB01400
DB01131	DB01692
DB03704	DB03357
DB01692	DB00745
DB00889	DB01321
DB00229	DB00952
DB01297	DB03588
DB00985	DB03704
DB02262	DB03704
DB04214	DB03696
DB00675	DB03704
DB00406	DB00147
DB03588	DB01263
DB03704	DB01065
DB03704	DB01062
DB00405	DB00932
DB01108	DB03588
DB03704	DB00912
DB00869	DB03581
DB00869	DB03588
DB01581	DB02855
DB01581	DB02857
DB00195	DB04820
DB04820	DB03696
DB04820	DB03693
DB00261	DB00147
DB04820	DB01412
DB03704	DB01188
DB03704	DB01183
DB03704	DB01186
DB01692	DB03175
DB00645	DB03247
DB03704	DB00637
DB00691	DB00792
DB00691	DB00794
DB00740	DB04820
DB02279	DB02999
DB00568	DB01785
DB00691	DB00229
DB01581	DB00825
DB00204	DB01581
DB04014	DB00760
DB00251	DB01147
DB03535	DB00645
DB04335	DB04813
DB04839	DB00147
DB00654	DB00131
DB03704	DB04077
DB01415	DB01223
DB03588	DB01390
DB02123	DB03588
DB00654	DB00952
DB01355	DB00869
DB04820	DB00579
DB01950	DB03704
DB04304	DB03704
DB03588	DB00802
DB00211	DB01144
DB03127	DB01338
DB00147	DB00014
DB01415	DB01099
DB01819	DB03581
DB01819	DB03588
DB00474	DB03588
DB01421	DB00963
DB01581	DB04821
DB00835	DB00147
DB03619	DB03704
DB01950	DB00654
DB03704	DB01028
DB03704	DB01029
DB01627	DB01338
DB00691	DB00131
DB03704	DB00776
DB00358	DB04820
DB01252	DB00547
DB00654	DB01321
DB01752	DB00147
DB00680	DB00869
DB01581	DB01418
DB01581	DB01410
DB01581	DB01412
DB01581	DB01413
DB01581	DB01415
DB00892	DB00131
DB00700	DB03588
DB00483	DB01021
DB04820	DB01188
DB04820	DB01182
DB00705	DB04813
DB01408	DB01692
DB01618	DB04820
DB01263	DB01321
DB00952	DB00870
DB01114	DB03704
DB03704	DB00835
DB03704	DB00836
DB00990	DB01627
DB00513	DB03515
DB00413	DB01692
DB03704	DB00418
DB00611	DB00311
DB03704	DB00419
DB03704	DB00411
DB04820	DB00659
DB03625	DB00547
DB03247	DB03553
DB03704	DB03945
DB04820	DB00891
DB00870	DB00760
DB00181	DB04820
DB01060	DB03588
DB01171	DB00869
DB03704	DB00514
DB01252	DB01627
DB03750	DB04335
DB04820	DB04619
DB00536	DB00147
DB00892	DB03704
DB00691	DB01058
DB01144	DB00243
DB03515	DB00525
DB01412	DB00147
DB00600	DB00147
DB01582	DB01581
DB00432	DB00952
DB01581	DB03127
DB00615	DB00899
DB00654	DB00406
DB00654	DB00405
DB03704	DB01242
DB03704	DB00599
DB03704	DB00598
DB00567	DB04813
DB01581	DB01239
DB00952	DB00846
DB03704	DB00427
DB03704	DB00425
DB03704	DB00421
DB03704	DB00428
DB00365	DB00952
DB01600	DB02999
DB00211	DB04335
DB01581	DB03588
DB04214	DB03535
DB03704	DB02021
DB02594	DB00454
DB03704	DB01700
DB03704	DB01702
DB00611	DB00631
DB00645	DB01627
DB02594	DB01194
DB00565	DB01147
DB00565	DB01140
DB03588	DB04813
DB02594	DB01600
DB00952	DB03704
DB01110	DB03704
DB01581	DB01408
DB01581	DB01400
DB04820	DB01263
DB04835	DB00962
DB00521	DB03588
DB02263	DB01627
DB01171	DB00160
DB03704	DB03581
DB03625	DB03052
DB01692	DB01217
DB04214	DB00496
DB04835	DB01191
DB01581	DB01126
DB03704	DB00737
DB03704	DB00734
DB01581	DB04304
DB00678	DB03704
DB03588	DB04794
DB04820	DB04844
DB00567	DB02606
DB03704	DB00248
DB03704	DB00243
DB03704	DB00242
DB03704	DB00247
DB03704	DB00246
DB03704	DB00245
DB00535	DB03419
DB00962	DB00547
DB03704	DB01388
DB03515	DB00705
DB03704	DB01412
DB03704	DB01415
DB03704	DB01418
DB00645	DB02282
DB03750	DB00760
DB00201	DB03704
DB02115	DB03704
DB02263	DB03515
DB03704	DB03347
DB03704	DB03345
DB04829	DB01785
DB00582	DB03588
DB04820	DB01239
DB01692	DB00153
DB00500	DB03704
DB01408	DB00932
DB00406	DB00153
DB01415	DB03588
DB01415	DB03581
DB01581	DB04166
DB00565	DB00869
DB03704	DB00118
DB03535	DB00760
DB01079	DB00147
DB04820	DB04325
DB01355	DB00547
DB02999	DB01203
DB03704	DB02606
DB01349	DB03704
DB03247	DB01332
DB03704	DB00122
DB01331	DB00405
DB01349	DB04813
DB02187	DB00147
DB01627	DB01251
DB02263	DB00392
DB00691	DB01327
DB01367	DB03704
DB00182	DB03704
DB01415	DB04813
DB00131	DB00327
DB04820	DB00543
DB04820	DB00546
DB00691	DB00496
DB04820	DB01086
DB03704	DB00932
DB01762	DB04820
DB03588	DB03693
DB02105	DB01021
DB01331	DB01251
DB00548	DB04820
DB00365	DB00147
DB02663	DB04820
DB03588	DB01144
DB03588	DB01147
DB03588	DB01140
DB03588	DB01142
DB03704	DB02513
DB00565	DB01263
DB00229	DB00153
DB00216	DB00535
DB01426	DB02999
DB00567	DB00659
DB03704	DB03568
DB03704	DB03566
DB00846	DB00760
DB00742	DB03704
DB04820	DB00144
DB04820	DB00145
DB01581	DB01407
DB00989	DB03704
DB00565	DB00615
DB01131	DB01785
DB00355	DB03704
DB01331	DB04820
DB01263	DB00760
DB00216	DB01144
DB00131	DB00547
DB01581	DB00654
DB01581	DB00659
DB02594	DB00311
DB00147	DB00311
DB01627	DB00670
DB01144	DB00147
DB02345	DB03588
DB01378	DB03704
DB01581	DB00493
DB00420	DB01349
DB01415	DB00748
DB01581	DB00494
DB03800	DB02999
DB00728	DB01021
DB01426	DB00153
DB03704	DB00704
DB03704	DB00705
DB01131	DB03588
DB04820	DB00884
DB00547	DB00160
DB03704	DB04209
DB03625	DB04820
DB01421	DB01044
DB04820	DB00760
DB00711	DB00147
DB00952	DB01140
DB00952	DB01144
DB00889	DB03588
DB01957	DB01581
DB00568	DB00311
DB00691	DB01028
DB01426	DB04844
DB03581	DB00153
DB04214	DB01627
DB03750	DB00963
DB02263	DB03704
DB02703	DB03588
DB03704	DB01251
DB02263	DB00420
DB00645	DB00395
DB02534	DB00147
DB00654	DB01245
DB01597	DB03588
DB01819	DB01355
DB00370	DB03704
DB01100	DB01581
DB01581	DB01223
DB01581	DB01226
DB00645	DB00962
DB00952	DB00835
DB04619	DB00147
DB01168	DB00760
DB00535	DB00243
DB01263	DB00547
DB03704	DB00342
DB03704	DB00343
DB02426	DB00160
DB03704	DB01283
DB03704	DB01288
DB00985	DB01415
DB01627	DB00294
DB00654	DB03588
DB01171	DB02594
DB03704	DB02010
DB00535	DB04844
DB02056	DB03704
DB01091	DB00147
DB01144	DB00899
DB03704	DB03247
DB01692	DB00035
DB02594	DB00932
DB01194	DB01021
DB00659	DB01321
DB00395	DB01321
DB04820	DB00906
DB00519	DB03704
DB03588	DB00836
DB00395	DB00311
DB00222	DB03588
DB00600	DB03588
DB03704	DB00747
DB03704	DB00744
DB03704	DB00745
DB03704	DB00741
DB03704	DB00748
DB03704	DB00282
DB02594	DB01251
DB00659	DB03704
DB00211	DB00760
DB03750	DB01321
DB01252	DB03588
DB03588	DB04257
DB00654	DB02300
DB03704	DB02703
DB04214	DB00395
DB03704	DB01426
DB03704	DB01420
DB03704	DB01421
DB03704	DB01428
DB03704	DB01429
DB02263	DB00547
DB01580	DB03704
DB03588	DB02300
DB01321	DB00922
DB01182	DB03588
DB00355	DB04813
DB00194	DB01245
DB03704	DB04120
DB00611	DB03800
DB02663	DB00567
DB01331	DB02999
DB01488	DB00211
DB01595	DB01692
DB01582	DB04325
DB02105	DB00760
DB01581	DB00976
DB01581	DB00973
DB00147	DB03553
DB01127	DB01692
DB01263	DB00311
DB04820	DB04335
DB00890	DB03588
DB02134	DB03704
DB01338	DB00311
DB01627	DB03761
DB03704	DB00890
DB03704	DB00891
DB01252	DB04835
DB00985	DB01349
DB01349	DB04820
DB01171	DB03704
DB00292	DB01692
DB00728	DB00405
DB00405	DB00327
DB01627	DB02458
DB01115	DB03704
DB00294	DB00147
DB03704	DB04014
DB00344	DB01140
DB00654	DB00496
DB00195	DB01581
DB00194	DB02097
DB00419	DB00147
DB04214	DB01140
DB01692	DB03167
DB04581	DB03588
DB00932	DB04813
DB03704	DB02527
DB03800	DB00327
DB00691	DB01131
DB00567	DB00645
DB00420	DB00932
DB00147	DB01117
DB00194	DB01627
DB01100	DB03704
DB00654	DB00600
DB01252	DB00567
DB04820	DB00153
DB03704	DB00554
DB00691	DB00395
DB00691	DB00392
DB01370	DB03704
DB01627	DB03588
DB03515	DB00211
DB01701	DB00691
DB00263	DB03588
DB00690	DB01321
DB03704	DB02998
DB01105	DB03704
DB01426	DB00147
DB01412	DB01021
DB03704	DB00670
DB00229	DB03419
DB00611	DB01785
DB00361	DB03704
DB03704	DB04272
DB00982	DB03704
DB03704	DB00570
DB03704	DB00579
DB00528	DB03588
DB01581	DB00794
DB01581	DB00799
DB00417	DB03588
DB01112	DB03588
DB00932	DB00450
DB00680	DB01245
DB02594	DB00547
DB02999	DB03227
DB00229	DB02486
DB01581	DB01182
DB00479	DB03588
DB02116	DB00611
DB03704	DB00834
DB01120	DB03704
DB04820	DB00327
DB03588	DB01195
DB00967	DB03704
DB00897	DB03704
DB01355	DB00760
DB01581	DB01251
DB03515	DB03247
DB00680	DB00706
DB04835	DB00496
DB03704	DB00356
DB03704	DB00350
DB03704	DB00352
DB01692	DB00935
DB03088	DB01581
DB03704	DB01351
DB03704	DB01726
DB00728	DB03581
DB01174	DB03704
DB00491	DB01581
DB01171	DB03515
DB03704	DB03255
DB03535	DB00405
DB02594	DB01627
DB02594	DB01620
DB00952	DB01067
DB00365	DB01321
DB02999	DB02187
DB02999	DB02180
DB04214	DB01338
DB04820	DB01244
DB04820	DB01245
DB01692	DB01239
DB00691	DB03226
DB02594	DB00844
DB01692	DB02857
DB01296	DB03704
DB00655	DB03704
DB00405	DB00873
DB02300	DB01785
DB03704	DB00871
DB04528	DB03588
DB01426	DB03247
DB02486	DB01627
DB03704	DB00227
DB04820	DB00618
DB00365	DB00311
DB01620	DB03800
DB00535	DB00474
DB03535	DB01021
DB03704	DB02712
DB00693	DB03588
DB03704	DB01435
DB01245	DB01021
DB01349	DB00405
DB00869	DB00870
DB00476	DB03588
DB03588	DB03761
DB00194	DB01252
DB00405	DB00248
DB04214	DB01263
DB03704	DB04137
DB03704	DB00951
DB03704	DB00950
DB00363	DB03704
DB04820	DB00235
DB03704	DB00349
DB00691	DB00582
DB01601	DB03704
DB02279	DB01021
DB01251	DB01021
DB00960	DB03588
DB01408	DB00496
DB02999	DB01263
DB01581	DB03419
DB03704	DB00884
DB03704	DB00881
DB03704	DB00882
DB03704	DB00889
DB00985	DB01331
DB01119	DB03704
DB02130	DB01581
DB00198	DB03704
DB04335	DB00760
DB02105	DB00748
DB01349	DB02999
DB00246	DB03581
DB00691	DB01226
DB03704	DB04005
DB00360	DB03704
DB03704	DB02015
DB04820	DB00524
DB04820	DB00521
DB01819	DB00327
DB03994	DB01692
DB00131	DB00450
DB02263	DB04820
DB00846	DB03588
DB03581	DB00760
DB00645	DB00153
DB00721	DB03588
DB00553	DB03704
DB00615	DB03515
DB01581	DB02362
DB03588	DB01162
DB03588	DB01168
DB02486	DB04813
DB03704	DB02534
DB03704	DB02533
DB01331	DB01408
DB01627	DB03175
DB01245	DB01140
DB01245	DB01147
DB00138	DB01321
DB04820	DB03167
DB03704	DB01200
DB01692	DB00121
DB02999	DB01194
DB01581	DB01996
DB00406	DB03588
DB00560	DB01581
DB01618	DB01692
DB01349	DB01408
DB04828	DB03704
DB04820	DB00418
DB01355	DB01321
DB04820	DB04714
DB01581	DB00676
DB01581	DB00673
DB01581	DB00672
DB01581	DB00670
DB00355	DB00251
DB01701	DB01021
DB00216	DB01415
DB01488	DB00147
DB02263	DB01367
DB00248	DB01415
DB03588	DB01785
DB01415	DB00760
DB00952	DB01692
DB00233	DB00327
DB03704	DB00633
DB00431	DB03704
DB01252	DB00405
DB00912	DB00147
DB01355	DB02282
DB01079	DB01692
DB00251	DB00147
DB03704	DB00545
DB03704	DB00546
DB03704	DB00547
DB03704	DB00540
DB03704	DB00542
DB03704	DB00543
DB04820	DB00701
DB02279	DB04820
DB01581	DB00786
DB01426	DB00962
DB00987	DB03704
DB00654	DB03247
DB00869	DB01147
DB03581	DB00160
DB00420	DB03704
DB01627	DB00846
DB02594	DB03588
DB00194	DB00243
DB00194	DB00247
DB00489	DB03588
DB00525	DB03588
DB00567	DB00413
DB01581	DB03945
DB00657	DB03704
DB00475	DB01321
DB03535	DB00547
DB00611	DB01194
DB00378	DB03704
DB00694	DB03704
DB01581	DB01245
DB00691	DB01692
DB04214	DB04820
DB03704	DB04844
DB03704	DB04841
DB01171	DB01321
DB00194	DB00670
DB02426	DB00147
DB02999	DB01035
DB02691	DB03704
DB03704	DB01996
DB03704	DB01752
DB02015	DB02999
DB01428	DB03588
DB00967	DB00691
DB01620	DB01692
DB00251	DB04335
DB03588	DB00833
DB00417	DB00147
DB03588	DB00148
DB03588	DB00147
DB03588	DB00145
DB02587	DB03704
DB03704	DB03693
DB01595	DB03704
DB00565	DB03553
DB03704	DB01199
DB03704	DB01190
DB03704	DB01193
DB03704	DB01194
DB03704	DB01195
DB00524	DB03588
DB00611	DB03347
DB02999	DB01996
DB00952	DB03800
DB00209	DB03247
DB04813	DB01332
DB03588	DB00816
DB01581	DB04005
DB03704	DB00764
DB03704	DB00760
DB03704	DB00761
DB01618	DB01581
DB00988	DB03704
DB00194	DB04835
DB00654	DB03750
DB00229	DB01692
DB03704	DB00214
DB03704	DB00210
DB00535	DB00392
DB02999	DB01321
DB00611	DB03588
DB00611	DB03581
DB00870	DB00311
DB03581	DB04844
DB01582	DB02999
DB01600	DB03704
DB03704	DB01933
DB00846	DB01338
DB01415	DB00211
DB00870	DB03588
DB01367	DB01620
DB03515	DB01626
DB00229	DB00202
DB03704	DB04104
DB00659	DB01415
DB01263	DB01785
DB00216	DB01581
DB03704	DB00443
DB01366	DB01581
DB03588	DB01021
DB00691	DB00705
DB03761	DB00147
DB02999	DB00835
DB02999	DB00833
DB00153	DB00932
DB03704	DB02659
DB03588	DB00309
DB01819	DB04820
DB00384	DB03588
DB00194	DB00160
DB03588	DB01206
DB00690	DB00131
DB01581	DB02282
DB04820	DB03419
DB01245	DB04813
DB01415	DB04844
DB01331	DB02282
DB00251	DB03588
DB00706	DB01426
DB04820	DB00532
DB04820	DB00535
DB00567	DB00131
DB00355	DB00748
DB03704	DB02709
DB00565	DB00405
DB03704	DB01424
DB03704	DB01427
DB03588	DB01117
DB01627	DB03419
DB01611	DB03704
DB02486	DB01321
DB03704	DB01214
DB00233	DB00952
DB02105	DB03704
DB00565	DB01251
DB03052	DB01627
DB01113	DB03704
DB03588	DB03566
DB00211	DB03167
DB04820	DB01752
DB00294	DB01021
DB00740	DB01581
DB00365	DB01627
DB00311	DB00899
DB00952	DB04835
DB01252	DB00294
DB03704	DB00820
DB00611	DB01692
DB03704	DB04325
DB01618	DB00405
DB01410	DB00147
DB03704	DB00847
DB01321	DB00925
DB02594	DB00344
DB00210	DB00147
DB00358	DB03588
DB00974	DB03704
DB01581	DB01692
DB00565	DB03581
DB01600	DB03588
DB02116	DB03704
DB00615	DB01627
DB01091	DB02999
DB02263	DB00748
DB00932	DB03175
DB01581	DB00144
DB04325	DB00311
DB00327	DB01021
DB00405	DB03247
DB01251	DB03588
DB03704	DB03904
DB04813	DB01147
DB04813	DB01140
DB03704	DB04257
DB00358	DB01785
DB00565	DB00654
DB03704	DB00551
DB03704	DB00550
DB03704	DB00559
DB03704	DB04829
DB00277	DB03704
DB02999	DB01117
DB03247	DB03750
DB00869	DB00496
DB00683	DB03704
DB01355	DB04813
DB02594	DB00568
DB03588	DB00450
DB00392	DB01021
DB00500	DB00147
DB01581	DB00579
DB00521	DB01415
DB00392	DB01415
DB01582	DB02282
DB01415	DB02300
DB00194	DB01421
DB00952	DB02300
DB01581	DB03167
DB04820	DB01067
DB01415	DB00899
DB01252	DB00406
DB01355	DB00706
DB01331	DB00311
DB00748	DB00932
DB00984	DB03704
DB00535	DB01421
DB00645	DB00932
DB03704	DB00176
DB01600	DB01692
DB01263	DB00579
DB00869	DB01021
DB00373	DB04820
DB00395	DB04813
DB03704	DB01744
DB04820	DB02855
DB04820	DB02857
DB00373	DB00147
DB00695	DB03704
DB01415	DB00579
DB00567	DB00311
DB00659	DB00748
DB04820	DB01226
DB04820	DB01224
DB04820	DB01223
DB04813	DB00794
DB04581	DB01692
DB03057	DB03704
DB02594	DB00835
DB01581	DB00395
DB01581	DB00391
DB01581	DB00392
DB03704	DB01189
DB03704	DB01182
DB03704	DB01181
DB03704	DB01184
DB01426	DB00899
DB03088	DB01692
DB04813	DB01327
DB04813	DB01321
DB03588	DB00808
DB01581	DB04014
DB03704	DB02417
DB03704	DB03553
DB01581	DB04829
DB03704	DB00779
DB03704	DB00772
DB00459	DB03588
DB01331	DB03800
DB01627	DB02857
DB00705	DB01205
DB00680	DB00654
DB00194	DB04820
DB00194	DB04829
DB01971	DB04820
DB03704	DB00206
DB03704	DB00202
DB00691	DB01426
DB01140	DB01021
DB02999	DB01332
DB01627	DB00962
DB01627	DB00963
DB00647	DB01692
DB01415	DB00160
DB01251	DB00147
DB03588	DB03581
DB02105	DB00147
DB00925	DB00147
DB03588	DB03783
DB01627	DB00748
DB03704	DB01692
DB03704	DB01698
DB00420	DB04335
DB01421	DB03588
DB03704	DB03147
DB01581	DB01147
DB03704	DB01085
DB01627	DB00816
DB03588	DB01035
DB03588	DB01034
DB00611	DB04014
DB00246	DB01692
DB03704	DB03496
DB00420	DB01415
DB04820	DB03462
DB01627	DB04619
DB00870	DB03247
DB01321	DB00547
DB00722	DB03588
DB03704	DB01785
DB03800	DB03588
DB00654	DB00160
DB00672	DB01692
DB00932	DB01021
DB04820	DB00507
DB01488	DB00691
DB03704	DB00899
DB00260	DB03588
DB00194	DB00147
DB00405	DB03696
DB01147	DB01785
DB00691	DB01600
DB03696	DB01321
DB00645	DB01147
DB00615	DB03581
DB00615	DB03588
DB00239	DB01692
DB01692	DB00327
DB01340	DB03588
DB03704	DB00285
DB03704	DB00284
DB03704	DB00280
DB01245	DB03553
DB03704	DB01327
DB04820	DB02097
DB00475	DB00311
DB00996	DB03704
DB00355	DB00405
DB02263	DB01245
DB03704	DB03800
DB04820	DB03247
DB03704	DB04335
DB03515	DB02282
DB02594	DB04820
DB00312	DB03704
DB00645	DB01349
DB01581	DB00728
DB01581	DB00691
DB01581	DB00690
DB01252	DB01582
DB01154	DB00535
DB00222	DB04820
DB01581	DB01327
DB00147	DB00350
DB03704	DB00916
DB01627	DB03553
DB00565	DB00251
DB01582	DB00691
DB00738	DB03704
DB03435	DB03704
DB03704	DB00309
DB03704	DB00302
DB00209	DB00962
DB00740	DB03704
DB00194	DB00350
DB03704	DB00535
DB03704	DB00536
DB02999	DB00311
DB00500	DB03588
DB01762	DB01581
DB03247	DB03581
DB03247	DB03588
DB03704	DB00829
DB02999	DB03581
DB00654	DB00748
DB00952	DB00131
DB03704	DB00966
DB04820	DB00728
DB01426	DB01692
DB00952	DB03127
DB03588	DB01844
DB03704	DB00014
DB00405	DB00585
DB00703	DB03588
DB02999	DB01168
DB00365	DB03247
DB01819	DB00760
DB01297	DB03704
DB01127	DB03704
DB00491	DB04820
DB03704	DB02123
DB00865	DB01692
DB00869	DB00153
DB01581	DB03229
DB03800	DB01785
DB00985	DB04335
DB01144	DB00962
DB01581	DB00922
DB00194	DB03761
DB01600	DB00952
DB02594	DB00211
DB03704	DB01083
DB03704	DB01080
DB03704	DB01086
DB03704	DB01087
DB03704	DB01088
DB01581	DB03175
DB01421	DB00147
DB03553	DB00760
DB00869	DB04325
DB01581	DB01263
DB00395	DB00748
DB03704	DB00496
DB03704	DB00497
DB03704	DB00494
DB03704	DB00495
DB03704	DB00492
DB03704	DB00493
DB03704	DB00490
DB03588	DB03357
DB00731	DB03704
DB03704	DB00307
DB03704	DB00304
DB03704	DB00305
DB03704	DB00300
DB03704	DB00301
DB02663	DB01581
DB01692	DB00962
DB03704	DB00631
DB04214	DB03588
DB03704	DB02052
DB01331	DB03704
DB02594	DB00405
DB01019	DB03588
DB01179	DB03704
DB00405	DB01338
DB03581	DB01338
DB00194	DB00565
DB01581	DB02486
DB00147	DB01206
DB00994	DB01581
DB00833	DB00147
DB00194	DB02594
DB03588	DB00160
DB04820	DB01238
DB04813	DB00760
DB00454	DB01692
DB01692	DB01263
DB00147	DB01203
DB00367	DB03704
DB02105	DB01321
DB01601	DB04820
DB00373	DB01581
DB00365	DB04813
DB01595	DB04820
DB01581	DB04839
DB01581	DB04835
DB01581	DB04832
DB00865	DB02999
DB01251	DB01692
DB04572	DB03588
DB01331	DB00547
DB01126	DB02999
DB01692	DB00899
DB04813	DB00496
DB04813	DB00493
DB03588	DB01214
DB04214	DB04794
DB03704	DB00962
DB03704	DB00963
DB03704	DB00968
DB01627	DB00147
DB00521	DB01321
DB00435	DB03704
DB00327	DB00311
DB03704	DB01919
DB03704	DB01917
DB01321	DB00962
DB00250	DB03588
DB00147	DB01332
DB00216	DB04813
DB02105	DB00153
DB00525	DB02999
DB03704	DB04166
DB00645	DB00344
DB00202	DB03588
DB03696	DB00147
DB04820	DB00202
DB01331	DB00147
DB01581	DB01034
DB00763	DB03704
DB03704	DB01041
DB01348	DB02999
DB04820	DB00293
DB03704	DB00380
DB00723	DB03588
DB01021	DB01332
DB00204	DB03588
DB03588	DB00786
DB03866	DB03588
DB00131	DB02999
DB00344	DB04794
DB01321	DB00579
DB00654	DB00153
DB00270	DB03588
DB03588	DB00547
DB01415	DB01245
DB03704	DB04743
DB02486	DB04820
DB03704	DB03796
DB03704	DB03793
DB00645	DB00160
DB00654	DB00395
DB03515	DB00327
DB03588	DB01138
DB01179	DB03588
DB02757	DB03588
DB01581	DB01785
DB00691	DB04813
DB00659	DB00251
DB00276	DB00147
DB03515	DB01426
DB02640	DB01627
DB03750	DB03696
DB00494	DB00147
DB01252	DB00525
DB00952	DB00251
DB01108	DB03704
DB00187	DB03588
DB00387	DB01426
DB04820	DB00427
DB00892	DB01321
DB00691	DB00355
DB01367	DB04820
DB00251	DB00153
DB01131	DB00147
DB02594	DB00611
DB00211	DB02857
DB04714	DB00147
DB01068	DB03588
DB00952	DB00496
DB01173	DB03704
DB03704	DB00825
DB00962	DB00436
DB00654	DB00138
DB03696	DB04813
DB02263	DB00760
DB03704	DB01355
DB00406	DB01692
DB01581	DB00427
DB00565	DB01415
DB00691	DB02606
DB03704	DB00404
DB03704	DB00406
DB01692	DB01057
DB00932	DB00547
DB00229	DB02105
DB03704	DB00454
DB00952	DB00912
DB00842	DB03588
DB00645	DB00585
DB01950	DB01692
DB00615	DB00147
DB00565	DB00645
DB01426	DB04813
DB03704	DB00960
DB00869	DB00147
DB03800	DB00147
DB01297	DB00147
DB00489	DB00147
DB02263	DB00611
DB01263	DB00899
DB00194	DB00216
DB00194	DB00211
DB01412	DB02999
DB00211	DB03761
DB00600	DB02999
DB01191	DB00147
DB01415	DB00153
DB01581	DB00284
DB03704	DB01093
DB03704	DB01092
DB01581	DB03147
DB01147	DB01226
DB03704	DB01259
DB01348	DB01355
DB01217	DB00760
DB00121	DB00327
DB01581	DB04714
DB03704	DB00481
DB03704	DB00480
DB03704	DB00483
DB03704	DB00485
DB03704	DB00484
DB03704	DB04817
DB01349	DB00450
DB00248	DB00748
DB04813	DB00327
DB03704	DB00311
DB03704	DB00310
DB03704	DB00317
DB03704	DB00319
DB00645	DB03588
DB00680	DB02606
DB03515	DB00475
DB04820	DB00320
DB03588	DB03226
DB03588	DB03227
DB01627	DB01019
DB00952	DB01021
DB02606	DB04844
DB01067	DB03588
DB04820	DB01203
DB03247	DB01191
DB03704	DB02282
DB01581	DB03880
DB01996	DB00450
DB00137	DB03588
DB04820	DB00301
DB04820	DB00304
DB01021	DB00962
DB00691	DB00654
DB00418	DB03588
DB00535	DB01223
DB01118	DB03704
DB00654	DB03704
DB03588	DB03696
DB00691	DB01408
DB00870	DB00327
DB03704	DB00976
DB03704	DB00973
DB01627	DB00153
DB00846	DB02999
DB00680	DB00899
DB01060	DB02999
DB00654	DB01620
DB01600	DB00760
DB03704	DB01099
DB03704	DB01098
DB00691	DB03357
DB01154	DB01415
DB03704	DB04179
DB00401	DB03588
DB00615	DB04820
DB03704	DB01677
DB00209	DB03588
DB01263	DB01191
DB03704	DB03167
DB03704	DB03166
DB01321	DB04794
DB03588	DB00247
DB03588	DB00243
DB00503	DB03704
DB02105	DB04813
DB02663	DB03704
DB00210	DB02999
DB00395	DB00160
DB03588	DB01015
DB00521	DB00147
DB03704	DB01586
DB00498	DB03704
DB03704	DB00131
DB00194	DB00153
DB01355	DB01785
DB03704	DB00134
DB03588	DB00799
DB01252	DB00395
DB00405	DB00395
DB00567	DB03750
DB00952	DB03347
DB00654	DB00147
DB00365	DB02999
DB00373	DB03704
DB03704	DB04751
DB01581	DB04257
DB01415	DB00450
DB03588	DB02180
DB04839	DB01692
DB01581	DB03800
DB02663	DB01627
DB03704	DB03783
DB00344	DB00705
DB02130	DB00760
DB00615	DB00579
DB00691	DB01620
DB00691	DB01627
DB01627	DB02180
DB01627	DB02187
DB04214	DB01426
DB00721	DB03704
DB00691	DB01355
DB03704	DB03175
DB04820	DB03945
DB01415	DB00611
DB04835	DB00547
DB01581	DB00521
DB00691	DB02703
DB03704	DB01144
DB01331	DB02606
DB02999	DB04794
DB03704	DB03866
DB00873	DB01415
DB03175	DB01147
DB03175	DB01140
DB02105	DB01415
DB03515	DB01140
DB00229	DB00521
DB02999	DB02426
DB01252	DB01581
DB00691	DB00327
DB00548	DB01581
DB01331	DB04813
DB02606	DB00211
DB00565	DB00748
DB00420	DB03588
DB01144	DB00327
DB00532	DB00327
DB00405	DB02282
DB00691	DB00420
DB00513	DB03588
DB02263	DB00792
DB00405	DB01147
DB03704	DB02999
DB00209	DB00147
DB00691	DB01251
DB03588	DB00551
DB03704	DB00715
DB02105	DB00963
DB00985	DB03588
DB00194	DB01021
DB01692	DB01044
DB00645	DB00873
DB01581	DB02097
DB03704	DB00582
DB03704	DB00583
DB03704	DB00584
DB03704	DB00585
DB03704	DB00586
DB03704	DB00588
DB03704	DB00703
DB00869	DB01692
DB00748	DB00131
DB00131	DB01147
DB00748	DB02999
DB00194	DB00899
DB03704	DB00035
DB01692	DB01018
DB02999	DB01140
DB00496	DB00760
DB03588	DB00356
DB00194	DB04844
DB02486	DB00535
DB00611	DB04335
DB00392	DB00211
DB01355	DB00147
DB01348	DB04835
DB01581	DB00507
DB03704	DB00266
DB01415	DB00147
DB01692	DB00450
DB01087	DB03588
DB01581	DB00293
DB01581	DB00294
DB00211	DB02999
DB00600	DB00760
DB03588	DB00922
DB01331	DB00344
DB04820	DB02015
DB00692	DB03704
DB01996	DB04813
DB03704	DB04115
DB03704	DB00327
DB03704	DB00320
DB03704	DB00321
DB03704	DB00322
DB00261	DB00327
DB00339	DB03588
DB01582	DB00952
DB03515	DB00467
DB00344	DB04813
DB00239	DB03588
DB00549	DB03704
DB00344	DB00405
DB03704	DB00292
DB01581	DB00365
DB03704	DB01708
DB03750	DB00932
DB03704	DB01223
DB04820	DB00311
DB01627	DB01034
DB01581	DB04817
DB00153	DB01321
DB00691	DB00645
DB00147	DB01028
DB00147	DB01021
DB02263	DB00251
DB00985	DB00535
DB04820	DB00147
DB03625	DB01627
DB00711	DB03588
DB01627	DB00914
DB01147	DB00962
DB00568	DB00405
DB03704	DB00943
DB03704	DB00945
DB01170	DB04820
DB00387	DB01140
DB01620	DB04839
DB03704	DB01852
DB03515	DB00870
DB04820	DB02282
DB04820	DB01168
DB04132	DB03588
DB00698	DB03704
DB00889	DB02999
DB02105	DB00405
DB00912	DB02999
DB03127	DB00327
DB03704	DB01645
DB00615	DB04813
DB00691	DB04794
DB01331	DB00160
DB01051	DB01021
DB00952	DB03227
DB01086	DB00147
DB00535	DB03127
DB01577	DB03704
DB01105	DB03588
DB01021	DB01226
DB00567	DB03588
DB00993	DB03704
DB00748	DB03247
DB00432	DB03704
DB02130	DB01627
DB04820	DB02606
DB01251	DB01338
DB04820	DB01620
DB04820	DB01626
DB04820	DB01627
DB00243	DB00311
DB00611	DB01332
DB00432	DB00327
DB00502	DB03704
DB04820	DB00248
DB02263	DB01226
DB00365	DB04820
DB01627	DB00395
DB04619	DB03588
DB03588	DB04844
DB03588	DB00496
DB03588	DB00492
DB02263	DB01021
DB00952	DB00582
DB00882	DB03588
DB01364	DB03704
DB01692	DB00311
DB01692	DB00310
DB01627	DB03127
DB01151	DB03704
DB00705	DB01785
DB02105	DB01426
DB00952	DB00278
DB02999	DB04813
DB01582	DB01627
DB00131	DB03581
DB01263	DB04813
DB03704	DB04619
DB00680	DB00547
DB00648	DB03704
DB00568	DB01321
DB00654	DB01355
DB00994	DB04820
DB01692	DB03693
DB00131	DB00899
DB01087	DB00147
DB01618	DB00229
DB01126	DB01692
DB03581	DB00961
DB03581	DB00963
DB03581	DB00962
DB01581	DB01656
DB00565	DB00229
DB01252	DB01331
DB00640	DB03704
DB00121	DB03588
DB00865	DB00327
DB01581	DB00408
DB00211	DB04794
DB01154	DB01321
DB04820	DB01408
DB04820	DB01400
DB04820	DB01407
DB00645	DB04335
DB00567	DB01581
DB03800	DB04813
DB03704	DB01136
DB03704	DB00668
DB03704	DB00665
DB00567	DB01217
DB00693	DB01692
DB00395	DB00547
DB00952	DB00932
DB03704	DB00593
DB03704	DB00590
DB03704	DB00594
DB02097	DB01785
DB00496	DB01321
DB02999	DB01157
DB03052	DB03704
DB00611	DB03750
DB02263	DB04325
DB01819	DB01581
DB00365	DB03704
DB00728	DB03704
DB00239	DB02999
DB04820	DB00035
DB01252	DB01426
DB01349	DB00962
DB01581	DB00535
DB01581	DB00532
DB00229	DB02999
DB01357	DB03588
[truncated: 546,628 more rows]
