# Supplementary material for: Predicting adverse drug reactions of combined medication from heterogeneous pharmacologic databases
Source: BMC Bioinformatics. 2018 Dec 31;19(Suppl 19):517. doi: 10.1186/s12859-018-2520-8 (PMC6311930; doi:10.1186/s12859-018-2520-8)
Supplement: Supplementary file 5 — Supplementary codes and data. The Python codes of HCNS-ADR and the source data. (ZIP 10,129 kb) [file 12859_2018_2520_MOESM5_ESM.zip › Additional file 5/SourceData/Object/event_list.csv]

C0000731
C0000737
C0000768
C0000786
C0000814
C0000832
C0000833
C0000889
C0001122
C0001126
C0001175
C0001339
C0001418
C0001430
C0001546
C0001623
C0001816
C0001818
C0001824
C0001925
C0001948
C0001957
C0001969
C0002063
C0002064
C0002103
C0002170
C0002390
C0002418
C0002453
C0002622
C0002726
C0002736
C0002792
C0002871
C0002874
C0002878
C0002884
C0002940
C0002962
C0002963
C0002994
C0003044
C0003079
C0003123
C0003126
C0003467
C0003486
C0003504
C0003507
C0003537
C0003564
C0003578
C0003611
C0003615
C0003635
C0003708
C0003811
C0003834
C0003850
C0003860
C0003862
C0003864
C0003868
C0003869
C0003872
C0003873
C0003874
C0003962
C0004030
C0004093
C0004095
C0004096
C0004114
C0004134
C0004144
C0004153
C0004238
C0004239
C0004245
C0004601
C0004604
C0004610
C0004623
C0004626
C0004690
C0005001
C0005424
C0005586
C0005687
C0005695
C0005697
C0005741
C0005745
C0005747
C0005758
C0005779
C0005818
C0005826
C0005961
C0005967
C0006012
C0006105
C0006107
C0006112
C0006118
C0006144
C0006145
C0006152
C0006266
C0006267
C0006271
C0006277
C0006325
C0006370
C0006384
C0006386
C0006444
C0006625
C0006826
C0006840
C0006846
C0006849
C0006852
C0007078
C0007095
C0007097
C0007117
C0007177
C0007280
C0007282
C0007286
C0007384
C0007462
C0007570
C0007642
C0007758
C0007780
C0007784
C0007785
C0007787
C0007789
C0007820
C0007855
C0007859
C0007860
C0007868
C0007876
C0007933
C0008031
C0008033
C0008035
C0008049
C0008301
C0008311
C0008312
C0008313
C0008320
C0008325
C0008350
C0008449
C0008767
C0008924
C0008925
C0009088
C0009144
C0009186
C0009193
C0009241
C0009319
C0009324
C0009326
C0009375
C0009376
C0009410
C0009421
C0009663
C0009676
C0009763
C0009768
C0009774
C0009782
C0009806
C0009917
C0009938
C0009946
C0009952
C0010032
C0010034
C0010036
C0010038
C0010043
C0010054
C0010055
C0010200
C0010414
C0010417
C0010666
C0010674
C0010692
C0010702
C0010709
C0010823
C0010930
C0011053
C0011124
C0011127
C0011168
C0011175
C0011206
C0011334
C0011603
C0011606
C0011609
C0011615
C0011616
C0011630
C0011633
C0011636
C0011649
C0011848
C0011849
C0011854
C0011860
C0011880
C0011881
C0011882
C0011884
C0011974
C0011991
C0012546
C0012569
C0012691
C0012813
C0012833
C0013080
C0013144
C0013146
C0013182
C0013221
C0013274
C0013295
C0013298
C0013362
C0013369
C0013384
C0013390
C0013395
C0013404
C0013405
C0013428
C0013456
C0013473
C0013491
C0013537
C0013592
C0013595
C0013604
C0013922
C0013928
C0014009
C0014038
C0014089
C0014118
C0014121
C0014130
C0014173
C0014175
C0014179
C0014335
C0014356
C0014390
C0014394
C0014457
C0014488
C0014518
C0014534
C0014541
C0014544
C0014549
C0014550
C0014553
C0014583
C0014591
C0014724
C0014733
C0014742
C0014743
C0014860
C0014863
C0014866
C0014868
C0014869
C0015230
C0015256
C0015300
C0015401
C0015403
C0015408
C0015423
C0015468
C0015469
C0015544
C0015645
C0015672
C0015695
C0015732
C0015734
C0015802
C0015806
C0015967
C0016034
C0016053
C0016059
C0016167
C0016169
C0016199
C0016204
C0016242
C0016382
C0016412
C0016436
C0016470
C0016479
C0016658
C0016663
C0016665
C0016689
C0016807
C0016977
C0017086
C0017152
C0017160
C0017168
C0017181
C0017536
C0017565
C0017574
C0017601
C0017605
C0017638
C0017658
C0017661
C0017672
C0017675
C0017979
C0018021
C0018081
C0018099
C0018188
C0018418
C0018500
C0018520
C0018524
C0018621
C0018674
C0018681
C0018784
C0018790
C0018799
C0018800
C0018801
C0018802
C0018808
C0018817
C0018818
C0018824
C0018843
C0018916
C0018924
C0018926
C0018932
C0018939
C0018944
C0018946
C0018965
C0018989
C0018991
C0019048
C0019079
C0019080
C0019112
C0019123
C0019151
C0019158
C0019159
C0019163
C0019189
C0019193
C0019196
C0019209
C0019212
C0019270
C0019284
C0019291
C0019294
C0019322
C0019342
C0019348
C0019357
C0019360
C0019521
C0019557
C0019572
C0019655
C0019693
C0019699
C0019825
C0019917
C0020040
C0020162
C0020252
C0020255
C0020258
C0020295
C0020433
C0020437
C0020438
C0020440
C0020443
C0020445
C0020453
C0020456
C0020458
C0020461
C0020473
C0020488
C0020490
C0020502
C0020505
C0020514
C0020517
C0020532
C0020538
C0020540
C0020541
C0020542
C0020550
C0020555
C0020557
C0020565
C0020569
C0020595
C0020598
C0020604
C0020615
C0020619
C0020621
C0020624
C0020625
C0020626
C0020635
C0020649
C0020651
C0020672
C0020676
C0020757
C0021092
C0021099
C0021141
C0021311
C0021345
C0021359
C0021390
C0021400
C0021807
C0021845
C0021933
C0022073
C0022081
C0022104
C0022116
C0022346
C0022353
C0022408
C0022548
C0022568
C0022572
C0022575
C0022602
C0022603
C0022658
C0022660
C0022661
C0022665
C0022667
C0022671
C0022679
C0022893
C0022904
C0022951
C0023055
C0023067
C0023211
C0023241
C0023370
C0023418
C0023467
C0023518
C0023524
C0023530
C0023531
C0023532
C0023646
C0023798
C0023885
C0023890
C0023891
C0023892
C0023895
C0023903
C0024050
C0024103
C0024110
C0024115
C0024117
C0024121
C0024141
C0024198
C0024205
C0024225
C0024228
C0024236
C0024282
C0024299
C0024312
C0024421
C0024437
C0024523
C0024586
C0024894
C0024899
C0024902
C0025061
C0025063
C0025160
C0025202
C0025209
C0025222
C0025286
C0025287
C0025289
C0025290
C0025297
C0025322
C0025323
C0025345
C0025362
C0025637
C0025874
C0026265
C0026267
C0026272
C0026393
C0026603
C0026640
C0026650
C0026764
C0026769
C0026780
C0026821
C0026846
C0026848
C0026858
C0026896
C0026919
C0026946
C0026948
C0026975
C0026986
C0026987
C0027022
C0027051
C0027059
C0027080
C0027092
C0027121
C0027339
C0027343
C0027404
C0027424
C0027430
C0027441
C0027497
C0027531
C0027651
C0027707
C0027709
C0027719
C0027726
C0027769
C0027796
C0027813
C0027819
C0027822
C0027858
C0027868
C0027932
C0027947
C0027962
C0028077
C0028081
C0028084
C0028259
C0028734
C0028738
C0028754
C0028840
C0028949
C0029089
C0029124
C0029134
C0029163
C0029189
C0029191
C0029400
C0029408
C0029429
C0029434
C0029440
C0029442
C0029443
C0029454
C0029456
C0029463
C0029878
C0029882
C0029899
C0029925
C0029927
C0029936
C0030193
C0030196
C0030252
C0030299
C0030305
C0030312
C0030319
C0030326
C0030353
C0030354
C0030446
C0030486
C0030491
C0030552
C0030554
C0030578
C0030583
C0030756
C0030790
C0030794
C0030807
C0030848
C0030920
C0031036
C0031039
C0031046
C0031048
C0031090
C0031099
C0031111
C0031117
C0031154
C0031212
C0031256
C0031350
C0031511
C0031538
C0031542
C0031925
C0032024
C0032227
C0032231
C0032273
C0032284
C0032285
C0032290
C0032300
C0032302
C0032305
C0032308
C0032310
C0032326
C0032371
C0032460
C0032463
C0032519
C0032533
C0032580
C0032584
C0032617
C0032633
C0032708
C0032739
C0032768
C0032776
C0032781
C0032807
C0032987
C0033036
C0033038
C0033046
C0033117
C0033246
C0033375
C0033578
C0033581
C0033687
C0033774
C0033775
C0033845
C0033860
C0033893
C0033931
C0033953
C0033975
C0033998
C0034050
C0034063
C0034065
C0034067
C0034069
C0034072
C0034150
C0034155
C0034186
C0034194
C0034212
C0034359
C0034372
C0034735
C0034880
C0034886
C0034887
C0034888
C0034902
C0034931
C0034951
C0035078
C0035220
C0035222
C0035258
C0035302
C0035304
C0035305
C0035309
C0035317
C0035333
C0035334
C0035344
C0035357
C0035410
C0035436
C0035439
C0035455
C0035460
C0035522
C0035854
C0036091
C0036117
C0036130
C0036202
C0036337
C0036341
C0036396
C0036416
C0036421
C0036439
C0036454
C0036508
C0036572
C0036689
C0036830
C0036974
C0036983
C0037011
C0037023
C0037036
C0037052
C0037195
C0037199
C0037284
C0037287
C0037299
C0037315
C0037383
C0037578
C0037672
C0037763
C0037928
C0037929
C0037995
C0037998
C0038000
C0038002
C0038012
C0038013
C0038019
C0038131
C0038220
C0038238
C0038353
C0038358
C0038362
C0038363
C0038379
C0038395
C0038436
C0038450
C0038454
C0038525
C0038663
C0038814
C0038833
C0038999
C0039070
C0039103
C0039128
C0039231
C0039239
C0039240
C0039446
C0039483
C0039503
C0039504
C0039520
C0039591
C0039614
C0039621
C0039685
C0040028
C0040034
C0040046
C0040128
C0040136
C0040145
C0040147
C0040213
C0040247
C0040250
C0040252
C0040259
C0040261
C0040262
C0040264
C0040423
C0040425
C0040435
C0040456
C0040460
C0040485
C0040558
C0040584
C0040586
C0040590
C0040771
C0040822
C0040921
C0040997
C0041296
C0041582
C0041657
C0041755
C0041825
C0041834
C0041909
C0041912
C0041952
C0041956
C0041976
C0042024
C0042025
C0042029
C0042109
C0042133
C0042134
C0042164
C0042267
C0042341
C0042345
C0042373
C0042384
C0042420
C0042485
C0042487
C0042510
C0042514
C0042571
C0042594
C0042769
C0042798
C0042847
C0042850
C0042870
C0042900
C0042907
C0042909
C0042928
C0042961
C0042963
C0042996
C0042998
C0043094
C0043096
C0043117
C0043144
C0043145
C0043167
C0043246
C0043252
C0043352
C0079035
C0079102
C0080179
C0080194
C0080274
C0085077
C0085096
C0085159
C0085166
C0085207
C0085580
C0085583
C0085584
C0085593
C0085602
C0085605
C0085606
C0085610
C0085614
C0085615
C0085619
C0085624
C0085631
C0085635
C0085636
C0085648
C0085649
C0085652
C0085653
C0085655
C0085661
C0085662
C0085666
C0085679
C0085680
C0085681
C0085682
C0085694
C0085704
C0085762
C0085786
C0086438
C0086543
C0086692
C0086769
C0149512
C0149514
C0149516
C0149520
C0149521
C0149531
C0149630
C0149678
C0149684
C0149696
C0149707
C0149709
C0149721
C0149725
C0149726
C0149732
C0149736
C0149741
C0149745
C0149756
C0149778
C0149793
C0149801
C0149825
C0149871
C0149925
C0149931
C0151436
C0151463
C0151465
C0151468
C0151480
C0151514
C0151517
C0151611
C0151620
C0151632
C0151636
C0151699
C0151706
C0151714
C0151723
C0151744
C0151766
C0151786
C0151790
C0151798
C0151825
C0151827
C0151904
C0151908
C0151966
C0151970
C0151971
C0152013
C0152018
C0152020
C0152021
C0152025
C0152027
C0152029
C0152030
C0152031
C0152032
C0152086
C0152128
C0152132
C0152149
C0152169
C0152459
C0153062
C0154251
C0155540
C0155707
C0155773
C0156181
C0156215
C0156221
C0156312
C0156369
C0156384
C0156404
C0158252
C0158328
C0158570
C0158986
C0159877
C0161446
C0162283
C0162297
C0162298
C0162299
C0162316
C0162323
C0162423
C0162429
C0162529
C0162565
C0162834
C0162835
C0178282
C0178415
C0178421
C0178428
C0178879
C0190211
C0205929
C0205990
C0206062
C0206063
C0206504
C0206762
C0220981
C0220982
C0220983
C0221150
C0221166
C0221244
C0221245
C0221247
C0221264
C0221706
C0221759
C0221773
C0221776
C0221780
C0227791
C0231218
C0231528
C0231807
C0232492
C0232605
C0232726
C0232861
C0232943
C0234925
C0235267
C0235328
C0235329
C0235527
C0235660
C0235761
C0235782
C0235857
C0235896
C0235946
C0235974
C0236048
C0236124
C0236720
C0238154
C0238454
C0239739
C0241353
C0242172
C0242184
C0242225
C0242301
C0242362
C0242379
C0242422
C0242429
C0242453
C0242459
C0242528
C0242786
C0243010
C0243026
C0259749
C0259756
C0259768
C0259817
C0262365
C0262385
C0262397
C0262414
C0262428
C0262431
C0262493
C0262497
C0262578
C0262593
C0262613
C0262627
C0262666
C0263912
C0264545
C0264906
C0265031
C0266008
C0266813
C0267112
C0267566
C0267596
C0267716
C0270629
C0270996
C0271036
C0271429
C0271468
C0271650
C0272386
C0274435
C0276143
C0277925
C0278008
C0281774
C0281839
C0281863
C0281914
C0282005
C0282488
C0302314
C0302592
C0311394
C0314719
C0318712
C0332687
C0334192
C0340274
C0341047
C0341163
C0341858
C0342579
C0344232
C0345996
C0349231
C0392525
C0392699
C0398353
C0403645
C0423798
C0424230
C0426636
C0428977
C0435630
C0438215
C0442874
C0456909
C0476089
C0476254
C0476427
C0497156
C0497247
C0497327
C0497481
C0518988
C0519030
C0520463
C0520474
C0521620
C0522055
C0522224
C0549473
C0549567
C0553662
C0553723
C0553730
C0558489
C0574960
C0575081
C0575090
C0595939
C0600139
C0600327
C0678222
C0686347
C0699744
C0699790
C0699791
C0699885
C0700200
C0700594
C0702166
C0740394
C0740401
C0740858
C0750426
C0750876
C0836924
C0848558
C0851578
C0851886
C0870082
C0878544
C0917798
C0917799
C0917801
C0973461
C1136085
C1145670
C1253936
C1257843
C1258666
C1260880
C1261470
C1261473
C1269683
C1282799
C1321523
C1322281
C1370740
C1378703
C1384353
C1384589
C1384606
C1384666
C1442903
C1456784
C1458155
C1510431
C1510471
C1510472
C1510475
C1527336
C1527344
C1527383
C1527407
C1527411
C1621958
