# Supplementary material for: Predicting adverse drug reactions of combined medication from heterogeneous pharmacologic databases
Source: BMC Bioinformatics. 2018 Dec 31;19(Suppl 19):517. doi: 10.1186/s12859-018-2520-8 (PMC6311930; doi:10.1186/s12859-018-2520-8)
Supplement: Supplementary file 5 — Supplementary codes and data. The Python codes of HCNS-ADR and the source data. (ZIP 10,129 kb) [file 12859_2018_2520_MOESM5_ESM.zip › Additional file 5/SourceData/Object/positive_triple_set.csv]

DB00346	DB00264	C0032326
DB00904	DB00631	C0018801
DB00238	DB01232	C0086769
DB00999	DB00334	C0013384
DB01156	DB00967	C0085649
DB00482	DB00672	C0018802
DB00404	DB00927	C0006625
DB00678	DB00238	C0497247
DB00316	DB00580	C0085614
DB00404	DB00481	C0013395
DB00813	DB01101	C0575081
DB00951	DB00246	C0011175
DB00927	DB01241	C0040586
DB00695	DB00990	C0003850
DB00338	DB00776	C0002622
DB00213	DB00214	C0027424
DB00661	DB01611	C0085631
DB01062	DB00962	C0020473
DB00996	DB01005	C0080274
DB01068	DB00580	C0036337
DB01224	DB00214	C0034063
DB00557	DB00761	C0038358
DB01233	DB00669	C0022408
DB00321	DB01173	C0030196
DB01068	DB00370	C0015672
DB01001	DB00745	C0036202
DB00843	DB00763	C0010692
DB00575	DB01233	C0025202
DB01128	DB00448	C0008311
DB01233	DB00203	C0014488
DB00669	DB00285	C0037763
DB00321	DB01224	C0011882
DB00661	DB00455	C0022658
DB00321	DB01224	C0011880
DB00829	DB01268	C0004623
DB00564	DB01050	C0042345
DB00661	DB00395	C1510431
DB00363	DB00555	C0042345
DB00448	DB00440	C0009676
DB01156	DB00829	C0085624
DB00996	DB00448	C0008031
DB00395	DB01165	C0221150
DB00395	DB00761	C0836924
DB00252	DB00945	C0152128
DB00316	DB01029	C0020505
DB00334	DB01238	C0005779
DB00784	DB01044	C0011991
DB00490	DB00884	C0428977
DB00598	DB01069	C0019209
DB00482	DB00334	C0043094
DB00458	DB00794	C0038454
DB00490	DB01043	C0497327
DB00540	DB00481	C0009421
DB00404	DB01067	C0020676
DB01001	DB00196	C0019123
DB01039	DB01165	C0002103
DB00557	DB00524	C0000833
DB01001	DB01043	C0031542
DB00331	DB00285	C0037011
DB00454	DB00264	C0042571
DB01233	DB00440	C0034069
DB00450	DB01069	C0042029
DB00316	DB01165	C0041909
DB00331	DB00734	C0030305
DB00829	DB00619	C0231218
DB00341	DB00222	C0030312
DB01050	DB00641	C0740394
DB00404	DB01149	C0006266
DB00996	DB01129	C0011127
DB00829	DB00734	C0020625
DB00661	DB00999	C0034186
DB00598	DB00916	C0041909
DB00829	DB00734	C0020621
DB01181	DB00541	C0235329
DB00422	DB01267	C0009806
DB00737	DB00916	C0027404
DB01029	DB00331	C0037299
DB01233	DB00973	C0043096
DB00341	DB00820	C0005747
DB01001	DB00422	C0037578
DB00381	DB00204	C0040128
DB00252	DB00334	C0151904
DB00695	DB00331	C0002103
DB00264	DB01101	C0023518
DB00338	DB00641	C0231807
DB00252	DB00683	C0398353
DB00455	DB01224	C0041912
DB00745	DB01238	C0022660
DB00945	DB01204	C0040435
DB00661	DB00727	C0013404
DB01233	DB00761	C0235946
DB00798	DB01165	C0010054
DB00490	DB00412	C0020456
DB01149	DB01062	C0043096
DB00796	DB00829	C0022660
DB00661	DB01165	C0018790
DB00884	DB00763	C0085631
DB00612	DB01132	C0023890
DB00887	DB00557	C0032227
DB00282	DB00480	C0019196
DB00544	DB01165	C0020621
DB01136	DB01029	C0600139
DB00661	DB00973	C0006152
DB00264	DB00533	C0015468
DB00945	DB00208	C0398353
DB01050	DB00213	C1260880
DB00630	DB00927	C0522055
DB00321	DB01115	C0085649
DB00181	DB00222	C0019360
DB01136	DB00204	C0028754
DB00316	DB00761	C0014733
DB00798	DB01165	C0015645
DB01001	DB00973	C0018621
DB00575	DB00285	C0024902
DB00196	DB00541	C0151825
DB00776	DB00246	C0085631
DB01149	DB01224	C1384606
DB00927	DB00399	C0004093
DB00975	DB00412	C0085631
DB01039	DB00991	C0026848
DB00796	DB00448	C0000731
DB00630	DB00945	C0037199
DB00341	DB01233	C0023418
DB00264	DB00642	C0027947
DB00404	DB01023	C0699885
DB00590	DB00461	C0016204
DB00316	DB00683	C0002792
DB01156	DB01050	C0243010
DB00181	DB00575	C0042963
DB00334	DB01129	C0011206
DB00927	DB00557	C0040034
DB00316	DB00331	C0027080
DB00316	DB01006	C0231218
DB00404	DB00181	C0231807
DB00904	DB00282	C0029936
DB00465	DB00641	C0010055
DB00465	DB00641	C0010054
DB01068	DB00334	C0009806
DB00661	DB00897	C0428977
DB00252	DB01238	C0020649
DB00990	DB00399	C0018989
DB00999	DB00745	C0020458
DB01136	DB00204	C0037011
DB00598	DB00338	C0917801
DB00575	DB00338	C0013395
DB00761	DB00938	C0030196
DB00806	DB01069	C0018926
DB01067	DB00737	C0002871
DB01023	DB00996	C0041912
DB00630	DB00884	C0029927
DB00203	DB00641	C0870082
DB00727	DB00243	C0002962
DB01241	DB01067	C0018021
DB01165	DB00282	C0007642
DB00927	DB00425	C0149521
DB00927	DB00425	C0149520
DB01001	DB01224	C0149871
DB00455	DB00412	C0007117
DB00476	DB00480	C0004604
DB00996	DB00455	C0015408
DB01067	DB00334	C0220983
DB00683	DB00334	C0027497
DB00996	DB00461	C0010709
DB01611	DB00370	C0000737
DB01149	DB00641	C0018524
DB00264	DB00461	C0014742
DB00252	DB00316	C0032227
DB01129	DB00580	C0001623
DB00661	DB00559	C0002962
DB01001	DB00490	C0040264
DB00950	DB00973	C0019189
DB00555	DB00203	C0011127
DB00555	DB00203	C0011124
DB00524	DB01041	C0019079
DB01004	DB01233	C0008311
DB00341	DB01611	C0267566
DB00250	DB01050	C0027080
DB00213	DB00210	C0002871
DB00999	DB00533	C0016204
DB01006	DB00338	C0149521
DB00564	DB00472	C0006325
DB01050	DB01165	C0040460
DB00927	DB00264	C0022116
DB01156	DB00669	C0006277
DB00734	DB00938	C0008325
DB01001	DB00222	C0003486
DB00482	DB00727	C0085593
DB00341	DB00472	C0149756
DB00761	DB00425	C0011881
DB00630	DB00710	C0022408
DB00590	DB00264	C0019080
DB00316	DB01241	C0019270
DB00404	DB00967	C0151744
DB01204	DB01101	C0043144
DB01611	DB00973	C0004623
DB00889	DB00761	C0006112
DB00331	DB00656	C0020649
DB00897	DB00425	C0013144
DB00927	DB01132	C0086543
DB00250	DB00619	C0035522
DB00252	DB00734	C0000833
DB00338	DB01041	C0013404
DB00999	DB00455	C0003850
DB00465	DB00476	C0149871
DB00350	DB00338	C0042963
DB00213	DB00580	C0004238
DB00331	DB00641	C0001818
DB01611	DB01079	C0018932
DB00482	DB00209	C0015230
DB01188	DB01097	C0042571
DB00829	DB00285	C0011991
DB01143	DB00264	C0018802
DB00575	DB00909	C1456784
DB00334	DB01062	C0018524
DB00927	DB00808	C0017168
DB00465	DB00571	C0003862
DB00630	DB00461	C0006145
DB00794	DB00533	C0158252
DB01068	DB00338	C0036454
DB00338	DB00246	C0232492
DB00533	DB00285	C0011124
DB01136	DB01129	C0008031
DB01173	DB00425	C0020621
DB01136	DB01129	C0008033
DB01068	DB00962	C0010692
DB01006	DB00282	C0018520
DB00321	DB00590	C0030312
DB00761	DB00285	C0015544
DB00945	DB00373	C0042485
DB00734	DB00285	C0018099
DB01165	DB00533	C0040485
DB00737	DB00425	C0032285
DB00395	DB00213	C0024902
DB00395	DB00458	C0149801
DB00331	DB00268	C0008031
DB00630	DB00641	C0002103
DB00341	DB01068	C0042963
DB00996	DB01204	C0029408
DB00842	DB00425	C0020598
DB00501	DB00282	C0002871
DB01204	DB00282	C0035317
DB00395	DB00246	C0006277
DB00455	DB00334	C0029442
DB00455	DB00334	C0029443
DB00404	DB01032	C0020538
DB00321	DB00533	C0149931
DB00455	DB00244	C0002622
DB00564	DB00370	C0086769
DB00481	DB01194	C0267716
DB01115	DB00425	C0700594
DB01001	DB01132	C0231807
DB00213	DB00214	C0009319
DB00813	DB00806	C0086543
DB00277	DB00214	C0010692
DB00184	DB00252	C0151699
DB00422	DB00641	C0700200
DB00335	DB01149	C0042571
DB00630	DB01129	C0011206
DB00213	DB01238	C0043352
DB00482	DB00691	C0341163
DB01069	DB00973	C0039070
DB00370	DB00991	C0020676
DB00484	DB00481	C0006325
DB00341	DB00916	C0004096
DB00575	DB00455	C0085096
DB00727	DB00818	C0522055
DB01009	DB00966	C0206062
DB01136	DB01050	C0017160
DB00829	DB00455	C0034069
DB00341	DB00454	C0015230
DB00975	DB00580	C0085649
DB00575	DB00806	C0010054
DB01068	DB00440	C0008311
DB00238	DB00412	C0011860
DB00338	DB00213	C0032285
DB00484	DB00996	C0026764
DB00996	DB00691	C0027121
DB01004	DB00338	C0243026
DB00184	DB00331	C0151766
DB00571	DB00203	C0398353
DB00331	DB00334	C0011168
DB00404	DB00213	C0234925
DB00737	DB01041	C0018790
DB00341	DB01595	C0231528
DB00268	DB01238	C0020615
DB00661	DB00794	C0042963
DB00590	DB00727	C0030196
DB00761	DB00967	C0017168
DB00482	DB01224	C0152029
DB00938	DB01044	C0007785
DB00425	DB01268	C0004144
DB00422	DB00338	C0027051
DB00806	DB00412	C0042487
DB00482	DB00334	C0043096
DB00477	DB01165	C0020649
DB00181	DB00395	C0009938
DB00695	DB00761	C0027441
DB00951	DB01165	C0034372
DB00252	DB00808	C0231528
DB01156	DB01110	C0242184
DB00972	DB00472	C0085615
DB00829	DB00373	C0018926
DB01165	DB00359	C0085649
DB01067	DB00461	C0021400
DB01165	DB00904	C0034063
DB00335	DB00710	C0085652
DB00321	DB00370	C0020443
DB01149	DB01224	C0020505
DB01029	DB00370	C0028084
DB00557	DB00334	C0005747
DB00222	DB00455	C1260880
DB01043	DB00967	C1269683
DB00850	DB00476	C0020625
DB00482	DB00927	C0232492
DB00531	DB00196	C0011127
DB00945	DB01105	C0007117
DB00316	DB01136	C0242528
DB00490	DB00246	C0235974
DB00612	DB00842	C0020461
DB00338	DB00268	C0024141
DB01242	DB00334	C0206062
DB00972	DB00580	C0009410
DB00404	DB00991	C0024115
DB00335	DB00440	C0011175
DB00316	DB00533	C0151517
DB00381	DB00533	C1442903
DB00887	DB00482	C0032227
DB00612	DB00916	C0004153
DB00950	DB01165	C0149512
DB00829	DB01029	C0030193
DB00796	DB00531	C0040822
DB00669	DB01238	C0009938
DB00999	DB00533	C0042571
DB00381	DB00571	C0030196
DB01043	DB01132	C0005001
DB00264	DB00370	C0341047
DB00264	DB00533	C0022575
DB01068	DB00285	C0029927
DB00945	DB00213	C0231807
DB00181	DB00575	C0264906
DB01001	DB00328	C0085605
DB01162	DB00967	C0011991
DB00181	DB00425	C0008031
DB00181	DB00425	C0008033
DB00203	DB00285	C0016053
DB00641	DB01101	C0878544
DB00316	DB00381	C0004144
DB00335	DB00916	C0039239
DB00490	DB00571	C0001418
DB00250	DB01005	C0023895
DB00813	DB00533	C0702166
DB00335	DB00909	C0009421
DB00575	DB00476	C0033038
DB00950	DB00338	C0009806
DB01023	DB00264	C0009763
DB01001	DB01267	C0085631
DB00598	DB00580	C0022602
DB00598	DB00580	C0022603
DB00575	DB00761	C0085635
DB00990	DB00399	C0030554
DB00630	DB00338	C0030354
DB00630	DB00904	C1253936
DB00564	DB00476	C0007642
DB01241	DB01067	C0026265
DB00321	DB00813	C0037763
DB01204	DB00582	C0398353
DB00250	DB00813	C0035317
DB00564	DB00455	C0037199
DB01001	DB00545	C0085631
DB00916	DB00425	C0013404
DB01156	DB00331	C0019322
DB00257	DB00904	C0001122
DB00257	DB00904	C0001126
DB01233	DB00214	C0018801
DB00533	DB00973	C0024115
DB00996	DB00370	C0009782
DB00806	DB00285	C0030554
DB00222	DB01067	C0020615
DB00321	DB00422	C0003467
DB00341	DB00999	C0001339
DB01156	DB00334	C0262365
DB00264	DB00461	C0027051
DB00264	DB00641	C0027424
DB00264	DB00541	C0000737
DB01062	DB01079	C0007286
DB00448	DB01149	C0001122
DB00264	DB01165	C0221706
DB00533	DB00246	C0035078
DB00264	DB00541	C0000731
DB00181	DB01233	C0034069
DB00490	DB01149	C0004093
DB00737	DB00691	C0018989
DB01001	DB01224	C0043094
DB01001	DB01224	C0043096
DB01023	DB00967	C0000731
DB01039	DB00557	C0020557
DB01023	DB00967	C0000737
DB00482	DB00672	C0017152
DB00184	DB01023	C0497247
DB01165	DB00669	C1261470
DB01097	DB00580	C0678222
DB00531	DB01101	C0392699
DB00181	DB00727	C0262385
DB00331	DB00425	C0014173
DB00264	DB00214	C0012691
DB01217	DB00641	C0026858
DB01241	DB00557	C0027497
DB01215	DB00334	C0235527
DB00927	DB00455	C0085593
DB01136	DB00285	C0007286
DB00316	DB00598	C0015695
DB01136	DB00203	C0030312
DB00950	DB00734	C0011880
DB00331	DB00282	C0003862
DB00916	DB00745	C0006840
DB01611	DB00338	C0242184
DB00184	DB00321	C0006325
DB00727	DB00412	C0018021
DB00945	DB00927	C0002962
DB00331	DB00533	C0035222
DB01050	DB00461	C0013404
DB00993	DB00425	C0231218
DB01068	DB01611	C0235896
DB01165	DB01079	C0011168
DB00678	DB00938	C0021141
DB01156	DB01233	C0035258
DB01128	DB00996	C0021311
DB00264	DB00334	C0002622
DB00484	DB01165	C0016053
DB01044	DB00425	C0003578
DB00630	DB00335	C0002792
DB00465	DB01069	C0018681
DB00277	DB01132	C0024117
DB00571	DB00476	C0232492
DB00544	DB01129	C0030920
DB00422	DB01079	C0456909
DB00316	DB00381	C0080274
DB00395	DB00999	C0042510
DB00619	DB00373	C0013144
DB00196	DB00489	C0043352
DB00945	DB00310	C0008031
DB00482	DB00334	C0085624
DB00331	DB00412	C0009375
DB01132	DB00476	C0004245
DB00727	DB00656	C0042571
DB01097	DB00761	C0318712
DB00630	DB01039	C0085680
DB00379	DB01165	C0013604
DB00331	DB00422	C0221706
DB01029	DB00710	C0020615
DB00455	DB01069	C0086769
DB00404	DB00448	C0008301
DB00695	DB00991	C0428977
DB01132	DB00761	C0151904
DB00575	DB00999	C0006384
DB01068	DB00813	C0001126
DB00341	DB00813	C1145670
DB01156	DB00656	C0028081
DB01136	DB01039	C0085605
DB00996	DB00455	C0029927
DB01165	DB00285	C0002170
DB01156	DB00656	C0028084
DB00341	DB00350	C0031046
DB00401	DB00425	C0027051
DB01068	DB00455	C0038663
DB00482	DB01129	C0149521
DB01068	DB00244	C0019291
DB00341	DB00480	C0021311
DB00540	DB00962	C0031117
DB01241	DB01069	C0027497
DB01136	DB00549	C0034212
DB01129	DB00641	C0262613
DB00678	DB00216	C0000737
DB00338	DB01033	C0007642
DB00395	DB00448	C0151611
DB01204	DB00203	C0013221
DB01068	DB00582	C0005747
DB00641	DB00476	C0042963
DB00966	DB00412	C1510472
DB00813	DB00678	C0042594
DB00341	DB00575	C0019112
DB00630	DB00962	C0036416
DB00461	DB00727	C0009241
DB00404	DB00996	C0558489
DB00316	DB00915	C0018799
DB00524	DB00338	C0031542
DB00184	DB00524	C0011175
DB00472	DB01041	C0001824
DB00695	DB01050	C0009676
DB01162	DB00641	C0018524
DB00950	DB00338	C0080194
DB00945	DB01188	C0037299
DB00490	DB00927	C0028084
DB00381	DB00710	C0024121
DB01068	DB00338	C0009241
DB01016	DB00557	C0011860
DB00798	DB00904	C0262627
DB00996	DB01043	C0013384
DB00737	DB00580	C0428977
DB01156	DB01001	C0870082
DB00904	DB00641	C0030305
DB01217	DB01006	C0024312
DB01062	DB00897	C0030196
DB00472	DB00656	C0392525
DB01062	DB00897	C0030193
DB00321	DB01069	C0011882
DB00818	DB00973	C0013395
DB00945	DB01059	C0034065
DB00472	DB01067	C0027051
DB00316	DB00455	C0699885
DB01156	DB00678	C0020538
DB01149	DB00338	C0040264
DB01023	DB00465	C0000731
DB00338	DB00669	C0022104
DB01016	DB01165	C0085649
DB00339	DB01068	C0032227
DB01136	DB00472	C0035078
DB00829	DB01165	C0038358
DB00316	DB01233	C0080274
DB01136	DB00472	C0003123
DB00813	DB00216	C0010692
DB00196	DB00502	C0018681
DB00727	DB00641	C0026946
DB01068	DB00734	C0015802
DB00448	DB01149	C0043144
DB01156	DB00399	C0023798
DB00661	DB01079	C0013428
DB01067	DB00461	C0039239
DB00575	DB00559	C0010054
DB00630	DB01068	C0020443
DB00927	DB00370	C0442874
DB00316	DB00734	C0344232
DB00612	DB00222	C0001824
DB00993	DB01041	C0001418
DB01069	DB01129	C0158252
DB00250	DB00950	C0027497
DB00482	DB00996	C0700594
DB00641	DB01267	C0012833
DB00575	DB00734	C0262578
DB00630	DB01097	C0149741
DB00571	DB00962	C0917801
DB00395	DB00285	C0002962
DB00331	DB00967	C0085680
DB00482	DB01215	C0022660
DB01156	DB00257	C0008325
DB00482	DB00270	C0012833
DB00472	DB00331	C0020542
DB00338	DB00794	C0011168
DB00264	DB00727	C0013405
DB00334	DB01129	C0034067
DB00656	DB00641	C0011168
DB00745	DB00533	C0013221
DB00975	DB01238	C0020456
DB00996	DB00455	C0344232
DB00277	DB00334	C0006277
DB01611	DB00571	C0009763
DB00630	DB01043	C0004134
DB00321	DB00887	C0034067
DB00196	DB00541	C0037199
DB01068	DB00370	C0011175
DB00813	DB00455	C0036572
DB01156	DB00829	C0032285
DB01156	DB00297	C0020649
DB00316	DB00285	C0009319
DB00695	DB00962	C0023211
DB00404	DB00502	C0020651
DB00749	DB00571	C0042571
DB00938	DB01238	C0231528
DB00458	DB00331	C0085602
DB00257	DB00641	C0231807
DB00264	DB00238	C0017168
DB00482	DB00373	C0151904
DB00887	DB00531	C0011880
DB00277	DB00533	C0023211
DB00404	DB00996	C0575090
DB00404	DB01062	C0010709
DB01173	DB00285	C0851578
DB00252	DB00264	C0041755
DB00927	DB01041	C0027497
DB00630	DB00950	C0014868
DB00996	DB00962	C0151825
DB00575	DB00524	C0005747
DB01039	DB01029	C0231218
DB00724	DB00973	C0015695
DB00630	DB00950	C0014863
DB00422	DB00264	C0686347
DB00531	DB00331	C0151825
DB00727	DB00734	C0040128
DB00341	DB00813	C0011860
DB00472	DB00727	C0004604
DB01188	DB00999	C0010709
DB00695	DB00331	C0042029
DB01009	DB01062	C0009376
DB00695	DB00334	C0149931
DB00612	DB00285	C0015695
DB00373	DB00285	C0003123
DB01062	DB01129	C0013298
DB01132	DB00884	C0019360
DB00321	DB00455	C0010709
DB00695	DB00808	C0031117
DB00745	DB00938	C0151908
DB00472	DB00884	C0085649
DB00335	DB00972	C0014868
DB00264	DB00952	C0149931
DB01136	DB01224	C0085680
DB00819	DB00564	C0042487
DB00196	DB01110	C0012833
DB00448	DB00481	C0085614
DB00338	DB00818	C1145670
DB01001	DB00916	C0040590
DB00524	DB00370	C0020649
DB00316	DB00796	C0236048
DB01005	DB00285	C0020461
DB00222	DB01079	C0085593
DB00999	DB01233	C0038663
DB00404	DB00335	C0030193
DB00481	DB00967	C0027051
DB01156	DB01009	C0042963
DB01016	DB00373	C0022660
DB00316	DB01069	C0003126
DB00316	DB01224	C0020458
DB00829	DB00331	C0151611
DB00458	DB00334	C0004238
DB00184	DB01233	C0392525
DB01006	DB01238	C0027404
DB00477	DB01050	C0011991
DB00338	DB00580	C0031039
DB00920	DB00425	C0004238
DB01068	DB01072	C0038002
DB01129	DB00938	C0575090
DB01043	DB00540	C0221706
DB00533	DB00285	C0013182
DB00829	DB00334	C0003079
DB00482	DB00920	C0010200
DB00334	DB00641	C0005697
DB00695	DB00962	C0002064
DB00661	DB00395	C0013404
DB01023	DB00203	C0242453
DB00208	DB00973	C0019193
DB00381	DB00904	C0020433
DB00331	DB00285	C0022346
DB00630	DB01611	C0027769
DB01233	DB01165	C0019079
DB00182	DB00422	C0026858
DB00612	DB01016	C0017152
DB00448	DB01033	C0019209
DB00316	DB00448	C0040586
DB00316	DB00448	C0040584
DB00745	DB00962	C0027441
DB00196	DB00425	C0005961
DB00904	DB01101	C0016167
DB00555	DB00264	C0037299
DB00448	DB00540	C0242184
DB00612	DB00196	C0042594
DB00422	DB00285	C0151827
DB00395	DB00461	C0553723
DB00455	DB00761	C0021311
DB00285	DB00246	C0042373
DB00316	DB00196	C0038525
DB00669	DB00909	C0012833
DB00257	DB00203	C0028734
DB00350	DB00533	C0009938
DB00316	DB01077	C0037763
DB01129	DB00425	C0232492
DB00531	DB00440	C0002622
DB00338	DB01079	C0162316
DB00927	DB00480	C0001824
DB00829	DB00690	C1384666
DB00999	DB00656	C0008033
DB00813	DB00333	C0008033
DB00796	DB00285	C0013595
DB00829	DB00761	C0031154
DB00331	DB01268	C0002871
DB00590	DB00472	C0037315
DB00661	DB00210	C0026946
DB00575	DB00950	C0009938
DB00950	DB00996	C0024141
DB00544	DB01069	C0040259
DB00630	DB00975	C0002622
DB00454	DB01069	C0016199
DB01039	DB00461	C0086543
DB00482	DB00472	C0151786
DB01039	DB00973	C0281839
DB01129	DB00973	C0041956
DB00341	DB00489	C0020456
DB00264	DB00938	C0018800
DB00264	DB00938	C0018802
DB00889	DB01041	C0004144
DB00999	DB01611	C0027424
DB01016	DB00678	C0004238
DB01156	DB01026	C0007787
DB00341	DB00489	C0020458
DB00404	DB01115	C0018681
DB00945	DB00842	C0037998
DB01233	DB01149	C0243026
DB01016	DB00524	C0231807
DB00737	DB00656	C0007286
DB01611	DB00481	C1527344
DB00448	DB00818	C0242184
DB00683	DB00802	C0017181
DB00490	DB00370	C0013221
DB00796	DB00268	C0041657
DB00630	DB01050	C0042345
DB00321	DB00669	C0035258
DB00454	DB01069	C0023518
DB00678	DB00524	C0221776
DB01105	DB00967	C0043352
DB00590	DB01165	C0162429
DB01132	DB00761	C0000731
DB00465	DB00208	C0015672
DB00335	DB00458	C0085614
DB01165	DB00359	C0080194
DB00544	DB00448	C0702166
DB01023	DB00557	C0018099
DB00404	DB00338	C0019193
DB00540	DB00425	C0008033
DB00316	DB00181	C0024205
DB00490	DB00540	C0011860
DB00533	DB00820	C0017601
DB00571	DB00425	C0043117
DB01043	DB00916	C0020649
DB00268	DB00656	C0002622
DB00555	DB01238	C0019079
DB01149	DB00991	C0041657
DB00927	DB00991	C0019079
DB00490	DB01165	C0036341
DB00381	DB01149	C0497247
DB00813	DB00916	C0019209
DB00316	DB01050	C0018784
DB00328	DB00718	C0041657
DB00381	DB01062	C0040771
DB00335	DB00395	C0042594
DB00264	DB00461	C0004604
DB00482	DB01129	C0020502
DB01069	DB00412	C0007282
DB01001	DB00297	C0020461
DB00999	DB00540	C0037578
DB00316	DB00950	C0232492
DB00745	DB00967	C0031542
DB00761	DB00359	C0151904
DB00734	DB00533	C0038379
DB01069	DB00285	C0018524
DB00341	DB00761	C0009421
DB00316	DB00580	C0011124
DB00316	DB00580	C0011127
DB00395	DB00482	C0034069
DB00282	DB00481	C0040435
DB00945	DB00991	C0010054
DB01611	DB00557	C0010200
DB00181	DB00884	C0221776
DB00993	DB01097	C0020649
DB00472	DB00399	C0151825
DB00531	DB00472	C0037299
DB00448	DB00489	C0011884
DB00916	DB00476	C0004144
DB00813	DB00472	C0004093
DB00184	DB00533	C0009193
DB00678	DB01069	C0085593
DB00842	DB00571	C0037315
DB00590	DB00533	C0149514
DB00813	DB00472	C0004096
DB00338	DB01268	C0151908
DB01233	DB00457	C0042514
DB00737	DB00425	C0032300
DB00490	DB00734	C0003486
DB01156	DB00472	C0149726
DB01029	DB01129	C0270996
DB00472	DB01149	C0311394
DB01156	DB01129	C0151636
DB01077	DB00966	C0037011
DB01136	DB00973	C0042514
DB00184	DB00761	C0221706
DB00196	DB00331	C0038454
DB01067	DB00213	C0041834
DB00341	DB01165	C0035078
DB01001	DB00642	C0041834
DB00557	DB00761	C0022408
DB00829	DB00818	C0013922
DB00564	DB01238	C0151827
DB00370	DB01069	C0011615
DB00482	DB00641	C0020649
DB01611	DB01129	C0010200
DB00321	DB00967	C0020473
DB00999	DB00264	C0037383
DB00285	DB00480	C0242184
DB00472	DB00425	C0011168
DB00927	DB00669	C0020625
DB00257	DB00916	C0013144
DB01115	DB00285	C0041657
DB01156	DB00630	C0029882
DB01165	DB01268	C0023798
DB01156	DB00564	C0040822
DB00999	DB00533	C0012569
DB00796	DB00338	C0311394
DB00695	DB01149	C0699744
DB00927	DB00196	C0178282
DB00630	DB00412	C0029882
DB00945	DB00712	C0014457
DB00244	DB01132	C0007859
DB01039	DB01067	C0018524
DB00813	DB00533	C0009676
DB00829	DB01067	C0522224
DB00381	DB00257	C0022658
DB00204	DB00973	C0011175
DB00972	DB00678	C0017152
DB00454	DB00904	C0020651
DB00557	DB00727	C0020458
DB01001	DB01224	C0152031
DB00861	DB00996	C0043352
DB00972	DB00338	C0018500
DB01023	DB00555	C0015672
DB01001	DB00370	C0028734
DB01181	DB00904	C0035078
DB00379	DB00317	C0042963
DB00813	DB01062	C0004093
DB00916	DB00246	C0015967
DB01067	DB00820	C0012569
DB01595	DB00641	C0007787
DB01156	DB01165	C0027404
DB00996	DB00480	C0041909
DB00641	DB00691	C0032300
DB01001	DB00590	C0009806
DB00395	DB00341	C0025202
DB00448	DB01037	C0206062
DB00813	DB00580	C0030446
DB00502	DB00678	C0235946
DB00379	DB00317	C0020437
DB00842	DB01079	C0392525
DB00737	DB00641	C0022408
DB00238	DB00338	C0006277
DB00796	DB00999	C0003467
DB00404	DB01050	C0700594
DB00184	DB00945	C0016658
DB00196	DB01044	C0018843
DB01097	DB01069	C0023798
DB00461	DB01173	C0011175
DB01068	DB01233	C0025286
DB00945	DB00213	C0011991
DB01156	DB01039	C0042133
DB00321	DB00950	C0013362
DB00297	DB00641	C0002792
DB00328	DB00973	C0017181
DB00678	DB00214	C0221706
DB00745	DB00533	C0036396
DB00472	DB00448	C0014868
DB00813	DB00338	C0149521
DB00395	DB00996	C0027121
DB00557	DB01097	C0027404
DB00630	DB00938	C0022346
DB00395	DB00331	C0043246
DB00533	DB00412	C0008301
DB01611	DB00204	C0917801
DB00331	DB00338	C0442874
DB00962	DB00412	C0027497
DB00196	DB00557	C0015695
DB00257	DB00196	C0311394
DB00557	DB01009	C0341047
DB00753	DB00334	C0014544
DB00425	DB01101	C0000833
DB00448	DB01162	C0029882
DB01238	DB00246	C0149520
DB01238	DB00246	C0149521
DB00381	DB01006	C0029442
DB00395	DB00745	C0027424
DB00455	DB00480	C0231528
DB00575	DB00580	C0028754
DB00808	DB00425	C0017152
DB00950	DB01105	C0010200
DB00490	DB00455	C0013144
DB00213	DB00967	C0042373
DB00335	DB00533	C0392525
DB00524	DB00213	C0027726
DB00331	DB01079	C0151744
DB00794	DB00938	C0206504
DB01001	DB00370	C0151908
DB00404	DB00945	C0012691
DB00213	DB00656	C0026650
DB00678	DB01173	C0013221
DB00482	DB00270	C0017168
DB01009	DB00656	C0398353
DB00222	DB00455	C0008325
DB00571	DB00884	C0231807
DB01001	DB00370	C0151904
DB00612	DB01029	C0026846
DB00213	DB01105	C0019291
DB00196	DB01009	C0010054
DB00448	DB00842	C0004144
DB00490	DB00425	C0231528
DB00897	DB00476	C0020538
DB00829	DB00813	C0003044
DB00341	DB00927	C0162316
DB00999	DB00619	C0034065
DB00404	DB01067	C0011053
DB00335	DB00950	C0162423
DB00184	DB00455	C0006826
DB00749	DB01115	C0021311
DB01068	DB00370	C0014869
DB00370	DB00282	C0042769
DB00454	DB00580	C0020458
DB01029	DB00727	C0178415
DB00465	DB00425	C0016204
DB00999	DB01165	C0035317
DB00213	DB01105	C0000731
DB00996	DB00333	C0002622
DB00395	DB00257	C0037299
DB00395	DB00813	C0005961
DB00630	DB01023	C0027769
DB00184	DB01238	C0020538
DB00590	DB00973	C0020625
DB00222	DB00808	C0038999
DB01023	DB00734	C0398353
DB01115	DB00571	C0024115
DB00482	DB00246	C0442874
DB00482	DB00461	C0019284
DB00661	DB01068	C0008767
DB00999	DB00264	C0041296
DB00843	DB00331	C0042024
DB00661	DB00938	C0019212
DB00213	DB00966	C0242429
DB00404	DB00564	C0028754
DB00475	DB00472	C0006325
DB00338	DB00580	C0011603
DB01001	DB00999	C0040460
DB01132	DB00641	C0010709
DB01067	DB00533	C0013395
DB00490	DB00669	C0042769
DB00727	DB00761	C0042487
DB00524	DB00904	C0002170
DB00404	DB00448	C0162529
DB00395	DB00909	C0152031
DB01136	DB00916	C0040034
DB00887	DB00641	C0019825
DB01129	DB01044	C0151480
DB00268	DB00909	C0015672
DB00461	DB00761	C0016053
DB00448	DB00480	C0035078
DB00328	DB00641	C0041657
DB01156	DB00884	C0004601
DB00972	DB00425	C0015732
DB00927	DB00472	C0035078
DB00501	DB01016	C0085615
DB00455	DB00761	C0018099
DB00590	DB01043	C0027051
DB01068	DB01162	C0017181
DB00395	DB00806	C0917801
DB01001	DB00440	C0595939
DB00316	DB01026	C0002170
DB00695	DB01233	C0041912
DB00916	DB01238	C0043096
DB00916	DB01238	C0043094
DB01039	DB00745	C0038012
DB01039	DB00270	C0038454
DB00335	DB00737	C0575090
DB00264	DB01041	C0149736
DB00316	DB00734	C0013604
DB00972	DB00533	C0042571
DB00829	DB00448	C0281863
DB00727	DB01129	C0013473
DB00678	DB00761	C0011860
DB00524	DB00412	C0042514
DB01136	DB00482	C0040822
DB00412	DB00530	C0034065
DB00321	DB01224	C0042029
DB00555	DB01149	C0017979
DB00490	DB01016	C0035305
DB00555	DB00264	C0021845
DB00181	DB01039	C0021400
DB00571	DB00559	C0264545
DB01156	DB00285	C0042963
DB00472	DB01173	C0026265
DB01129	DB00966	C0520474
DB00887	DB00796	C0034069
DB00213	DB00476	C0013146
DB01115	DB00338	C0027121
DB00796	DB00950	C0020505
DB00331	DB00317	C0017181
DB00813	DB00454	C0016199
DB00316	DB00656	C0028081
DB01039	DB01129	C0033775
DB00533	DB00285	C0023067
DB00996	DB00794	C0398353
DB00334	DB00213	C0973461
DB01062	DB01079	C0009676
DB01233	DB00734	C0018674
DB00950	DB01165	C0013182
DB00282	DB01041	C0027769
DB00316	DB01115	C0235946
DB00990	DB00710	C0033774
DB00993	DB01136	C0018802
DB00904	DB00669	C0231528
DB00813	DB01032	C0231218
DB00843	DB00884	C0027822
DB00404	DB00282	C0035522
DB01029	DB00398	C0011175
DB00945	DB00690	C0003578
DB00482	DB00213	C0151908
DB00829	DB00761	C0017152
DB00321	DB00285	C0344232
DB01188	DB01165	C0151744
DB01067	DB01097	C0030312
DB00404	DB00780	C0086769
DB01149	DB00203	C0015672
DB00630	DB00399	C0036421
DB00222	DB01165	C0575081
DB00996	DB00904	C0162316
DB01156	DB00950	C0152025
DB01156	DB00950	C0152027
DB01069	DB00619	C0030196
DB00196	DB01263	C0034065
DB00564	DB01039	C0033893
DB00381	DB00712	C0231807
DB00661	DB00966	C0038999
DB00203	DB00973	C0010032
DB00264	DB00338	C0162429
DB00316	DB01069	C0027404
DB00412	DB00580	C0036341
DB00404	DB00784	C0041834
DB00695	DB00338	C0034186
DB00341	DB00590	C0242184
DB01136	DB00678	C0010054
DB00222	DB00884	C0000737
DB00222	DB00884	C0000731
DB00222	DB00820	C0010200
DB00458	DB00991	C0011991
DB00321	DB00461	C0020458
DB00813	DB00973	C0026946
DB00222	DB00557	C0392525
DB01136	DB00476	C0027947
DB00363	DB00331	C0013144
DB01001	DB00277	C0005967
DB01050	DB00727	C0702166
DB00555	DB00425	C0267716
DB00829	DB00690	C0024117
DB01050	DB00991	C0497247
DB00264	DB00216	C0398353
DB00350	DB00425	C0013473
DB00222	DB01029	C0015695
DB00996	DB00246	C0011882
DB00321	DB01009	C0038663
DB00321	DB00829	C0024205
DB00458	DB00641	C1384606
DB00454	DB00580	C0038999
DB00341	DB00540	C0003862
DB00630	DB00945	C0022346
DB00341	DB00540	C0003864
DB00916	DB00656	C0575090
DB00341	DB00540	C0003869
DB01132	DB00734	C0398353
DB01062	DB00734	C0151436
DB00927	DB00813	C0518988
DB00575	DB00927	C0003537
DB00996	DB00619	C0392525
DB01001	DB01129	C0456909
DB01037	DB00203	C0011168
DB00484	DB00661	C0003123
DB00950	DB01069	C0149756
DB01050	DB00454	C0013144
DB00950	DB00559	C0013221
DB00884	DB00399	C0750426
DB00338	DB01069	C0019360
DB00341	DB00889	C0019080
DB00999	DB01041	C0043096
DB00630	DB01611	C0221150
DB01611	DB01062	C0022408
DB01238	DB01079	C0027051
DB00798	DB01233	C0151723
DB00903	DB00338	C0027424
DB00843	DB00268	C0023895
DB00996	DB00246	C0011880
DB00341	DB00745	C0009806
DB00598	DB01115	C0521620
DB01165	DB00317	C0178879
DB00678	DB00373	C0027947
DB00264	DB00776	C0002170
DB00734	DB00967	C0025323
DB00404	DB00945	C0085605
DB00404	DB00945	C0085606
DB01204	DB01165	C0027719
DB00264	DB00818	C0030312
DB00916	DB00334	C0011609
DB00395	DB00669	C0004604
DB00630	DB00564	C0003868
DB00395	DB00669	C0004601
DB00448	DB00727	C0014724
DB00222	DB00480	C0020542
DB01217	DB00996	C0040435
DB00630	DB01068	C0001339
DB00734	DB00476	C0009946
DB00557	DB00458	C0013404
DB00813	DB00499	C0600139
DB00829	DB00594	C0024117
DB00335	DB00465	C0018674
DB00564	DB00363	C0162297
DB01001	DB00484	C0032285
DB00564	DB01050	C0020621
DB00972	DB00973	C0040136
DB00196	DB00678	C0036983
DB01115	DB00710	C0011609
DB00363	DB00641	C0038358
DB01023	DB01069	C0012833
DB00818	DB00425	C0231218
DB00341	DB01005	C0010054
DB00996	DB00776	C0005758
DB00305	DB00317	C0020461
DB01193	DB00455	C0003862
DB01105	DB00285	C0004623
DB01009	DB00264	C0595939
DB01115	DB00619	C0035078
DB01149	DB00425	C0001818
DB01068	DB00641	C0018621
DB00945	DB00480	C0022660
DB00465	DB00533	C0836924
DB00564	DB00580	C0018802
DB00630	DB00641	C1384606
DB00564	DB00580	C0018801
DB00395	DB00916	C0043094
DB01217	DB00338	C0013604
DB00370	DB00338	C1269683
DB01006	DB00916	C0002871
DB00564	DB00214	C0575081
DB01001	DB00884	C0011991
DB00252	DB00448	C0036983
DB01136	DB00575	C0018188
DB01127	DB00338	C0030252
DB00472	DB00282	C0917799
DB00829	DB01611	C0034155
DB00461	DB00540	C0018790
DB00482	DB00571	C0015423
DB00564	DB01062	C0000737
DB01067	DB00938	C0036974
DB00316	DB00678	C0027497
DB01067	DB01224	C0917801
DB00477	DB00334	C0080274
DB00727	DB00399	C0018824
DB00335	DB00887	C1260880
DB00472	DB01044	C0151825
DB00196	DB00727	C0009421
DB00482	DB00727	C0034886
DB00482	DB00727	C0034887
DB00678	DB01224	C0019557
DB00727	DB01062	C0010200
DB00999	DB01165	C0027497
DB01611	DB00555	C0344232
DB00316	DB00399	C0015401
DB00945	DB01165	C0575081
DB00813	DB01149	C1384666
DB01001	DB00356	C0003467
DB00999	DB00594	C0027424
DB01136	DB00476	C0085605
DB01001	DB00734	C0267596
DB00335	DB00461	C0022661
DB00490	DB00727	C0008033
DB00727	DB01132	C0030305
DB00490	DB00727	C0008031
DB01001	DB00222	C0231807
DB00996	DB01033	C0033117
DB00966	DB01079	C0011168
DB00316	DB00280	C0042963
DB00264	DB00489	C0004238
DB00490	DB00246	C0018926
DB00328	DB01129	C0344232
DB01165	DB00820	C0032285
DB00678	DB00533	C0019209
DB01068	DB00843	C0149931
DB01110	DB00338	C0020440
DB00630	DB00951	C0085593
DB01156	DB01267	C0156404
DB01156	DB00996	C0023418
DB00264	DB00916	C0151786
DB01156	DB00734	C0020437
DB00829	DB00203	C0032768
DB00310	DB00338	C0029408
DB01068	DB00264	C0152027
DB00630	DB01115	C0003834
DB00472	DB00334	C0011849
DB01156	DB00422	C0031090
DB00395	DB00813	C0027962
DB01165	DB04572	C0030312
DB00338	DB01223	C0035078
DB00461	DB00399	C0020437
DB00341	DB00204	C0311394
DB00850	DB00571	C0038663
DB01115	DB00818	C0027080
DB00796	DB00641	C0085593
DB00277	DB00524	C0917801
DB00395	DB00996	C0085649
DB00395	DB00996	C0085648
DB00813	DB00690	C0009782
DB00813	DB00244	C0042769
DB00184	DB00973	C0035078
DB00813	DB01268	C0151699
DB00454	DB01165	C0025222
DB01136	DB01062	C0086769
DB01041	DB00425	C0024050
DB00798	DB00541	C0015230
DB00843	DB00533	C0024103
DB00257	DB00734	C0042514
DB00745	DB00727	C0030305
DB00972	DB00482	C1527344
DB01068	DB01044	C0002103
DB00334	DB00991	C0005586
DB00282	DB00641	C0178415
DB00321	DB01062	C0035078
DB00252	DB01044	C0020649
DB01067	DB00334	C0009676
DB00813	DB01233	C0018520
DB00950	DB00455	C0018681
DB00996	DB01006	C0011334
DB01156	DB00712	C0030312
DB00996	DB00991	C0008031
DB00338	DB01268	C0152027
DB00829	DB00454	C0027051
DB00482	DB00244	C0033860
DB01611	DB00549	C0149745
DB01136	DB00461	C0021311
DB00843	DB00710	C0002871
DB00734	DB00533	C0029134
DB00524	DB00204	C0018099
DB00448	DB00481	C0034880
DB01029	DB00214	C0009763
DB01001	DB01115	C0235527
DB01156	DB00884	C0027051
DB01156	DB01067	C0036830
DB00475	DB00829	C0438215
DB00481	DB00966	C0151904
DB00945	DB00334	C0232492
DB00458	DB00916	C0015967
DB00575	DB00580	C0039504
DB00960	DB01101	C0004093
DB01233	DB00208	C0020615
DB00612	DB01006	C0027947
DB00381	DB01339	C0151517
DB01215	DB00425	C0011854
DB00745	DB00734	C0038362
DB00813	DB01129	C0221150
DB00575	DB00472	C0028081
DB00575	DB00481	C0017168
DB01009	DB00461	C0206062
DB01173	DB00669	C0020538
DB00952	DB00540	C0002622
DB00425	DB01263	C0009938
DB01136	DB01233	C0027822
DB00331	DB00399	C0004610
DB01217	DB00282	C0242379
DB01067	DB00533	C0016977
DB01224	DB01238	C0152459
DB00661	DB00338	C0001623
DB00540	DB00203	C0000737
DB01039	DB00784	C0038814
DB00334	DB00412	C0001339
DB00482	DB00734	C0003486
DB01068	DB00829	C0018099
DB00996	DB00454	C0029408
DB00213	DB00373	C0032300
DB01143	DB01233	C0042963
DB00564	DB00916	C0020490
DB01156	DB00710	C0022660
DB00796	DB00213	C0006266
DB00381	DB01079	C0020538
DB00277	DB01016	C0018802
DB00502	DB01233	C0032227
DB00404	DB00761	C0004096
DB00395	DB00334	C0242184
DB00571	DB00285	C1257843
DB01162	DB00285	C0017168
DB00262	DB00904	C0002871
DB00334	DB00213	C0016199
DB00490	DB00334	C0042134
DB00796	DB00695	C0004626
DB00695	DB00338	C0235527
DB00996	DB00422	C0035078
DB01001	DB00203	C0038663
DB00749	DB00328	C0034063
DB00531	DB00213	C0032300
DB00465	DB00571	C0003864
DB00450	DB00842	C0015230
DB00484	DB00482	C0151908
DB01050	DB01233	C0085605
DB00341	DB00734	C0011603
DB01050	DB01233	C0085606
DB00264	DB00794	C0009676
DB00363	DB01132	C0027059
DB00395	DB00727	C0041834
DB00695	DB00270	C0042373
DB00341	DB00455	C0023895
DB01050	DB00238	C0002962
DB00341	DB00455	C0023890
DB00341	DB00455	C0023892
DB00555	DB00333	C0016382
DB00250	DB01050	C0023530
DB01097	DB00761	C0035305
DB00999	DB00285	C0037763
DB00590	DB01233	C0009917
DB00282	DB01162	C0003864
DB01001	DB00938	C0002878
DB00557	DB00246	C0149931
DB01233	DB00727	C0028754
DB01068	DB01233	C0232492
DB00575	DB00549	C0003467
DB00264	DB00763	C0007860
DB01001	DB00938	C0002871
DB00196	DB00338	C0424230
DB01595	DB00727	C0004238
DB00889	DB00331	C0085096
DB01001	DB00776	C0019322
DB00455	DB00489	C0003811
DB00338	DB00910	C0152027
DB00695	DB00991	C0029408
DB00404	DB00557	C0011334
DB00244	DB00461	C0027497
DB01233	DB00480	C0015544
DB00316	DB01016	C0022104
DB00999	DB00916	C0012833
DB00927	DB00950	C0086769
DB00196	DB00557	C0002170
DB00641	DB00398	C0002170
DB00540	DB00909	C0013491
DB00285	DB00909	C0013221
DB00993	DB01050	C0019163
DB00950	DB00999	C0006105
DB00363	DB00695	C0159877
DB00335	DB00749	C0003873
DB01129	DB00962	C0019825
DB01114	DB00425	C0009917
DB01156	DB00962	C0007286
DB01004	DB00541	C0003874
DB01001	DB00203	C0015230
DB00482	DB01097	C0020649
DB00533	DB00317	C0013428
DB00404	DB01129	C0006849
DB00490	DB00999	C0005758
DB01149	DB00533	C0011991
DB00927	DB00533	C0034063
DB00341	DB00999	C0019322
DB00829	DB01050	C0018799
DB00927	DB00533	C0034067
DB00945	DB00297	C0020598
DB00630	DB00465	C0006266
DB00277	DB00524	C0020625
DB00282	DB00973	C0013404
DB01156	DB00482	C0242429
DB00813	DB01132	C0042963
DB00630	DB01233	C0013428
DB01067	DB00401	C0575090
DB00996	DB00455	C0302592
DB00813	DB00338	C0262431
DB01001	DB01110	C0014457
DB01067	DB00555	C0020456
DB01241	DB01165	C0013221
DB01039	DB00973	C0004144
DB00338	DB00960	C0085610
DB01156	DB00482	C0042384
DB01165	DB00285	C0043144
DB01224	DB00897	C0018021
DB01165	DB01224	C0221706
DB00630	DB01233	C0080274
DB00555	DB00331	C0011127
DB01136	DB01101	C0042373
DB01156	DB00630	C0033774
DB00331	DB00285	C0020676
DB01136	DB00268	C0043096
DB01165	DB00480	C0034065
DB00395	DB01173	C0030554
DB01136	DB00590	C0085605
DB00182	DB00331	C0003467
DB00557	DB01339	C0497247
DB00370	DB00904	C0020649
DB00612	DB00884	C0152031
DB00945	DB00691	C0015256
DB00999	DB00458	C0006107
DB00950	DB01097	C0023646
DB01097	DB00214	C0042384
DB01059	DB01165	C0005697
DB00404	DB00745	C0018799
DB01023	DB00425	C0034902
DB00727	DB00476	C0035078
DB00975	DB00761	C0007859
DB00829	DB00683	C0002792
DB00404	DB01050	C0027796
DB00484	DB00950	C0221706
DB01001	DB00630	C0039446
DB00277	DB00916	C0020517
DB01001	DB00381	C0235896
DB00335	DB00454	C0016658
DB00904	DB00282	C0032285
DB00490	DB00540	C0041912
DB00661	DB00533	C0019079
DB01224	DB00246	C0015423
DB01039	DB00213	C0006826
DB00316	DB01016	C0042029
DB00996	DB00455	C0043096
DB00557	DB00555	C0009676
DB00669	DB00246	C0004604
DB00972	DB00695	C0039239
DB00465	DB00285	C0002453
DB00196	DB00213	C0039239
DB00630	DB00990	C0017601
DB00341	DB00575	C0013428
DB00331	DB00806	C0008301
DB00999	DB01165	C0262431
DB00316	DB00884	C0027424
DB00181	DB00564	C0242362
DB00945	DB00213	C0231218
DB00564	DB01238	C0043352
DB00678	DB00476	C0221150
DB00619	DB00641	C0042109
DB00678	DB00916	C0030305
DB00695	DB00580	C0014868
DB01217	DB00575	C0042571
DB00916	DB00399	C0018681
DB01050	DB01079	C0015672
DB01006	DB00461	C0042963
DB00481	DB00580	C0024121
DB00282	DB00399	C0038362
DB00999	DB00370	C0263912
DB00482	DB00370	C0003123
DB01156	DB00734	C0004144
DB00482	DB00370	C0003126
DB00727	DB00641	C0281774
DB00564	DB01165	C0221776
DB00669	DB00918	C0013404
DB00630	DB00904	C0003467
DB00482	DB00425	C0034887
DB00482	DB00425	C0034886
DB00316	DB00710	C0033687
DB00490	DB00472	C0235896
DB00316	DB00425	C0155773
DB00927	DB00285	C0033774
DB01156	DB00884	C0231528
DB00264	DB00966	C0392525
DB01067	DB00884	C0006266
DB00690	DB00571	C0699744
DB00422	DB00761	C0013404
DB00316	DB00808	C0007787
DB00455	DB00412	C0002962
DB00482	DB00448	C0027947
DB00564	DB00813	C0042963
DB00927	DB00571	C0024902
DB00575	DB01268	C0016479
DB00321	DB00222	C0042963
DB00321	DB00993	C0021092
DB00448	DB01037	C0027497
DB00695	DB00480	C0027719
DB00501	DB00213	C0152128
DB00661	DB00331	C0037383
DB00404	DB00776	C0013146
DB00590	DB00813	C0520474
DB00490	DB00448	C0024103
DB00472	DB00398	C0009806
DB00252	DB01001	C0024437
DB00661	DB00808	C0035410
DB00630	DB00916	C0235329
DB01039	DB01224	C0020461
DB00950	DB00472	C0024117
DB00945	DB00695	C0017160
DB01050	DB00422	C0018946
DB00316	DB01127	C0013182
DB01001	DB00458	C0038002
DB00761	DB01254	C0231528
DB00938	DB00425	C0018799
DB00184	DB01050	C0038002
DB01068	DB00544	C0015967
DB00996	DB01129	C0022408
DB01173	DB00285	C0040997
DB00813	DB00580	C0262431
DB00482	DB00695	C0037763
DB00749	DB00745	C0043096
DB00749	DB00745	C0043094
DB01001	DB00321	C0015403
DB01165	DB00938	C0003123
DB00575	DB00571	C0018099
DB00370	DB00412	C0243026
DB00612	DB00472	C0011175
DB00619	DB00541	C0042024
DB00734	DB00412	C0020598
DB00213	DB00967	C0017152
DB00252	DB00490	C0162297
DB01001	DB00370	C0009144
DB00285	DB00691	C0018989
DB01115	DB00412	C0027947
DB00264	DB00334	C0037672
DB00264	DB00641	C0008033
DB00945	DB00690	C0243026
DB00321	DB00571	C0042571
DB00564	DB01009	C0004093
DB00843	DB00745	C0040456
DB00661	DB00695	C0085655
DB00761	DB00938	C0005001
DB01069	DB00734	C0037763
DB00630	DB00425	C0152086
DB00927	DB01039	C0318712
DB00678	DB01233	C0019209
DB00927	DB01062	C1510472
DB00927	DB00996	C0016199
DB00381	DB00335	C0004245
DB00482	DB01041	C0024902
DB00341	DB00916	C0015732
DB00196	DB00904	C0024115
DB00727	DB00285	C0006277
DB00404	DB00213	C0242184
DB01156	DB00181	C0007859
DB00999	DB01233	C0039070
DB01224	DB00533	C0026858
DB00975	DB00338	C0024225
DB01611	DB01132	C0398353
DB00331	DB00761	C0010036
DB00623	DB00472	C0042963
DB00727	DB00909	C0398353
DB01156	DB00555	C0025222
DB00482	DB00540	C0162323
DB00472	DB00555	C0156404
DB00458	DB01149	C0016977
DB00796	DB01016	C0027404
DB00482	DB00904	C0027707
DB00482	DB01067	C0018500
DB00181	DB00796	C0013144
DB00316	DB00813	C0151786
DB01050	DB01238	C0149801
DB00282	DB00619	C0017574
DB01193	DB00544	C0034065
DB00927	DB00425	C0242429
DB00370	DB01129	C0151699
DB00213	DB00909	C0149514
DB00404	DB00264	C0004604
DB00590	DB00641	C0008033
DB00404	DB00264	C0004601
DB01156	DB00829	C1145670
DB00338	DB00734	C0085610
DB00501	DB00196	C0263912
DB00950	DB00338	C0002736
DB00277	DB01233	C0344232
DB00927	DB00264	C0015423
DB00264	DB01059	C0019158
DB00829	DB01162	C0917801
DB00672	DB01067	C0010054
DB00904	DB00533	C0004134
DB00482	DB00761	C0041912
DB00950	DB00476	C0497247
DB00641	DB00246	C0028084
DB00472	DB01611	C0038363
DB00996	DB00798	C0022408
DB00557	DB00285	C0231807
DB00950	DB00540	C0006144
DB00502	DB00818	C0018824
DB00490	DB00395	C0020458
DB01069	DB00641	C0036572
DB01233	DB00399	C0438215
DB00328	DB01129	C0021311
DB01217	DB00695	C0034065
DB00972	DB00268	C0006325
DB00316	DB01068	C0013428
DB00482	DB01016	C0020505
DB01156	DB00482	C0004134
DB00590	DB00533	C0036572
DB00196	DB00370	C0004623
DB00448	DB00359	C0031542
DB00472	DB01006	C0029408
DB01224	DB00776	C0038436
DB00222	DB00580	C0018790
DB00945	DB00333	C0014863
DB00950	DB00412	C0036572
DB00927	DB01067	C0018802
DB01039	DB00338	C0023211
DB00927	DB01067	C0018800
DB00540	DB01173	C0039103
DB00945	DB00333	C0014868
DB01050	DB01105	C0038358
DB01001	DB00268	C0028754
DB01023	DB00533	C0030312
DB00331	DB00285	C0149512
DB00482	DB00328	C0036396
DB01029	DB00973	C0034902
DB01050	DB01072	C0008325
DB01224	DB00246	C0000737
DB00448	DB00268	C0020040
DB01156	DB01067	C0010200
DB00524	DB00533	C0040259
DB00813	DB00555	C0041657
DB00252	DB00338	C0024586
DB01023	DB00884	C0017601
DB01129	DB00317	C0009763
DB00465	DB01129	C0750426
DB00630	DB01233	C0005741
DB00490	DB00808	C0031117
DB00501	DB00196	C0018801
DB00501	DB00331	C0001430
DB00196	DB01224	C0011860
DB00571	DB00641	C0001430
DB00580	DB00967	C0029927
DB00927	DB01236	C0032584
DB01008	DB00425	C0011168
DB00328	DB00264	C0039231
DB01136	DB01068	C0029443
DB00813	DB00334	C0274435
DB00404	DB00540	C0152027
DB01165	DB00973	C0034359
DB00316	DB01006	C0009319
DB01029	DB00455	C0034065
DB00695	DB00737	C0149514
DB01233	DB00370	C0242362
DB00338	DB00571	C0024894
DB01136	DB00991	C0004093
DB00341	DB01067	C0037284
DB01128	DB01050	C0000768
DB00996	DB00533	C0344232
DB01068	DB00678	C0270996
DB01149	DB00334	C0003850
DB00524	DB00425	C0023890
DB00950	DB01129	C0005779
DB00843	DB00540	C0021933
DB01077	DB00916	C0231528
DB01241	DB00533	C0033036
DB00316	DB00454	C0000737
DB00564	DB00991	C0009421
DB01001	DB00575	C0151825
DB00545	DB00533	C0017601
DB00916	DB00761	C0149725
DB00999	DB00753	C0003811
DB01067	DB00246	C0020615
DB00481	DB01044	C0042571
DB01204	DB00338	C0015967
DB00334	DB01129	C0031117
DB00425	DB00243	C0022660
DB00661	DB00967	C0036572
DB00630	DB00916	C0021099
DB00927	DB00398	C0009938
DB00952	DB00962	C0037036
DB00524	DB01041	C0013604
DB00341	DB00897	C0575081
DB00938	DB00967	C0037315
DB01062	DB00425	C0042345
DB00571	DB00973	C0018802
DB00927	DB01005	C0019080
DB01001	DB00938	C0014009
DB01611	DB00540	C0003873
DB00945	DB00829	C0013428
DB00950	DB01149	C0398353
DB00641	DB00204	C0012833
DB00484	DB01194	C0012813
DB00335	DB00216	C0009676
DB00472	DB00481	C0040997
DB00381	DB00214	C0020461
DB00404	DB00412	C0030193
DB00887	DB00285	C0031350
DB01156	DB00916	C0022346
DB00341	DB00641	C0016382
DB00927	DB00695	C0003868
DB00661	DB01068	C0043096
DB00316	DB00533	C0043094
DB00335	DB01233	C0002622
DB00316	DB00533	C0043096
DB01068	DB00264	C0012833
DB01050	DB00656	C0019158
DB00481	DB01220	C0011991
DB00661	DB00448	C0027796
DB00268	DB00412	C0002871
DB00482	DB01068	C0020676
DB00448	DB00559	C0018801
DB00887	DB01241	C0013182
DB00181	DB00331	C0022660
DB00341	DB00734	C0042571
DB00316	DB00927	C0151636
DB00338	DB01129	C0018674
DB00544	DB00399	C0006277
DB00454	DB01236	C0032285
DB00993	DB00829	C0152031
DB01077	DB00904	C0235329
DB00482	DB01611	C0267716
DB01050	DB00734	C0030554
DB01016	DB00737	C0011849
DB00472	DB00399	C0019360
DB00960	DB00425	C0042345
DB00184	DB00404	C0001818
DB00796	DB00813	C0043352
DB00482	DB00544	C0030312
DB00612	DB00334	C0010823
DB01173	DB00213	C0004093
DB00270	DB00904	C0031090
DB00328	DB01132	C0028734
DB00796	DB00727	C0022116
DB01050	DB00238	C0020433
DB01162	DB00398	C0005758
DB00334	DB00285	C0155540
DB01029	DB00761	C0006145
DB00316	DB00761	C0026946
DB01039	DB00559	C0750426
DB00395	DB00996	C0152030
DB00630	DB00399	C0041912
DB00341	DB00927	C0020542
DB00331	DB01267	C0595939
DB00727	DB00425	C0042133
DB00455	DB00745	C0037299
DB00813	DB00533	C0041657
DB00455	DB01132	C0750426
DB00328	DB00331	C0265031
DB00540	DB01069	C0007462
DB00461	DB01162	C0013404
DB01156	DB00972	C0018524
DB00996	DB00580	C0024117
DB00661	DB01041	C0016242
DB01067	DB00555	C0917801
DB00727	DB01268	C0026858
DB01068	DB00476	C0027059
DB00316	DB00927	C0006386
DB01115	DB00641	C0030252
DB00334	DB00268	C0398353
DB00461	DB00412	C0003962
DB00544	DB00990	C0231807
DB00794	DB01224	C0013362
DB00829	DB01062	C0600139
DB00465	DB00454	C0151825
DB00404	DB00999	C0018800
DB00341	DB00904	C0031039
DB00455	DB01032	C0149521
DB00813	DB01009	C0344232
DB00472	DB00557	C0014130
DB00889	DB01050	C0040460
DB00727	DB01044	C0005586
DB00564	DB00806	C0013404
DB00590	DB00996	C0004153
DB00482	DB00540	C0000737
DB00222	DB00455	C0018944
DB00533	DB00246	C0028734
DB00531	DB00285	C0032300
DB01016	DB00373	C0000737
DB00661	DB00448	C0206504
DB00328	DB00246	C0031154
DB00395	DB01129	C0022679
DB00316	DB00262	C0037199
DB01611	DB00448	C0973461
DB00395	DB00213	C0004134
DB00727	DB01129	C0013395
DB00996	DB00794	C0020538
DB00316	DB00889	C0035222
DB00321	DB00472	C0041956
DB00341	DB00555	C0042963
DB00564	DB00425	C0231218
DB01165	DB01129	C0020649
DB00338	DB00268	C0037672
DB00195	DB00213	C0242362
DB00761	DB00285	C0011175
DB00531	DB00619	C0027080
DB01193	DB00818	C0020443
DB00749	DB00745	C0038999
DB00501	DB00213	C0020458
DB00749	DB01016	C0267596
DB00630	DB00476	C0013604
DB01069	DB00938	C0037199
DB00734	DB00669	C0011991
DB00316	DB00897	C0149756
DB00448	DB00282	C0018524
DB01611	DB00331	C0699744
DB00533	DB00962	C0040822
DB00213	DB01032	C0013428
DB00678	DB00338	C0016167
DB01156	DB00461	C0149745
DB00404	DB00472	C0220981
DB01041	DB00641	C0034069
DB01233	DB00991	C0020676
DB00590	DB00472	C0020649
DB00678	DB00425	C0018790
DB01217	DB00571	C0037287
DB00321	DB00737	C0017601
DB00316	DB01611	C0034069
DB00316	DB01044	C0016169
DB00316	DB01165	C0010823
DB00916	DB01165	C0220983
DB01165	DB01173	C0018790
DB01050	DB00776	C0018808
DB00916	DB01165	C0220981
DB01136	DB00695	C0040423
DB01165	DB01041	C0085593
DB00999	DB00904	C0020295
DB01001	DB00967	C0029408
DB01128	DB01016	C0600139
DB00829	DB01165	C0041755
DB00455	DB00656	C0002792
DB01132	DB00489	C0700200
DB00472	DB01149	C0037763
DB00945	DB01079	C0019112
DB00222	DB00334	C0043144
DB00316	DB01217	C1442903
DB01029	DB00264	C0012813
DB00945	DB00842	C0520474
DB00533	DB00399	C0041834
DB00257	DB01127	C0010200
DB00950	DB00951	C0740394
DB00184	DB01016	C0004093
DB01115	DB00373	C0029456
DB01069	DB01129	C0016204
DB00338	DB00580	C0010054
DB00316	DB00250	C0151908
DB00461	DB00425	C0003862
DB01241	DB00370	C0043352
DB00796	DB01129	C0010692
DB00448	DB01220	C0030196
DB01115	DB00619	C0037763
DB01001	DB00448	C0231807
DB00690	DB00285	C0497156
DB01097	DB00264	C0021400
DB00590	DB00966	C0016382
DB00316	DB00710	C0042029
DB00422	DB00820	C1145670
DB00850	DB00641	C0085631
DB00999	DB00425	C0030319
DB00630	DB01129	C0027497
DB00737	DB00524	C0917801
DB00335	DB00829	C0013428
DB00338	DB00841	C0014457
DB00395	DB01110	C0030193
DB01001	DB00938	C0013362
DB00945	DB00661	C0042029
DB01233	DB00457	C0019291
DB00262	DB00541	C0023418
DB00334	DB00850	C0021390
DB00897	DB00425	C0002170
DB01136	DB00334	C0032227
DB00557	DB01233	C0003962
DB01233	DB00533	C0085624
DB00490	DB01233	C0013428
DB00334	DB00440	C0042029
DB01215	DB01069	C0032290
DB01215	DB00412	C0018681
DB00381	DB00204	C0018099
DB01026	DB00264	C0003864
DB01156	DB01117	C0020517
DB00280	DB00727	C0151904
DB01132	DB01101	C0018790
DB00404	DB00927	C0010054
DB00181	DB00996	C0020443
DB00252	DB00341	C0012833
DB00695	DB00806	C0016382
DB01068	DB01062	C0011991
DB00502	DB00370	C0151723
DB00993	DB01165	C0242184
DB00472	DB01044	C0020505
DB00661	DB01016	C0018989
DB00331	DB00481	C0004623
DB00727	DB01132	C0039070
DB00213	DB01041	C0085694
DB00222	DB00476	C0003126
DB00338	DB01062	C0520474
DB01001	DB00798	C0020473
DB00282	DB00285	C0017181
DB00195	DB00950	C0013404
DB00331	DB00776	C0344232
DB00904	DB00967	C0231528
DB00350	DB00334	C0151904
DB00482	DB00990	C0151825
DB00213	DB00973	C0015732
DB00264	DB00540	C0016167
DB00395	DB00678	C0031117
DB00884	DB00580	C0041657
DB00695	DB00904	C0243026
DB00482	DB00734	C0016382
DB00472	DB00690	C0030196
DB00482	DB00916	C0043094
DB00818	DB00938	C0038999
DB00482	DB00916	C0043096
DB01050	DB00454	C0008350
DB00472	DB00690	C0030193
DB01009	DB00282	C0024115
DB00533	DB00285	C0019572
DB00338	DB00842	C0243010
DB01156	DB01026	C0042373
DB00996	DB00440	C0029408
DB00335	DB00243	C0007282
DB01105	DB00476	C0009806
DB00482	DB00927	C0575090
DB00395	DB00458	C0041912
DB01149	DB00203	C0242362
DB00321	DB00399	C0030312
DB00341	DB00813	C0011175
DB00813	DB01204	C0027497
DB01001	DB01050	C0398353
DB00270	DB00641	C1145670
DB00564	DB01132	C0037284
DB01068	DB00734	C0018946
DB00945	DB01204	C0002103
DB01068	DB00458	C0020456
DB00575	DB00196	C0162429
DB01224	DB00476	C0043096
DB01224	DB00476	C0043094
DB01001	DB00590	C0020542
DB00927	DB01233	C0221706
DB00338	DB00440	C0020538
DB00571	DB00285	C0009676
DB00181	DB01165	C0017168
DB00794	DB00268	C0231218
DB00661	DB01029	C0242362
DB00196	DB00476	C0235329
DB01156	DB00277	C0037199
DB00282	DB00541	C0149745
DB00796	DB01005	C0038454
DB00257	DB01165	C0235329
DB00555	DB01233	C0009676
DB01039	DB01050	C0036337
DB00490	DB00555	C0036454
DB00796	DB01132	C0019079
DB00196	DB00203	C0014009
DB00321	DB00916	C0006325
DB00196	DB00678	C0018989
DB00490	DB00575	C0018524
DB00683	DB00213	C0836924
DB00490	DB00710	C0497247
DB00250	DB00448	C0017168
DB00244	DB00425	C0013404
DB00455	DB00370	C0042267
DB00745	DB00203	C0022660
DB00331	DB00904	C0519030
DB00404	DB01044	C0009676
DB00196	DB01067	C0041834
DB00661	DB01043	C0027719
DB00889	DB00425	C0021311
DB00334	DB01224	C0036337
DB00571	DB00246	C0029408
DB00887	DB01039	C0011991
DB00334	DB00476	C0003507
DB00334	DB00476	C0003504
DB00370	DB01132	C0022660
DB00321	DB00575	C1510431
DB00425	DB00412	C0012813
DB00316	DB01165	C0152032
DB00285	DB00962	C0005001
DB00458	DB00285	C0016382
DB00213	DB00641	C0014173
DB01039	DB01129	C0001824
DB00661	DB00533	C0000786
DB00363	DB00555	C0014394
DB00316	DB00669	C0003467
DB00335	DB00829	C0028734
DB00455	DB00582	C0009676
DB01241	DB01029	C0011860
DB00813	DB00350	C0043144
DB00887	DB01233	C0018790
DB01217	DB00990	C0039503
DB00945	DB01242	C0014591
DB01241	DB00448	C0029443
DB00531	DB00798	C0002390
DB00695	DB00761	C0008031
DB00458	DB00282	C0029443
DB00950	DB01129	C0011991
DB00813	DB01165	C0041582
DB00813	DB01224	C0030920
DB00761	DB01224	C0042487
DB00761	DB01224	C0042485
DB00316	DB00401	C0003862
DB00808	DB00338	C0039621
DB00316	DB01115	C0011175
DB00448	DB00669	C0678222
DB00316	DB00401	C0003864
DB00381	DB00564	C0006012
DB00813	DB01233	C0039240
DB00996	DB00317	C0032284
DB00575	DB00950	C0004144
DB00316	DB01165	C0015544
DB00370	DB01129	C0029456
DB00213	DB01162	C0023798
DB01001	DB01105	C0008033
DB00395	DB00829	C0041755
DB00257	DB00448	C0013221
DB00513	DB00904	C0024115
DB00213	DB00476	C0018989
DB00196	DB01165	C0011206
DB00641	DB00580	C0038436
DB00482	DB00480	C0231528
DB01115	DB01165	C0006112
DB01062	DB00938	C0034212
DB00316	DB00321	C0017152
DB00250	DB00196	C0003486
DB00404	DB00641	C0018808
DB00575	DB00448	C0242379
DB00454	DB00580	C0000737
DB01242	DB00331	C0009676
DB01001	DB00794	C1442903
DB00338	DB00580	C0022904
DB00455	DB00264	C0027813
DB01001	DB00813	C0009676
DB00381	DB00499	C0011991
DB00683	DB00727	C0018926
DB00557	DB00916	C0004604
DB00842	DB00399	C0041834
DB00316	DB00472	C0011175
DB00950	DB01165	C0149516
DB01069	DB00285	C0158252
DB01611	DB00966	C0003123
DB00829	DB00476	C0022346
DB00695	DB00440	C0017152
DB00661	DB00695	C0152029
DB00395	DB01050	C0038663
DB00749	DB00448	C0086769
DB00829	DB01029	C0030196
DB00381	DB00829	C0085615
DB00501	DB00244	C0085593
DB00222	DB00808	C0017979
DB01004	DB00448	C0003635
DB00999	DB00973	C0423798
DB00448	DB00734	C0004245
DB00829	DB00203	C0917799
DB00555	DB00203	C0018800
[truncated: 998,000+ more rows]
